# Supplementary material for: Unveiling the functional heterogeneity of cytokine-primed human umbilical cord mesenchymal stem cells through single-cell RNA sequencing
Source: Cell Biosci. 2024 Mar 26;14:40. doi: 10.1186/s13578-024-01219-3 (PMC10964690; doi:10.1186/s13578-024-01219-3)
Supplement: Supplementary file 2 — Supplementary Material 2 Additional file 10: Table S1. Marker genes used for potency score analysis. Additional file 11: Table S2. Results of DEG analysis between IFN-γ-primed and unprimed hUC-MSCs. Additional file 12: Table S3. Results of DEG analysis between TNF-α-primed and unprimed hUC-MSCs. Additional file 13: Table S4. Results of DEG analysis between IL-4-primed and unprimed hUC-MSCs. Additional file 14: Table S5. Results of DEG analysis between IL-6-primed and unprimed hUC-MSCs. Additional file 15: Table S6. Results of DEG analysis between IL-15-primed and unprimed hUC-MSCs. Additional file 16: Table S7. Results of DEG analysis between IL-17-primed and unprimed UC-MSCs. [file 13578_2024_1219_MOESM2_ESM.xlsx]

## Sheet: Table S1
Table S1. Marker genes used for potency score analysis.
osteogenic	RUNX2	ALPL	BGLAP	SPP1	OGN
chondrogenic	COMP	ACAN	SOX9	MMP13	COL11A1
adipogenic	PPARG	ADIPOR1	CD36	FABP4	CEBPB
immunomodulatory	IDO1	PTGS2	TGFB1	FAS	LGALS1	TNFAIP6	CD274	HLA-G
chemotaxis	CCL2	CCL5	CCL8	CCL20	CXCL1	CXCL2	CXCL5	CXCL9	CXCL10	CXCL11	CXCL12
collagenic	COL4A1	COL4A2	COL8A1	COL12A	COL1A2	COL3A1	COL1A1	COL11A1	COL5A1	COL5A2	COL6A1	COL6A2
Proliferation	CDC16	CDC7	CDC45	GADD45B	DBF4	ANAPC1	CREBBP	MDM2	ABL1	SMC1B	GADD45G	ATM	ATR	ANAPC7	RBL2	ANAPC5	RBL1	MYC	CDC14B	SMC1A	CDC14A	SKP1	TGFB2	TGFB1	GADD45A	STAG1	PLK1	RBX1	STAG2	TGFB3	MCM4	ORC6	CCND1	MAD1L1	MCM3	MCM6	MCM5	YWHAB	CCNA2	MCM7	BUB1	CHEK1	WEE2	MCM2	PTTG1	CDC27	CDC25B	CDC25C	CDC25A
DNA repair genes	ABL1	ALKBH1	APEX1	APTX	ASF1A	ATM	ATP23	ATR	ATRX	ATXN3	BLM	BRCA1	BRCA2	BTG2	CCNO	CDKN2D	CEBPG	CIB1	CSNK1D	CSNK1E	DDB1	DDB2	ERCC1	ERCC2	ERCC3	ERCC4	ERCC5	ERCC6	ERCC8	EXO1	FANCA	FANCC	FANCG	FEN1	GADD45A	GADD45G	GTF2H1	GTF2H4	HMGB1	HMGB1P10	HMGB2	HUS1	IGHMBP2	KAT5	LIG1	LIG3	LIG4	MLH1	MMS19
Cellular Senescence	TP53	CDKN2A	BCL2	SIRT1	CDKN1A	NFKB1	FOXO3	MTOR	ATM	ATR
[truncated: 76 more columns]

## Sheet: Table S2
Table S2.Results of DEGs analysis between IFN-γ lincensing and unlicensing UC-MSCs
Gene	p_val	avg_log2FC	pct.1	pct.2	p_val_adj
LDLRAP1	2.36868e-06	-0.108419	0.441	0.349	0.0498228
CERK	2.35907e-06	-0.141054	0.44	0.454	0.0496207
CTA-339C12.1	2.3574e-06	0.00321105	0.014	0.002	0.0495856
RRS1	2.35413e-06	-0.109373	0.674	0.55	0.0495167
BDH1	2.35294e-06	0.0268438	0.263	0.201	0.0494918
MCCC1	2.32435e-06	0.0193877	0.347	0.271	0.0488903
NMNAT1	2.32352e-06	-0.0347444	0.346	0.271	0.0488729
BAX	2.32144e-06	-0.0868326	0.951	0.735	0.0488291
TUBB	2.29214e-06	0.119403	0.988	0.847	0.0482129
PSTK	2.28498e-06	-0.00591542	0.296	0.23	0.0480623
TUBB2B	2.27048e-06	-0.0502432	0.05	0.081	0.0477573
ZNF781	2.26838e-06	-0.00464045	0.008	0.025	0.047713
ZSCAN25	2.25522e-06	0.000448903	0.165	0.115	0.0474363
KDELR1	2.25417e-06	0.039555	0.931	0.687	0.0474142
GJB2	2.25082e-06	0.00418026	0.019	0.004	0.0473438
IREB2	2.23835e-06	-0.0301787	0.631	0.511	0.0470814
RNF212	2.22319e-06	0.0240034	0.064	0.035	0.0467627
CTD-3195I5.5	2.22013e-06	-0.00390077	0.004	0.017	0.0466982
CRNKL1	2.20858e-06	-0.125704	0.583	0.47	0.0464553
RP11-944L7.4	2.20241e-06	0.00292957	0.009	0	0.0463254
CCDC103	2.20241e-06	0.00232707	0.009	0	0.0463254
TULP2	2.20241e-06	0.00235769	0.009	0	0.0463254
NUP153	2.19515e-06	-0.0862019	0.578	0.469	0.0461729
TSTD3	2.19513e-06	-0.00259553	0.296	0.233	0.0461723
RP11-762I7.5	2.18484e-06	0.00475887	0.019	0.005	0.0459559
PTGER4	2.18253e-06	-0.0239041	0.068	0.104	0.0459074
CCNB2	2.17983e-06	-0.201622	0.821	0.626	0.0458505
ZBTB39	2.17923e-06	0.00313333	0.174	0.124	0.045838
CTD-2139B15.2	2.13085e-06	-0.00237155	0.017	0.004	0.0448202
ATP6V1C2	2.12941e-06	-0.00615091	0.028	0.01	0.04479
C10orf10	2.11918e-06	0.0121903	0.035	0.014	0.0445749
CDAN1	2.11566e-06	0.00151887	0.146	0.101	0.0445009
NBPF1	2.10573e-06	-0.156341	0.557	0.532	0.0442919
KCTD7	2.09815e-06	0.0191547	0.113	0.073	0.0441326
PRKCH	2.08627e-06	-0.0435431	0.109	0.151	0.0438826
CEP104	2.08307e-06	-0.0672113	0.524	0.427	0.0438152
C15orf65	2.07315e-06	0.00225822	0.07	0.039	0.0436067
MED1	2.06676e-06	-0.0443111	0.664	0.532	0.0434723
GPSM1	2.06674e-06	-0.0570735	0.417	0.331	0.0434719
MICA	2.05274e-06	-0.257228	0.68	0.595	0.0431774
SLC25A36	2.05165e-06	-0.046142	0.624	0.503	0.0431543
SLC4A11	2.03905e-06	0.00689532	0.066	0.037	0.0428895
CDIP1	2.03714e-06	0.00479135	0.346	0.277	0.0428493
GALNT5	2.03669e-06	-0.0177692	0.049	0.081	0.0428397
SPHK2	2.0186e-06	0.0114038	0.293	0.228	0.0424592
ARF1	2.01584e-06	-0.161704	0.951	0.739	0.0424013
EXOC1	1.99781e-06	-0.0348027	0.652	0.531	0.042022
NKAIN3	1.9926e-06	0.00293818	0.013	0.002	0.0419123
C1orf56	1.98478e-06	-0.08109	0.209	0.253	0.0417479
PTPRQ	1.9843e-06	0.0035968	0.007	0.024	0.0417377
RP11-74E22.6	1.96448e-06	0.003579	0.013	0.002	0.0413209
PRIM2	1.95823e-06	-0.0465194	0.653	0.513	0.0411894
OSTM1	1.95587e-06	-0.0130437	0.525	0.424	0.0411398
ZNF43	1.92823e-06	-0.0354591	0.276	0.213	0.0405584
IGHMBP2	1.92175e-06	0.0131353	0.302	0.236	0.040422
SLC14A1	1.91639e-06	-0.00366311	0	0.008	0.0403093
VSTM1	1.91639e-06	-0.00255129	0	0.008	0.0403093
ALOX5AP	1.90871e-06	-0.00878464	0.015	0.035	0.0401479
CKAP2L	1.89446e-06	-0.162956	0.587	0.462	0.039848
TSEN15	1.8903e-06	-0.0491958	0.703	0.562	0.0397605
PARD6A	1.87072e-06	-0.0415421	0.091	0.056	0.0393488
FAM160B2	1.86705e-06	0.0258223	0.342	0.266	0.0392715
TBC1D19	1.83212e-06	-0.00281554	0.212	0.155	0.0385368
TRMT10A	1.82362e-06	-0.0722778	0.171	0.216	0.038358
CMSS1	1.81306e-06	-0.205033	0.849	0.653	0.0381358
SAP30L-AS1	1.81177e-06	0.00483099	0.022	0.006	0.0381088
ANKZF1	1.79792e-06	0.00859692	0.376	0.3	0.0378175
RIBC2	1.79062e-06	-0.00344388	0.072	0.041	0.0376639
GAREML	1.77072e-06	0.0022917	0.129	0.086	0.0372453
GPALPP1	1.76206e-06	-0.00841838	0.513	0.416	0.0370633
FANCM	1.74137e-06	0.0226567	0.276	0.211	0.0366279
FAM57A	1.72568e-06	-0.0233917	0.51	0.411	0.036298
B3GNT4	1.70035e-06	0.00251668	0.071	0.04	0.0357651
FEM1C	1.6981e-06	-0.0560707	0.337	0.265	0.0357179
FBXW7	1.69644e-06	0.00941743	0.494	0.401	0.035683
FAM160A1	1.69132e-06	-0.00359268	0.002	0.014	0.0355753
COPS6	1.68484e-06	-0.16353	0.94	0.728	0.0354389
MARS2	1.66956e-06	-0.013014	0.139	0.094	0.0351176
ELFN2	1.66608e-06	-0.0116364	0.049	0.082	0.0350444
ZFP36	1.66342e-06	-0.0403773	0.436	0.344	0.0349884
RPL15	1.64357e-06	-0.124187	0.993	0.96	0.0345709
DTNA	1.64346e-06	-0.0328348	0.016	0.038	0.0345685
ZNF862	1.64086e-06	-0.00598778	0.044	0.02	0.0345138
DENND3	1.62373e-06	-0.0171866	0.186	0.135	0.0341536
PHKB	1.62317e-06	-0.074283	0.674	0.538	0.0341418
MEDAG	1.62034e-06	-0.0184726	0.011	0.029	0.0340822
ATP6V0A2	1.61674e-06	-0.00524947	0.324	0.256	0.0340064
SPCS3	1.61235e-06	-0.149383	0.926	0.701	0.0339141
RP11-221N13.2	1.60722e-06	-0.00329931	0.003	0.016	0.0338064
USP14	1.60568e-06	-0.157735	0.912	0.689	0.0337739
AC027763.2	1.60537e-06	0.00956736	0.189	0.138	0.0337673
SHMT1	1.5914e-06	-0.0135335	0.443	0.354	0.0334736
COL4A5	1.56983e-06	-0.0542224	0.261	0.302	0.0330198
SEC24C	1.56183e-06	0.003383	0.551	0.45	0.0328516
TTC7A	1.54281e-06	-0.0316577	0.299	0.231	0.0324514
PRDX6	1.54176e-06	-0.121577	0.965	0.785	0.0324294
MXI1	1.52408e-06	0.0137159	0.219	0.16	0.0320576
RBM23	1.49559e-06	-0.00174765	0.552	0.44	0.0314583
RP11-85F14.5	1.47804e-06	0.0105602	0.232	0.173	0.0310892
CALML4	1.47624e-06	0.00822426	0.061	0.033	0.0310513
MKLN1	1.47253e-06	-0.0722186	0.638	0.513	0.0309733
SKA1	1.46546e-06	-0.0639733	0.53	0.421	0.0308245
PATZ1	1.46353e-06	-0.00963978	0.386	0.309	0.0307839
AC005624.2	1.4634e-06	0.00420171	0.019	0.004	0.0307812
ZNF689	1.46237e-06	0.00566225	0.308	0.241	0.0307595
IL13RA1	1.4583e-06	-0.0631161	0.496	0.396	0.0306739
MMP24-AS1	1.45443e-06	-0.05907	0.602	0.489	0.0305924
AC017002.2	1.44984e-06	0.00170537	0.058	0.03	0.0304958
PPP6R2	1.44981e-06	-0.0647862	0.537	0.433	0.0304952
LOH12CR1	1.43301e-06	-0.0142753	0.345	0.27	0.0301419
FAM43A	1.42715e-06	-0.0944711	0.213	0.257	0.0300186
STRIP1	1.42514e-06	-0.0215444	0.316	0.247	0.0299763
ZNF784	1.41742e-06	-0.0117447	0.14	0.095	0.029814
AFP	1.41647e-06	-0.0244487	0.016	0.037	0.0297941
LINC00525	1.41123e-06	0.00381683	0.019	0.004	0.0296837
CSNK1G1	1.40649e-06	0.0022083	0.488	0.403	0.0295841
PPP6R3	1.4001e-06	-0.0595119	0.596	0.482	0.0294497
MEG9	1.39941e-06	0.0287037	0.099	0.062	0.0294351
MUL1	1.38768e-06	0.0329238	0.444	0.357	0.0291884
DIP2B	1.38258e-06	-0.0241202	0.391	0.309	0.0290811
SLC35B4	1.37915e-06	-0.0346178	0.618	0.497	0.0290091
RRBP1	1.37575e-06	0.0712495	0.938	0.686	0.0289376
GOLGB1	1.37035e-06	-0.0415524	0.79	0.634	0.0288239
MLH3	1.36553e-06	-0.0161171	0.459	0.367	0.0287225
DIXDC1	1.36285e-06	-0.0433936	0.42	0.337	0.0286663
FAR1	1.3518e-06	-0.088157	0.621	0.505	0.0284337
C1orf61	1.35172e-06	0.00277947	0.009	0	0.0284321
RP11-1252I4.2	1.35172e-06	0.00296234	0.009	0	0.0284321
SLC22A2	1.35172e-06	0.00259116	0.009	0	0.0284321
RP11-500M8.7	1.35172e-06	0.00248772	0.009	0	0.0284321
RP11-745O10.2	1.35172e-06	0.00272091	0.009	0	0.0284321
ACP5	1.35172e-06	0.00240486	0.009	0	0.0284321
FCGRT	1.34839e-06	-0.100923	0.561	0.452	0.0283621
ROBO4	1.33987e-06	-0.0150204	0.011	0.03	0.0281829
CYTH3	1.3353e-06	-0.00660929	0.29	0.223	0.0280866
RASAL2	1.31946e-06	-0.0696179	0.525	0.418	0.0277534
RP11-211N8.2	1.30283e-06	0.00362248	0.017	0.003	0.0274037
C11orf71	1.2975e-06	-0.00928997	0.093	0.056	0.0272915
TSPAN14	1.29214e-06	-0.130109	0.532	0.516	0.027179
IQCE	1.29173e-06	0.0132416	0.352	0.279	0.0271703
TNRC6A	1.29107e-06	-0.0863355	0.792	0.627	0.0271564
BDP1	1.28918e-06	-0.0391046	0.797	0.629	0.0271167
AC132872.2	1.27129e-06	-0.0170023	0.035	0.064	0.0267402
PIGQ	1.27118e-06	-0.0176565	0.409	0.321	0.0267379
PCID2	1.26687e-06	-0.120995	0.78	0.604	0.0266473
ZFP41	1.26054e-06	0.00132296	0.107	0.067	0.0265141
RP11-247L20.3	1.25193e-06	0.0038211	0.013	0.002	0.026333
TBC1D15	1.24959e-06	-0.0113517	0.525	0.423	0.0262839
PER1	1.24872e-06	-0.0431793	0.41	0.325	0.0262655
ITGB7	1.24572e-06	0.0034322	0.013	0.002	0.0262025
ARL6IP5	1.23848e-06	-0.108528	0.909	0.68	0.0260501
CDR2	1.23522e-06	0.00525615	0.559	0.457	0.0259817
EXOC3L4	1.23187e-06	0.00488011	0.013	0.002	0.0259111
FBXO45	1.23012e-06	-0.0246459	0.529	0.431	0.0258743
MAPK9	1.22915e-06	-0.0646764	0.638	0.51	0.0258539
SLC39A9	1.22843e-06	-0.0367262	0.436	0.348	0.0258388
TRIM62	1.22816e-06	0.0172278	0.119	0.078	0.0258331
NSUN2	1.22515e-06	-0.0181599	0.583	0.477	0.0257697
SSH3	1.21652e-06	0.0180377	0.187	0.135	0.0255882
N4BP2	1.21585e-06	-0.0574454	0.199	0.242	0.0255742
ANP32B	1.2117e-06	-0.254945	0.955	0.761	0.025487
RAB3GAP2	1.20945e-06	-0.0540169	0.602	0.486	0.0254397
RP4-613B23.1	1.20033e-06	0.00895606	0.063	0.034	0.0252477
RP11-410L14.2	1.1956e-06	-0.0278725	0.172	0.122	0.0251483
MMP17	1.18717e-06	0.0146088	0.119	0.078	0.0249709
CTA-384D8.36	1.18149e-06	0.0146647	0.107	0.068	0.0248514
RP11-166O4.6	1.17958e-06	-0.0167405	0.027	0.053	0.0248112
IGF2BP3	1.1766e-06	-0.0954832	0.818	0.629	0.0247486
TAF10	1.16827e-06	-0.163461	0.89	0.679	0.0245735
RP11-196G18.23	1.164e-06	0.00451586	0.071	0.039	0.0244837
MGA	1.14538e-06	-0.0415947	0.522	0.422	0.0240919
RAD51D	1.14014e-06	-0.00733983	0.285	0.214	0.0239817
PPP1CB	1.13596e-06	-0.366846	0.875	0.681	0.0238937
TLE6	1.13232e-06	0.00610429	0.028	0.009	0.0238172
TXNDC15	1.11413e-06	-0.046482	0.742	0.59	0.0234347
AC113189.5	1.11043e-06	-0.0185087	0.139	0.094	0.0233568
AL132709.5	1.10994e-06	-0.0797309	0.328	0.364	0.0233465
NT5M	1.10833e-06	-0.00156415	0.073	0.041	0.0233126
RP11-386G11.5	1.10729e-06	0.0033637	0.067	0.036	0.0232908
RP11-635N19.1	1.09952e-06	0.00839222	0.106	0.066	0.0231272
WIPF1	1.09822e-06	-0.063563	0.539	0.446	0.0230999
SEPHS1	1.09707e-06	-0.184674	0.852	0.654	0.0230758
RP11-305L7.6	1.09035e-06	-0.0028228	0	0.009	0.0229345
PDPR	1.08311e-06	-0.000324852	0.229	0.166	0.0227821
HDAC11	1.08136e-06	-0.0242695	0.172	0.122	0.0227453
CTD-3074O7.5	1.07241e-06	-0.0301396	0.19	0.137	0.0225571
HS1BP3	1.0685e-06	-0.00987931	0.336	0.263	0.0224749
WBP2	1.06799e-06	-0.0308761	0.689	0.55	0.022464
RP11-424N24.2	1.06618e-06	0.00670372	0.026	0.008	0.022426
NPTX1	1.06226e-06	0.00430451	0.054	0.027	0.0223435
BCL2A1	1.06192e-06	0.00460284	0.015	0.002	0.0223364
AC104654.2	1.05688e-06	-0.0155121	0.109	0.069	0.0222304
PPP1R18	1.05039e-06	-0.105116	0.797	0.619	0.0220939
DLL3	1.04427e-06	-0.0183936	0.271	0.208	0.0219652
SAMD8	1.03879e-06	-0.00863982	0.364	0.287	0.02185
HOOK2	1.03762e-06	-0.00219369	0.293	0.225	0.0218254
LSM2	1.03606e-06	-0.134215	0.926	0.705	0.0217926
ZDHHC20	1.03033e-06	0.0016874	0.189	0.135	0.021672
LINC01106	1.0273e-06	-0.00389604	0.003	0.015	0.0216081
ZNF57	1.02511e-06	0.000871862	0.099	0.061	0.0215622
TTL	1.01457e-06	-0.0512781	0.671	0.544	0.0213405
RP11-95P2.1	1.01194e-06	0.0104056	0.05	0.024	0.021285
RP11-49I11.1	1.01186e-06	0.00999843	0.067	0.036	0.0212835
REXO4	1.00874e-06	-0.10989	0.683	0.551	0.0212178
SCFD1	1.00411e-06	-0.0974941	0.822	0.631	0.0211205
INPP5J	1.00397e-06	0.00102021	0.032	0.012	0.0211175
SERPINB7	1.00292e-06	-0.189622	0.332	0.367	0.0210955
ADIPOR2	1.00236e-06	-0.0892483	0.647	0.524	0.0210836
C1orf54	1.00141e-06	0.00438632	0.086	0.051	0.0210636
DOCK9-AS2	1.00044e-06	0.00562543	0.026	0.008	0.0210434
DPY30	9.96459e-07	-0.28366	0.861	0.674	0.0209595
SLC25A51	9.91759e-07	-0.030744	0.345	0.271	0.0208607
KLC2	9.87368e-07	-0.0192481	0.519	0.426	0.0207683
MIER2	9.86089e-07	0.0255157	0.402	0.323	0.0207414
TRMT61B	9.86022e-07	-0.0496233	0.537	0.431	0.02074
RFK	9.84642e-07	-0.157836	0.699	0.559	0.020711
KCTD15	9.71873e-07	0.0177202	0.277	0.215	0.0204424
RLIM	9.68005e-07	-0.0151455	0.597	0.479	0.020361
FGFR4	9.62212e-07	0.0130093	0.075	0.043	0.0202392
IL1RAPL2	9.61969e-07	0.00390747	0.021	0.005	0.0202341
CDC25C	9.59592e-07	0.00138957	0.326	0.254	0.020184
SLX4IP	9.58177e-07	0.00783472	0.233	0.174	0.0201543
HSD17B8	9.46649e-07	0.00982851	0.085	0.05	0.0199118
MYB	9.45533e-07	0.0266497	0.104	0.065	0.0198883
ZC3H10	9.37479e-07	-0.00974425	0.125	0.082	0.0197189
LMO2	9.32466e-07	0.00490387	0.021	0.005	0.0196135
C2orf43	9.26032e-07	-0.00777822	0.402	0.313	0.0194782
KATNB1	9.15456e-07	-0.0276026	0.456	0.37	0.0192557
LACTB2	9.09278e-07	-0.109242	0.651	0.51	0.0191257
NLRX1	9.07592e-07	0.0062822	0.136	0.089	0.0190903
RP1-170O19.14	9.0656e-07	0.00501143	0.034	0.013	0.0190686
HOXA13	9.0649e-07	0.00721023	0.247	0.185	0.0190671
XXyac-YM21GA2.4	9.0413e-07	-0.00441467	0.003	0.016	0.0190175
KPNA2	9.03181e-07	-0.224444	0.931	0.727	0.0189975
CCDC8	9.00709e-07	0.00293472	0.459	0.372	0.0189455
NPW	8.97905e-07	-0.022303	0.25	0.187	0.0188865
C1orf53	8.96506e-07	-0.112159	0.18	0.224	0.0188571
PRR7-AS1	8.93551e-07	-0.0189054	0.069	0.105	0.018795
METTL4	8.92956e-07	-0.0347073	0.381	0.303	0.0187824
ZNF691	8.92455e-07	0.00569302	0.186	0.131	0.0187719
AGAP3	8.87777e-07	-0.0548331	0.632	0.508	0.0186735
GFPT2	8.80268e-07	-0.192238	0.637	0.572	0.0185156
KB-431C1.4	8.75411e-07	0.00780436	0.055	0.028	0.0184134
OLAH	8.73953e-07	-0.0150406	0.031	0.059	0.0183827
EPHA2	8.49842e-07	-0.09011	0.365	0.389	0.0178756
HCLS1	8.48944e-07	0.03541	0.146	0.099	0.0178567
C16orf70	8.44251e-07	-0.0125804	0.285	0.22	0.017758
ASAH2B	8.42646e-07	0.00503582	0.119	0.078	0.0177242
PIM3	8.30443e-07	-0.0835653	0.62	0.502	0.0174675
WDR43	8.30078e-07	-0.0806797	0.837	0.65	0.0174599
GBP6	8.30039e-07	0.00229597	0.01	0	0.017459
MYBPH	8.30039e-07	0.0139134	0.01	0	0.017459
SLC22A13	8.30039e-07	0.00433893	0.01	0	0.017459
AC093063.3	8.30039e-07	0.00281046	0.01	0	0.017459
PAPD7	8.25376e-07	-0.0249717	0.339	0.263	0.017361
C6orf57	8.25188e-07	-0.0380237	0.263	0.2	0.017357
THAP8	8.14614e-07	0.0191885	0.165	0.114	0.0171346
XPA	8.10805e-07	-0.0465143	0.495	0.396	0.0170545
ATP6V1D	8.0259e-07	-0.399346	0.875	0.684	0.0168817
FYCO1	7.91229e-07	0.00385686	0.292	0.226	0.0166427
LZIC	7.9062e-07	-0.115158	0.719	0.574	0.0166299
HOMER1	7.85842e-07	-0.0592261	0.209	0.258	0.0165294
ITPR1	7.84329e-07	-0.0113793	0.177	0.124	0.0164976
CASZ1	7.82211e-07	0.00324491	0.014	0.002	0.016453
AC093677.1	7.82211e-07	0.00378987	0.014	0.002	0.016453
APAF1	7.82129e-07	-0.0197706	0.39	0.31	0.0164513
MAPK8IP3	7.81264e-07	0.00399901	0.191	0.136	0.0164331
XKR8	7.71487e-07	-0.0185787	0.366	0.287	0.0162275
SOX5	7.69549e-07	0.00887963	0.103	0.063	0.0161867
ARHGAP12	7.6942e-07	0.00996767	0.43	0.346	0.016184
YIF1B	7.66284e-07	-0.0809049	0.744	0.588	0.016118
PIK3AP1	7.62667e-07	0.0039144	0.016	0.003	0.0160419
GNGT2	7.61812e-07	0.0079243	0.016	0.003	0.0160239
ZNF446	7.59289e-07	-0.0123636	0.209	0.152	0.0159709
FGD1	7.56805e-07	-0.00642301	0.314	0.242	0.0159186
ACSF2	7.50309e-07	0.0102332	0.192	0.139	0.015782
ABL1	7.47463e-07	-0.0666794	0.478	0.383	0.0157221
ACAT1	7.47312e-07	-0.203938	0.809	0.636	0.015719
SOX9	7.41834e-07	-0.0621865	0.107	0.15	0.0156037
CTD-2336O2.1	7.40004e-07	-0.105038	0.39	0.415	0.0155652
GCSH	7.37522e-07	-0.185449	0.921	0.7	0.015513
FNDC4	7.35796e-07	-0.0444438	0.132	0.177	0.0154767
BCL7A	7.35691e-07	-0.04018	0.157	0.201	0.0154745
RP11-418J17.1	7.29481e-07	0.0125055	0.139	0.093	0.0153439
SH2B1	7.11239e-07	-0.033755	0.415	0.329	0.0149602
TRIP13	7.0782e-07	-0.0406095	0.708	0.561	0.0148883
GPC1	7.05327e-07	-0.0927952	0.676	0.545	0.0148359
DIS3L2	7.04106e-07	-0.00402982	0.392	0.312	0.0148102
RAB34	6.99864e-07	-0.109998	0.937	0.71	0.0147209
USP19	6.9569e-07	-0.01692	0.355	0.282	0.0146331
KIAA1586	6.94779e-07	-0.0127826	0.471	0.378	0.014614
TDP1	6.9023e-07	-0.0618318	0.57	0.468	0.0145183
INTS4	6.89711e-07	-0.0125119	0.402	0.317	0.0145074
SMYD3	6.88313e-07	-0.29888	0.568	0.515	0.014478
IDH2	6.80284e-07	-0.129437	0.81	0.627	0.0143091
C1orf110	6.76131e-07	-0.0280739	0.021	0.046	0.0142217
ENTHD2	6.7016e-07	-0.00333447	0.249	0.187	0.0140961
SEC23A	6.69609e-07	-0.286821	0.79	0.65	0.0140846
FRS2	6.69344e-07	-0.00427536	0.318	0.246	0.014079
TTC3	6.6651e-07	-0.355087	0.882	0.684	0.0140194
ANKRD40	6.62545e-07	-0.0514109	0.514	0.416	0.013936
CBWD6	6.57717e-07	-0.0290399	0.131	0.177	0.0138344
FBXO33	6.46906e-07	-0.0214022	0.473	0.379	0.013607
GINS1	6.39638e-07	-0.00824477	0.437	0.341	0.0134541
RP11-3D4.2	6.3607e-07	0.00531115	0.021	0.005	0.0133791
TANGO2	6.33491e-07	-0.00898373	0.345	0.269	0.0133248
PDS5B	6.33155e-07	-0.0671804	0.647	0.516	0.0133178
FBXO44	6.32678e-07	-0.0264547	0.225	0.165	0.0133077
DENND4B	6.27895e-07	-0.00667745	0.347	0.269	0.0132072
HSPB8	6.2697e-07	-0.0337	0.063	0.1	0.0131877
COL14A1	6.26201e-07	0.011026	0.039	0.016	0.0131715
FAM71D	6.25064e-07	-0.00470309	0.007	0.024	0.0131476
KIF18B	6.24359e-07	-0.00753734	0.295	0.222	0.0131328
SUMO1	6.23209e-07	-0.28274	0.923	0.71	0.0131086
ARHGAP21	6.19499e-07	-0.0690327	0.788	0.606	0.0130305
RP11-17J14.2	6.16734e-07	-0.0037039	0.003	0.016	0.0129724
EP300	6.16006e-07	-0.0321203	0.622	0.507	0.0129571
CTC-459F4.3	6.14233e-07	0.0303959	0.207	0.151	0.0129198
HIPK2	6.12317e-07	-0.373175	0.846	0.673	0.0128795
ALG11	6.12289e-07	0.00143707	0.183	0.13	0.0128789
AC073283.7	6.07928e-07	0.00564963	0.023	0.006	0.0127872
RETSAT	6.07024e-07	-0.00980041	0.408	0.326	0.0127681
PF4	6.01749e-07	-0.0228595	0.046	0.079	0.0126572
CA11	5.96101e-07	0.00516673	0.033	0.012	0.0125384
NLGN4Y	5.94125e-07	0.0134258	0.158	0.109	0.0124968
HYAL1	5.90703e-07	0.00725943	0.015	0.002	0.0124249
PROSER1	5.8846e-07	-0.0181236	0.417	0.333	0.0123777
PRKACA	5.87814e-07	-0.082487	0.63	0.503	0.0123641
PTBP3	5.85576e-07	-0.245986	0.66	0.594	0.012317
FAM160B1	5.84152e-07	-0.0279976	0.425	0.335	0.0122871
KIAA0040	5.81522e-07	0.00397225	0.015	0.002	0.0122317
DGCR2	5.74312e-07	0.00076713	0.365	0.288	0.0120801
SLC36A1	5.73407e-07	0.0121781	0.168	0.117	0.012061
COG3	5.73268e-07	-0.036135	0.303	0.234	0.0120581
RSG1	5.70942e-07	-0.000225901	0.106	0.066	0.0120092
DARS2	5.69648e-07	-0.0218558	0.51	0.407	0.011982
YWHAZ	5.69361e-07	-0.159432	0.947	0.72	0.0119759
TENM4	5.66803e-07	-0.00458048	0.021	0.046	0.0119221
CABLES2	5.66198e-07	-0.00276115	0.206	0.149	0.0119094
ALKBH1	5.6361e-07	-0.00149896	0.267	0.203	0.011855
SLIT2	5.63175e-07	-0.131875	0.429	0.446	0.0118458
PDCD4-AS1	5.57176e-07	0.00135032	0.057	0.028	0.0117196
DHCR24	5.55509e-07	-0.0243684	0.784	0.609	0.0116846
CDKN1B	5.5459e-07	-0.0060364	0.348	0.271	0.0116653
FBRS	5.53806e-07	-0.0320975	0.533	0.43	0.0116488
CEP72	5.50506e-07	-0.0178535	0.155	0.106	0.0115794
ATL3	5.4252e-07	-0.154659	0.788	0.615	0.0114114
RP11-91I20.4	5.40186e-07	0.00679104	0.018	0.003	0.0113623
UBE2G2	5.3946e-07	-0.0619535	0.825	0.64	0.011347
ANTXR2	5.37313e-07	-0.0823136	0.688	0.561	0.0113018
GINS4	5.34538e-07	-0.0760426	0.586	0.466	0.0112435
HERC1	5.25363e-07	-0.00729672	0.552	0.447	0.0110505
MIS18A	5.22318e-07	-0.121309	0.673	0.53	0.0109864
AAR2	5.20717e-07	-0.0528999	0.469	0.376	0.0109528
ARRDC3	5.20341e-07	-0.0492013	0.167	0.214	0.0109448
LURAP1L	5.16918e-07	-0.060221	0.159	0.205	0.0108729
UACA	5.14623e-07	-0.150271	0.908	0.686	0.0108246
TMEFF2	5.14342e-07	-0.0405197	0.011	0.031	0.0108187
BCLAF1	5.13959e-07	-0.0413172	0.912	0.683	0.0108106
ACCS	5.13792e-07	0.0118126	0.159	0.109	0.0108071
TMEM52	5.11095e-07	0.00768537	0.124	0.08	0.0107504
HNRNPL	5.0837e-07	-0.190281	0.66	0.588	0.0106931
RAB21	5.02353e-07	-0.254531	0.603	0.557	0.0105665
PDCL3	5.00338e-07	-0.133426	0.801	0.625	0.0105241
ZNF800	4.94416e-07	-0.045789	0.561	0.455	0.0103995
FIBIN	4.93859e-07	-0.187775	0.32	0.354	0.0103878
SRGAP2	4.92043e-07	-0.0157116	0.574	0.458	0.0103496
TICAM1	4.89827e-07	0.00276257	0.344	0.266	0.010303
GPBP1	4.84465e-07	-0.0961476	0.758	0.602	0.0101902
MFSD6	4.81463e-07	0.0106437	0.097	0.058	0.0101271
RP11-580I16.2	4.79639e-07	0.00700765	0.025	0.007	0.0100887
TMEM102	4.77716e-07	0.00569095	0.108	0.067	0.0100483
PGAP2	4.71036e-07	-0.0473862	0.446	0.356	0.00990776
RP11-680A11.5	4.70891e-07	-0.081632	0.142	0.186	0.00990473
CDK18	4.70736e-07	0.00446286	0.017	0.003	0.00990147
C9orf156	4.65872e-07	-0.0130503	0.303	0.23	0.00979916
RP11-540O11.6	4.64917e-07	0.0113533	0.017	0.003	0.00977906
FUK	4.64881e-07	0.00178058	0.114	0.072	0.00977831
AL592284.1	4.55099e-07	0.000159293	0.093	0.056	0.00957255
GBE1	4.49384e-07	-0.23407	0.666	0.592	0.00945234
VWA9	4.49185e-07	-0.0332376	0.487	0.385	0.00944815
LMBR1L	4.37693e-07	-0.0252091	0.399	0.315	0.00920643
FCHSD2	4.37325e-07	-0.00453105	0.305	0.236	0.0091987
STXBP3	4.368e-07	-0.0630849	0.574	0.466	0.00918766
NAT1	4.35751e-07	-0.00239145	0.169	0.117	0.00916558
GFM1	4.34291e-07	-0.137746	0.662	0.533	0.00913489
PPP1R3E	4.33194e-07	-0.00159676	0.173	0.122	0.0091118
ZNF22	4.26709e-07	-0.100205	0.831	0.644	0.0089754
ACLY	4.25815e-07	-0.0763962	0.88	0.671	0.0089566
SFT2D3	4.25669e-07	-0.0132442	0.294	0.224	0.00895352
HOXB6	4.25641e-07	-0.0190237	0.202	0.145	0.00895294
SCRN2	4.23177e-07	-0.0511571	0.37	0.29	0.00890111
RNF208	4.22725e-07	0.00811328	0.088	0.051	0.0088916
WNT5A-AS1	4.22195e-07	-0.0307146	0.027	0.054	0.00888045
NFU1	4.20695e-07	-0.173314	0.821	0.63	0.0088489
AURKC	4.17248e-07	-0.00983597	0.055	0.027	0.00877639
SNCA	4.13927e-07	-0.100622	0.173	0.222	0.00870655
FHOD3	4.12158e-07	-0.0803308	0.124	0.168	0.00866934
MID2	4.12075e-07	0.0101847	0.101	0.061	0.00866758
HJURP	4.10773e-07	-0.0960718	0.406	0.314	0.00864019
PLRG1	4.08649e-07	-0.111215	0.816	0.625	0.00859552
B3GALTL	4.08456e-07	-0.0642217	0.158	0.207	0.00859146
LINC00052	4.08031e-07	0.00500315	0.023	0.006	0.00858253
CCNJL	4.06255e-07	-0.00949788	0.014	0.035	0.00854517
GSG2	4.05712e-07	0.0117296	0.151	0.101	0.00853374
ANKRD17	4.05232e-07	-0.0721853	0.822	0.634	0.00852365
SRSF6	4.04647e-07	-0.355963	0.783	0.653	0.00851134
SH3PXD2B	4.03018e-07	-0.0517361	0.544	0.437	0.00847708
PARP6	4.02329e-07	0.00781663	0.195	0.14	0.00846259
ZNF12	4.0184e-07	-0.0279122	0.443	0.352	0.0084523
FAM66B	3.98822e-07	0.00380049	0.019	0.004	0.00838882
TRA2B	3.96265e-07	-0.0241953	0.917	0.682	0.00833503
C7orf26	3.95697e-07	-0.043535	0.498	0.402	0.00832309
ZNF780A	3.94203e-07	-0.0239498	0.199	0.143	0.00829167
AGPS	3.92668e-07	-0.0364964	0.67	0.536	0.00825938
FBRSL1	3.9201e-07	-0.067558	0.583	0.474	0.00824555
DHX29	3.90466e-07	-0.148067	0.866	0.665	0.00821306
SLC1A1	3.89579e-07	-0.0288799	0.019	0.044	0.00819441
SPDYE1	3.8939e-07	0.0210748	0.022	0.006	0.00819043
DUSP6	3.88861e-07	-0.0202445	0.579	0.461	0.0081793
ANO7	3.8595e-07	0.00383724	0.128	0.083	0.00811808
FAM185A	3.83321e-07	-0.0148851	0.182	0.126	0.00806277
TMEM143	3.83277e-07	-0.0173814	0.177	0.124	0.00806185
CYP2S1	3.8311e-07	0.00579246	0.142	0.095	0.00805834
GLRX5	3.83071e-07	-0.0814264	0.925	0.696	0.00805751
FIGNL1	3.82264e-07	0.00076435	0.393	0.306	0.00804055
ULBP1	3.82112e-07	-0.00688445	0.013	0.034	0.00803733
EFNA5	3.7944e-07	-0.0379287	0.066	0.104	0.00798114
RFTN1	3.79439e-07	-0.0518579	0.492	0.395	0.00798112
HIST2H3PS2	3.7754e-07	0.00318775	0.013	0.001	0.00794117
CAPN10-AS1	3.72253e-07	0.00433824	0.101	0.061	0.00782997
LUC7L3	3.64796e-07	-0.161909	0.884	0.675	0.00767311
CCNB1	3.59704e-07	-0.223556	0.901	0.709	0.00756601
TTC27	3.58599e-07	-0.0640733	0.507	0.414	0.00754277
HDAC5	3.57452e-07	0.0341104	0.174	0.122	0.00751865
ACTBL2	3.53674e-07	-0.00287566	0	0.01	0.00743919
FPGT	3.52859e-07	0.0251285	0.241	0.179	0.00742204
MOCS3	3.51563e-07	0.000121215	0.288	0.217	0.00739479
STK35	3.48948e-07	0.00602852	0.255	0.191	0.00733977
PTPN22	3.4891e-07	-0.00963913	0.05	0.085	0.00733898
RP11-384K6.6	3.4717e-07	0.0038918	0.032	0.011	0.00730238
ZW10	3.4666e-07	0.0154643	0.501	0.404	0.00729164
FBXW11	3.44928e-07	-0.0268865	0.579	0.464	0.00725521
ZNF625	3.41085e-07	-0.00889051	0.041	0.074	0.00717438
FNBP1	3.40644e-07	-0.091726	0.656	0.528	0.0071651
GSR	3.3958e-07	-0.0874942	0.696	0.555	0.00714273
UBP1	3.38231e-07	-0.0379606	0.616	0.498	0.00711434
RP11-354P11.3	3.35762e-07	-0.00192025	0.01	0.03	0.00706241
RP11-1017G21.5	3.3463e-07	0.0137518	0.089	0.052	0.00703861
HKR1	3.33624e-07	-0.0167257	0.267	0.202	0.00701745
ZNF320	3.30905e-07	-0.0148027	0.257	0.193	0.00696025
FSBP	3.29613e-07	0.00579634	0.033	0.012	0.00693307
HNRNPD	3.23329e-07	-0.0666273	0.957	0.744	0.00680089
DSC2	3.23076e-07	-0.0154453	0.049	0.083	0.00679559
NOMO3	3.21365e-07	0.0165465	0.1	0.06	0.00675959
ALDOA	3.21144e-07	0.0304307	0.977	0.823	0.00675494
SLC25A43	3.20832e-07	-0.0054107	0.436	0.342	0.00674838
RP11-139H15.1	3.18671e-07	-0.0395842	0.559	0.446	0.00670292
LEPREL4	3.17937e-07	-0.261208	0.68	0.599	0.00668749
OSBPL1A	3.1765e-07	-0.0579575	0.709	0.559	0.00668145
DGCR8	3.15089e-07	-0.0242228	0.432	0.345	0.00662758
CTD-3065J16.9	3.13893e-07	-0.00140522	0.057	0.028	0.00660242
NTRK1	3.13405e-07	0.00343351	0.01	0	0.00659216
FAM107A	3.13405e-07	0.00297239	0.01	0	0.00659216
CTD-2589M5.5	3.13405e-07	0.00286032	0.01	0	0.00659216
BCAS2	3.11134e-07	-0.144987	0.84	0.638	0.00654439
KRT33B	3.09268e-07	-0.00420455	0.004	0.019	0.00650515
DYRK1B	3.07425e-07	0.0153414	0.194	0.141	0.00646637
MME	3.0556e-07	-0.319102	0.93	0.71	0.00642714
GPR115	3.0486e-07	0.00879565	0.033	0.012	0.00641243
ARSD	3.03521e-07	0.0275091	0.267	0.201	0.00638427
AKAP10	3.02545e-07	-0.0294855	0.363	0.281	0.00636374
FAM72C	3.0195e-07	-0.026856	0.019	0.043	0.00635121
DOK5	3.00473e-07	-0.0686664	0.063	0.101	0.00632015
DLK2	2.97105e-07	-0.0045174	0.023	0.049	0.00624931
SRPX2	2.96251e-07	-0.00209668	0.452	0.362	0.00623135
POLR3B	2.95791e-07	-0.0532969	0.434	0.343	0.00622167
PIK3R4	2.9468e-07	0.0129718	0.318	0.242	0.00619831
NKIRAS2	2.91278e-07	-0.0279289	0.593	0.477	0.00612675
FAHD2A	2.91104e-07	-0.0588846	0.524	0.422	0.00612308
NHLRC1	2.90313e-07	-0.00671115	0.097	0.058	0.00610643
SAMD3	2.88047e-07	-0.0416049	0.106	0.152	0.00605878
DXO	2.85336e-07	-0.0179226	0.385	0.302	0.00600175
HOXB-AS1	2.83967e-07	-0.0938589	0.126	0.172	0.00597296
NBL1	2.8358e-07	-0.0434258	0.565	0.457	0.00596483
NMRK1	2.82052e-07	-0.0217246	0.409	0.33	0.00593269
TMEM214	2.81838e-07	-0.0727863	0.754	0.592	0.00592818
P2RX7	2.79647e-07	0.00353896	0.013	0.001	0.0058821
MAMLD1	2.74704e-07	-0.0434283	0.045	0.078	0.00577813
AC007879.2	2.69888e-07	-0.00613267	0.007	0.024	0.00567683
IRF2BPL	2.68856e-07	-0.134196	0.453	0.471	0.00565512
TTC28	2.68198e-07	0.0147669	0.18	0.126	0.00564127
MYO10	2.67341e-07	-0.0540218	0.81	0.624	0.00562326
CUL9	2.67306e-07	0.0200077	0.177	0.123	0.00562251
COL8A1	2.66575e-07	-0.409166	0.909	0.691	0.00560713
MAF	2.64068e-07	0.0119452	0.022	0.005	0.0055544
TMEM165	2.63939e-07	-0.271247	0.877	0.678	0.00555169
BANF1	2.63806e-07	-0.0514797	0.943	0.714	0.0055489
ZNHIT6	2.63578e-07	-0.0206747	0.622	0.499	0.0055441
RP11-644F5.10	2.62557e-07	0.0082027	0.023	0.006	0.00552263
PLCD3	2.61286e-07	0.0338224	0.422	0.339	0.00549589
TXK	2.6062e-07	-0.00663548	0.011	0.032	0.00548187
PARP11	2.59224e-07	0.0166915	0.2	0.144	0.00545252
SLC4A2	2.58522e-07	-0.105789	0.772	0.605	0.00543776
MAP3K13	2.57295e-07	-0.169978	0.729	0.585	0.00541195
LINC00909	2.56741e-07	-0.0127813	0.343	0.266	0.00540029
CTNND1	2.53055e-07	0.0100172	0.689	0.552	0.00532277
CANX	2.52986e-07	-0.284536	0.926	0.71	0.00532132
GPR75-ASB3	2.50455e-07	-0.0699942	0.102	0.146	0.00526807
NSL1	2.47967e-07	-0.135169	0.747	0.591	0.00521574
TMEM198	2.46938e-07	0.000275914	0.049	0.022	0.0051941
LINC00205	2.46181e-07	-0.0461197	0.147	0.196	0.00517818
RAB43	2.45807e-07	0.00591629	0.03	0.01	0.00517031
AC003665.1	2.44282e-07	-0.00204302	0.061	0.031	0.00513822
SMAD9	2.43706e-07	-0.011646	0.032	0.062	0.00512612
FNTB	2.43691e-07	0.0262615	0.307	0.236	0.0051258
SUPV3L1	2.39887e-07	-0.0384735	0.46	0.363	0.00504577
PMVK	2.38554e-07	-0.162288	0.804	0.63	0.00501775
RP11-144G7.2	2.33663e-07	-0.0087063	0.005	0.021	0.00491486
RAB3IL1	2.32802e-07	0.00959171	0.129	0.083	0.00489675
ARF4	2.29481e-07	-0.312967	0.933	0.719	0.0048269
KIAA0100	2.28993e-07	-0.0540959	0.586	0.476	0.00481664
MON1B	2.28205e-07	-0.017479	0.494	0.388	0.00480006
LBH	2.27171e-07	0.00916422	0.033	0.012	0.00477832
SSH2	2.26829e-07	-0.0565818	0.592	0.471	0.00477112
HIGD1B	2.25102e-07	0.00635508	0.018	0.003	0.0047348
AL592183.1	2.24516e-07	0.00986862	0.185	0.131	0.00472247
CNOT8	2.23802e-07	-0.0149402	0.525	0.42	0.00470746
RP11-727F15.12	2.23763e-07	0.00507719	0.077	0.042	0.00470662
CACHD1	2.22627e-07	0.00113995	0.092	0.054	0.00468273
CAMK1	2.20824e-07	-0.0423565	0.542	0.431	0.0046448
FPR1	2.19297e-07	0.00999924	0.076	0.041	0.0046127
DLGAP5	2.19101e-07	-0.197533	0.768	0.597	0.00460857
TSTD2	2.18973e-07	0.0114032	0.235	0.172	0.00460589
PTPN1	2.18894e-07	-0.080033	0.809	0.622	0.00460423
BACE1	2.18693e-07	-0.0802007	0.673	0.536	0.0046
RP11-867G23.8	2.18446e-07	-0.0064031	0.011	0.031	0.00459479
SYNGR1	2.17212e-07	-0.0618155	0.232	0.284	0.00456883
ZNF708	2.16798e-07	0.000644912	0.203	0.144	0.00456013
ZKSCAN5	2.16779e-07	-0.0294595	0.285	0.215	0.00455972
RP11-263K19.4	2.15596e-07	0.00935933	0.056	0.027	0.00453485
OSBP	2.14357e-07	-0.00727813	0.55	0.436	0.00450879
TGFB3	2.13722e-07	0.0158811	0.077	0.042	0.00449543
SEC11C	2.13323e-07	-0.143781	0.857	0.657	0.00448705
TMEM129	2.09629e-07	-0.0274976	0.356	0.272	0.00440934
DONSON	2.09572e-07	-0.00267846	0.532	0.428	0.00440813
MYEOV	2.09425e-07	-0.0202468	0.107	0.153	0.00440506
STK38	2.09182e-07	-0.0292119	0.478	0.387	0.00439993
IP6K3	2.09105e-07	0.0350923	0.182	0.13	0.00439832
USPL1	2.0812e-07	-0.00848419	0.263	0.196	0.00437761
NAIF1	2.06312e-07	-0.0103142	0.207	0.147	0.00433956
RP11-148B18.3	2.05159e-07	-0.0242575	0.002	0.015	0.0043153
CCDC19	2.047e-07	0.0117396	0.064	0.032	0.00430565
AF131215.5	2.03723e-07	0.0157393	0.076	0.041	0.00428511
LIN9	2.03666e-07	0.00593028	0.273	0.205	0.00428392
ZNF250	2.0263e-07	0.030123	0.168	0.116	0.00426211
RP11-215G15.5	2.02317e-07	-0.00790502	0.223	0.163	0.00425554
HAR1B	2.01771e-07	0.00411028	0.018	0.003	0.00424405
C14orf37	2.01096e-07	0.00900767	0.065	0.033	0.00422984
EDN1	1.99191e-07	-0.0370235	0.031	0.06	0.00418978
RNLS	1.9851e-07	-0.0118051	0.143	0.093	0.00417545
TCF3	1.98415e-07	-0.127397	0.79	0.619	0.00417345
HARBI1	1.98254e-07	0.0098865	0.139	0.091	0.00417008
LINC00959	1.94045e-07	0.00426718	0.015	0.002	0.00408154
VWA3B	1.92693e-07	0.0099933	0.011	0	0.00405309
C11orf85	1.92693e-07	0.00279391	0.011	0	0.00405309
PLA2G1B	1.92693e-07	0.00621235	0.011	0	0.00405309
ZNF85	1.92584e-07	0.00143734	0.189	0.133	0.00405081
RANBP3L	1.9187e-07	0.00623549	0.018	0.003	0.00403578
FGGY	1.91783e-07	0.0001564	0.206	0.149	0.00403395
TUBGCP3	1.91109e-07	0.00201252	0.483	0.377	0.00401979
MFAP2	1.90636e-07	-0.105203	0.178	0.226	0.00400983
HIST2H2BE	1.89755e-07	-0.018754	0.098	0.058	0.0039913
MAP3K3	1.89042e-07	0.0194901	0.439	0.344	0.00397631
PRKCQ	1.87185e-07	0.00755788	0.029	0.009	0.00393725
OSBPL10	1.86762e-07	-0.0551738	0.419	0.331	0.00392834
INSC	1.85588e-07	-0.0106212	0.009	0.028	0.00390365
KIF14	1.85193e-07	-0.0689171	0.48	0.372	0.00389535
METTL12	1.83514e-07	-0.109771	0.352	0.268	0.00386003
YEATS4	1.8339e-07	-0.0882659	0.537	0.427	0.00385742
RP11-159D12.2	1.82915e-07	0.022219	0.247	0.182	0.00384743
E2F8	1.80386e-07	-0.0472156	0.254	0.185	0.00379424
ARHGAP29	1.78889e-07	-0.356819	0.627	0.578	0.00376274
SERPINH1	1.77774e-07	-0.291344	0.94	0.714	0.00373929
INPP1	1.77628e-07	-0.0436276	0.668	0.543	0.00373623
CTRL	1.77519e-07	0.00523846	0.024	0.006	0.00373393
HOXA3	1.75225e-07	-0.0305652	0.061	0.1	0.00368569
USF2	1.752e-07	-0.0770795	0.738	0.578	0.00368516
PTPRH	1.75127e-07	0.0113411	0.022	0.005	0.00368363
SNORD3A	1.7464e-07	-0.0105071	0.031	0.062	0.00367338
ZBTB9	1.74234e-07	-0.00188148	0.176	0.121	0.00366483
DSE	1.73269e-07	-0.0854264	0.785	0.611	0.00364454
EPCAM	1.68873e-07	-0.0193764	0.02	0.046	0.00355207
GDI1	1.68323e-07	-0.105604	0.715	0.566	0.0035405
CDKL3	1.67688e-07	-0.00310554	0.195	0.137	0.00352715
RP11-134G8.8	1.66217e-07	-0.0204266	0.113	0.159	0.0034962
CTC-444N24.11	1.65382e-07	-0.0817191	0.252	0.302	0.00347865
ENO2	1.65194e-07	-0.0653507	0.203	0.253	0.00347469
PAWR	1.61662e-07	-0.0791144	0.746	0.592	0.00340039
ZNF410	1.59379e-07	0.00969708	0.083	0.046	0.00335237
MIB1	1.55898e-07	-0.130669	0.476	0.487	0.00327916
DFNB59	1.55598e-07	0.00765807	0.039	0.015	0.00327286
RBL1	1.55032e-07	-0.0591442	0.435	0.339	0.00326094
DOCK2	1.53195e-07	-0.00556515	0.194	0.135	0.0032223
TMOD2	1.52522e-07	0.0131297	0.069	0.036	0.00320815
RP11-121C2.2	1.48715e-07	-0.00830699	0.021	0.047	0.00312807
ZNF706	1.47607e-07	-0.164718	0.913	0.69	0.00310477
DHX57	1.47001e-07	-0.00945439	0.517	0.415	0.00309201
SPATA2	1.46844e-07	-0.00540662	0.284	0.213	0.00308871
NUDT12	1.46598e-07	0.0189938	0.323	0.251	0.00308353
XRCC4	1.44952e-07	-0.11918	0.506	0.405	0.00304893
OLA1	1.44216e-07	-0.132244	0.92	0.697	0.00303344
COL17A1	1.44174e-07	-0.0126097	0.057	0.095	0.00303255
ZNF79	1.40924e-07	0.0120611	0.097	0.057	0.00296419
IFT27	1.39735e-07	-0.0937641	0.606	0.48	0.00293918
ACOT4	1.38675e-07	0.0167688	0.074	0.039	0.0029169
MEX3B	1.38362e-07	-0.0175457	0.041	0.075	0.00291032
ST6GAL1	1.37942e-07	0.00956897	0.07	0.037	0.00290147
TPRA1	1.37096e-07	-0.0519052	0.579	0.468	0.00288367
SERBP1	1.36613e-07	-0.186922	0.969	0.797	0.00287352
RP11-175K6.1	1.36475e-07	0.00699352	0.019	0.003	0.00287061
RP11-888D10.3	1.3526e-07	0.00507439	0.019	0.003	0.00284506
ZC3H11A	1.3354e-07	-0.0921062	0.728	0.578	0.00280887
FASTKD3	1.32742e-07	-0.0171735	0.348	0.267	0.00279209
ZNF444	1.32165e-07	0.0234286	0.61	0.478	0.00277997
RPS27	1.3096e-07	-0.102935	0.985	0.882	0.00275461
RAB3GAP1	1.30435e-07	-0.0127435	0.619	0.505	0.00274358
UTY	1.30227e-07	0.0204505	0.247	0.183	0.0027392
PKN3	1.29957e-07	-0.0277194	0.276	0.207	0.00273351
RP11-96H19.1	1.2953e-07	0.0147728	0.07	0.037	0.00272453
ABL2	1.29458e-07	-0.02298	0.688	0.546	0.00272303
ZDHHC1	1.2927e-07	0.0142698	0.098	0.058	0.00271907
EMC9	1.29014e-07	-0.21554	0.542	0.533	0.00271369
TRDMT1	1.2842e-07	-0.00588393	0.359	0.278	0.00270118
SFXN5	1.26972e-07	-0.00924288	0.376	0.289	0.00267072
GIT2	1.26871e-07	-0.0110227	0.474	0.378	0.00266861
LINC00920	1.25804e-07	0.00215081	0.088	0.05	0.00264616
FAM179B	1.25713e-07	-0.0136594	0.39	0.306	0.00264424
CDKAL1	1.25174e-07	0.0308819	0.331	0.255	0.00263291
DOT1L	1.25127e-07	0.0334677	0.382	0.299	0.00263193
RP11-434H6.7	1.24782e-07	-0.0107642	0.009	0.029	0.00262466
C4orf27	1.23709e-07	-0.178334	0.835	0.646	0.00260211
RP11-773H22.4	1.22933e-07	-0.0063631	0.005	0.022	0.00258577
SP140	1.22812e-07	-0.0572946	0.333	0.259	0.00258323
ZBTB8A	1.22518e-07	-0.0518914	0.158	0.209	0.00257705
DUSP5	1.21511e-07	-0.0651107	0.148	0.196	0.00255586
CCDC66	1.21389e-07	-0.0303268	0.571	0.464	0.00255329
CBX5	1.20844e-07	-0.351839	0.826	0.666	0.00254184
PIGO	1.19992e-07	0.0023789	0.353	0.275	0.00252391
ZNF557	1.19244e-07	0.0067146	0.208	0.148	0.00250817
RP11-426L16.3	1.18515e-07	0.0111104	0.011	0	0.00249284
RP11-159H10.3	1.18515e-07	0.00327154	0.011	0	0.00249284
ENTPD3-AS1	1.18382e-07	-0.010091	0.179	0.123	0.00249004
NDUFAF7	1.17576e-07	-0.0343776	0.459	0.365	0.00247309
CTC-297N7.5	1.16574e-07	0.00688407	0.035	0.012	0.00245202
FAM198B	1.16556e-07	-0.0900722	0.619	0.484	0.00245165
RPA1	1.15294e-07	-0.0581121	0.739	0.586	0.00242509
NAV1	1.14999e-07	-0.0755393	0.874	0.659	0.0024189
MKS1	1.14317e-07	-0.0235181	0.267	0.196	0.00240454
CDKN2D	1.13822e-07	-0.035156	0.405	0.315	0.00239412
HNRNPH2	1.12781e-07	-0.305531	0.71	0.613	0.00237223
PODXL	1.12594e-07	0.00765655	0.021	0.004	0.0023683
ZFX	1.12363e-07	-0.00555217	0.526	0.421	0.00236345
LINC00847	1.11982e-07	0.0082359	0.152	0.101	0.00235543
CASK	1.11212e-07	0.0160955	0.509	0.41	0.00233924
ARHGEF37	1.09579e-07	-0.0128138	0.001	0.014	0.00230489
ABCB7	1.08997e-07	-0.0269464	0.42	0.327	0.00229265
LRSAM1	1.07936e-07	0.02145	0.178	0.122	0.00227033
DCAF4	1.06532e-07	0.00102961	0.31	0.237	0.0022408
PARS2	1.06271e-07	0.00271264	0.131	0.083	0.00223531
RAD21	1.05089e-07	-0.123033	0.92	0.692	0.00221045
CFI	1.04883e-07	0.00696443	0.034	0.012	0.00220612
GPATCH2	1.04036e-07	0.00667417	0.604	0.476	0.0021883
SMURF1	1.03605e-07	0.0354734	0.328	0.254	0.00217922
DDAH2	1.02176e-07	-0.140435	0.768	0.609	0.00214916
KLHDC2	1.02131e-07	-0.0343191	0.665	0.528	0.00214822
SFXN3	1.01275e-07	-0.0386778	0.61	0.491	0.00213021
IL1B	1.00975e-07	-0.0552067	0.055	0.095	0.0021239
CDK2AP2	1.00947e-07	-0.278184	0.711	0.628	0.00212333
DIAPH2	1.005e-07	-0.00980738	0.433	0.339	0.00211391
CD3EAP	1.00226e-07	-0.0824936	0.632	0.53	0.00210815
ABCA2	9.94176e-08	0.0190004	0.12	0.075	0.00209115
RANBP2	9.92081e-08	-0.0353493	0.794	0.622	0.00208674
CROT	9.77661e-08	-0.0201363	0.39	0.304	0.00205641
RP11-452L6.5	9.76198e-08	0.0137415	0.132	0.085	0.00205333
NUDCD2	9.5978e-08	-0.180108	0.861	0.662	0.0020188
CITED2	9.59021e-08	-0.481477	0.819	0.67	0.00201721
C7orf49	9.50124e-08	-0.0670314	0.638	0.513	0.00199849
PEX3	9.47507e-08	-0.0404462	0.52	0.419	0.00199299
NUAK2	9.42236e-08	0.00821736	0.158	0.105	0.0019819
SLC9A1	9.37007e-08	-0.0141681	0.468	0.372	0.0019709
NAE1	9.28874e-08	-0.165639	0.882	0.677	0.00195379
LCORL	9.28507e-08	-0.00915525	0.374	0.289	0.00195302
ZNF850	9.27921e-08	-0.0240724	0.028	0.058	0.00195179
IPO9	9.23131e-08	-0.106873	0.778	0.612	0.00194171
BNIP3L	9.22198e-08	-0.222765	0.682	0.615	0.00193975
RBKS	9.2116e-08	-0.0114171	0.087	0.049	0.00193757
MAP2K5	9.19992e-08	-0.0195759	0.334	0.259	0.00193511
HPCA	9.19346e-08	0.00399997	0.015	0.001	0.00193375
RP11-464F9.20	9.10432e-08	0.0111105	0.097	0.056	0.001915
MAPRE1	9.02721e-08	-0.17344	0.872	0.665	0.00189878
LRRC7	9.02711e-08	-0.00388132	0.005	0.022	0.00189876
DIP2C	8.94217e-08	-0.0622202	0.196	0.247	0.0018809
FBXO2	8.90803e-08	-0.00244426	0.052	0.024	0.00187371
SARS	8.86405e-08	-0.0499633	0.886	0.663	0.00186446
RUSC2	8.8101e-08	0.0191153	0.376	0.291	0.00185312
LYRM9	8.71508e-08	0.00429869	0.104	0.062	0.00183313
MORN2	8.70373e-08	-0.166961	0.75	0.595	0.00183074
C9orf116	8.58754e-08	-0.0531129	0.334	0.257	0.0018063
TBC1D14	8.57623e-08	0.021043	0.42	0.335	0.00180392
TTC12	8.5673e-08	-0.00277085	0.177	0.12	0.00180205
SLC2A8	8.43711e-08	0.0108188	0.053	0.024	0.00177466
SIMC1	8.38979e-08	0.0211849	0.367	0.286	0.00176471
CTD-2532K18.2	8.29494e-08	0.0120539	0.03	0.009	0.00174476
PLBD2	8.27645e-08	0.0148239	0.153	0.101	0.00174087
GGT7	8.25281e-08	0.0147902	0.2	0.14	0.0017359
DDX17	8.1713e-08	-0.0474983	0.912	0.681	0.00171875
RP11-403I13.8	8.0926e-08	0.00775609	0.044	0.018	0.0017022
ZNF76	8.03887e-08	-0.0233151	0.315	0.24	0.0016909
SWSAP1	7.97237e-08	-0.0046393	0.192	0.134	0.00167691
CENPQ	7.96747e-08	-0.0443372	0.425	0.339	0.00167588
DYNC1LI1	7.91938e-08	-0.122067	0.836	0.647	0.00166576
RAB3D	7.91374e-08	0.0126942	0.07	0.036	0.00166458
ACBD4	7.89831e-08	0.00600677	0.1	0.058	0.00166133
TPST2	7.84401e-08	-0.121569	0.396	0.421	0.00164991
CTD-2127H9.1	7.84362e-08	0.0108894	0.135	0.086	0.00164983
CIC	7.83102e-08	-0.0291113	0.484	0.389	0.00164718
MFSD2B	7.8045e-08	-0.00672271	0.011	0.033	0.0016416
CNST	7.76958e-08	0.0375837	0.374	0.289	0.00163425
KDELC2	7.74238e-08	-0.00968234	0.614	0.485	0.00162853
SDR39U1	7.71399e-08	-0.0522661	0.569	0.458	0.00162256
NCL	7.6996e-08	0.100377	0.973	0.784	0.00161953
WSB1	7.67928e-08	-0.0861893	0.799	0.619	0.00161526
TINAGL1	7.65736e-08	-0.00338936	0.01	0.032	0.00161065
CEP95	7.60708e-08	0.00650999	0.431	0.339	0.00160007
HRASLS2	7.55135e-08	0.00500928	0.025	0.006	0.00158835
KIAA1407	7.4358e-08	0.0150454	0.088	0.05	0.00156405
KLHL23	7.41687e-08	-0.0992931	0.25	0.299	0.00156006
PDCD4	7.39086e-08	-0.0249011	0.428	0.348	0.00155459
DLD	7.34005e-08	-0.096902	0.785	0.614	0.00154391
NUP133	7.32334e-08	-0.0352606	0.478	0.376	0.00154039
GTF2IRD2B	7.29784e-08	-0.00985138	0.193	0.133	0.00153503
HLA-DQA2	7.29146e-08	0.00434319	0.012	0	0.00153369
PITPNM2	7.2212e-08	0.0267901	0.209	0.148	0.00151891
TP53BP1	7.21372e-08	-0.000972526	0.584	0.472	0.00151733
RP11-818F20.5	7.18908e-08	-0.0214678	0.039	0.073	0.00151215
AJUBA	7.13654e-08	-0.109738	0.398	0.427	0.0015011
LRBA	6.92319e-08	0.0175186	0.37	0.28	0.00145622
COL18A1	6.83655e-08	-0.0316746	0.563	0.452	0.001438
ZNF33A	6.78813e-08	-0.0146169	0.468	0.365	0.00142782
RP11-221J22.2	6.77189e-08	-0.00471563	0.002	0.016	0.0014244
SETD5	6.7444e-08	0.011209	0.764	0.594	0.00141862
MSI2	6.73017e-08	-0.16265	0.486	0.494	0.00141562
SMARCAD1	6.72594e-08	-0.0102244	0.602	0.478	0.00141473
FUT8	6.64811e-08	0.00783406	0.47	0.366	0.00139836
PXMP4	6.64659e-08	-0.0152942	0.387	0.301	0.00139804
FZD2	6.62087e-08	-0.168188	0.533	0.534	0.00139263
ACOX3	6.61085e-08	-0.0436418	0.361	0.28	0.00139053
CDRT4	6.56197e-08	0.0053912	0.022	0.004	0.00138025
C21orf62	6.55996e-08	-0.0106156	0	0.011	0.00137982
PHLDB3	6.54023e-08	0.013446	0.094	0.054	0.00137567
POLR2C	6.52092e-08	-0.166282	0.818	0.634	0.00137161
SCAI	6.48765e-08	0.0129048	0.292	0.217	0.00136461
COQ10A	6.42974e-08	0.0114245	0.295	0.221	0.00135243
TTC14	6.32393e-08	-0.0250197	0.631	0.501	0.00133018
RWDD2B	6.30926e-08	-0.0227669	0.499	0.4	0.00132709
DVL1	6.29582e-08	-0.00203033	0.603	0.493	0.00132426
C8orf88	6.26023e-08	-0.0600899	0.577	0.457	0.00131678
NBPF11	6.25521e-08	0.00854589	0.178	0.121	0.00131572
PHLDA2	6.23013e-08	-0.457122	0.902	0.713	0.00131045
SYNPO2L	6.22203e-08	-0.00421478	0.001	0.015	0.00130874
NIPSNAP1	6.17377e-08	-0.0396245	0.558	0.443	0.00129859
THEM6	6.13918e-08	-0.0422962	0.28	0.209	0.00129131
RP11-400F19.6	6.13381e-08	-0.00202173	0.303	0.232	0.00129018
NUBPL	6.12573e-08	-0.00428543	0.395	0.307	0.00128849
FTO	6.06842e-08	0.00514563	0.471	0.373	0.00127643
NETO2	6.05312e-08	-0.122151	0.838	0.642	0.00127321
CLEC14A	6.04868e-08	-0.0175746	0.009	0.029	0.00127228
EMILIN1	6.04241e-08	-0.133565	0.856	0.653	0.00127096
IFT74	6.04131e-08	-0.0629185	0.5	0.4	0.00127073
CCDC36	6.03755e-08	0.0146143	0.115	0.07	0.00126994
RP11-356I2.4	5.99982e-08	0.00878389	0.049	0.021	0.001262
DYNLL1-AS1	5.92387e-08	-0.0211056	0.288	0.216	0.00124603
UBE2D4	5.90745e-08	-0.0158158	0.432	0.341	0.00124257
PTBP1	5.88814e-08	-0.135354	0.892	0.68	0.00123851
CDADC1	5.88465e-08	-0.00950478	0.327	0.25	0.00123778
SPEN	5.79341e-08	0.00869236	0.691	0.548	0.00121859
SMYD4	5.79314e-08	0.0148593	0.381	0.297	0.00121853
FBXO4	5.78446e-08	-0.051691	0.344	0.261	0.0012167
EMC6	5.75343e-08	-0.371047	0.909	0.697	0.00121018
LINC01133	5.74629e-08	0.00609301	0.015	0.001	0.00120867
INTS8	5.71242e-08	-0.0386126	0.485	0.391	0.00120155
MFSD8	5.71151e-08	-0.0168464	0.282	0.212	0.00120136
MRPL1	5.71128e-08	-0.190898	0.745	0.594	0.00120131
RP11-498C9.3	5.65301e-08	-0.013254	0.04	0.015	0.00118905
VPS39	5.5806e-08	-0.0232834	0.323	0.243	0.00117382
CCS	5.57593e-08	-0.119647	0.637	0.514	0.00117284
NAGA	5.56412e-08	0.0159326	0.443	0.351	0.00117036
CPEB4	5.52594e-08	-0.0620449	0.232	0.284	0.00116233
ARL6IP4	5.46562e-08	-0.125628	0.94	0.725	0.00114964
FBXO36	5.42201e-08	0.0119166	0.128	0.081	0.00114047
BCL10	5.34971e-08	-0.103885	0.687	0.547	0.00112526
GPR113	5.34307e-08	0.00720018	0.019	0.003	0.00112386
LSM14B	5.28992e-08	-0.030812	0.432	0.34	0.00111268
CAPN5	5.28093e-08	0.0174786	0.293	0.22	0.00111079
DAGLB	5.25966e-08	0.00720508	0.308	0.231	0.00110632
ARHGEF7	5.22945e-08	0.020349	0.47	0.37	0.00109996
CTD-2165H16.4	5.22841e-08	0.0073304	0.037	0.013	0.00109974
BOK	5.21418e-08	-0.0698446	0.596	0.476	0.00109675
LINC00685	5.2071e-08	-0.0317551	0.072	0.115	0.00109526
TCFL5	5.17327e-08	0.00516359	0.34	0.257	0.00108815
YME1L1	5.15614e-08	-0.0824938	0.835	0.647	0.00108454
ADAM17	5.10818e-08	0.0138782	0.566	0.448	0.00107445
ZNHIT3	5.09659e-08	-0.214003	0.781	0.615	0.00107202
POMT1	5.05315e-08	-0.0110199	0.341	0.261	0.00106288
ZKSCAN1	5.04335e-08	-0.0132471	0.765	0.6	0.00106082
CCDC69	5.03589e-08	0.0183124	0.1	0.058	0.00105925
RIMKLB	4.92627e-08	0.00535569	0.268	0.198	0.00103619
APITD1	4.92474e-08	-0.23921	0.496	0.495	0.00103587
BCL2L10	4.90257e-08	-0.00570046	0.008	0.028	0.00103121
MFSD10	4.88262e-08	-0.139888	0.864	0.652	0.00102701
METTL22	4.86919e-08	-0.0108442	0.436	0.344	0.00102419
C4orf36	4.85386e-08	0.0155431	0.119	0.073	0.00102096
DHX32	4.83232e-08	-0.0469569	0.498	0.394	0.00101643
CTB-113I20.2	4.82538e-08	-0.0391235	0.08	0.125	0.00101497
GHRL	4.81999e-08	-0.00903267	0.005	0.023	0.00101384
CCDC117	4.8188e-08	-0.0238985	0.389	0.302	0.00101359
RANBP10	4.81784e-08	-0.00114092	0.242	0.174	0.00101339
PPM1N	4.79156e-08	0.018415	0.081	0.043	0.00100786
MAPKAPK2	4.78927e-08	-0.110359	0.728	0.576	0.00100737
OARD1	4.77812e-08	-0.0663103	0.6	0.478	0.00100503
CHST14	4.74469e-08	0.00653437	0.458	0.362	0.000997999
SMPD1	4.70526e-08	-0.00542016	0.565	0.446	0.000989704
GLT8D2	4.67877e-08	-0.0876994	0.278	0.327	0.000984132
PPP1R9B	4.62477e-08	-0.0126862	0.427	0.34	0.000972774
C14orf166	4.55892e-08	-0.0892745	0.955	0.738	0.000958923
STK3	4.54792e-08	-0.0294329	0.417	0.329	0.00095661
TIMM44	4.53644e-08	-0.212846	0.73	0.585	0.000954194
ZNF337	4.53291e-08	0.00436568	0.276	0.203	0.000953451
CHEK1	4.49513e-08	-0.202147	0.783	0.612	0.000945506
AC011997.1	4.48723e-08	0.00611318	0.012	0	0.000943844
BTC	4.48723e-08	0.00495576	0.012	0	0.000943844
RP5-991G20.1	4.48723e-08	0.00315451	0.012	0	0.000943844
RP11-178L8.4	4.48723e-08	0.00364677	0.012	0	0.000943844
RP13-890H12.2	4.46254e-08	0.0120211	0.027	0.007	0.00093865
TOR1AIP1	4.46089e-08	-0.00760716	0.575	0.456	0.000938303
WAC	4.44856e-08	-0.0240922	0.824	0.633	0.000935709
MED30	4.3911e-08	-0.0808441	0.508	0.402	0.000923625
CTC-479C5.10	4.39063e-08	0.00375398	0.018	0.002	0.000923524
MCPH1	4.33733e-08	0.00210579	0.398	0.313	0.000912315
COL4A1	4.25693e-08	-0.403094	0.742	0.635	0.000895402
CCDC84	4.21858e-08	-0.025191	0.426	0.332	0.000887336
SPRTN	4.19878e-08	-0.0058939	0.465	0.362	0.000883172
AC008443.1	4.15317e-08	0.00554441	0.055	0.025	0.000873577
PET100	4.10349e-08	-0.123344	0.618	0.489	0.000863128
PLCB3	4.06237e-08	-0.0305124	0.526	0.423	0.000854479
ETS1	4.05476e-08	-0.154414	0.468	0.474	0.000852878
SAMD4B	4.03379e-08	0.00641056	0.668	0.528	0.000848467
ODF2	4.00866e-08	-0.0563644	0.622	0.504	0.000843181
C3	3.99921e-08	0.0110824	0.03	0.008	0.000841194
DIS3L	3.96692e-08	-0.0260069	0.444	0.346	0.000834402
CTA-445C9.15	3.95485e-08	-0.0092643	0.034	0.067	0.000831862
CKAP4	3.95143e-08	0.0217434	0.938	0.7	0.000831144
ETV5	3.90115e-08	0.00905583	0.562	0.443	0.000820568
THADA	3.89601e-08	-0.00463649	0.442	0.346	0.000819487
DCAF11	3.8565e-08	-0.0719735	0.534	0.427	0.000811177
POLD1	3.8377e-08	-0.0406133	0.443	0.344	0.000807221
GLI4	3.83741e-08	-0.00170588	0.416	0.319	0.000807162
TOP3A	3.83538e-08	-0.0172845	0.402	0.317	0.000806735
TADA2B	3.82563e-08	-0.00978398	0.256	0.184	0.000804683
POLI	3.82324e-08	0.0236126	0.289	0.214	0.000804179
ID2	3.743e-08	-0.0802595	0.097	0.146	0.000787303
PNISR	3.74064e-08	-0.0574989	0.897	0.674	0.000786806
DUSP12	3.64148e-08	-0.115139	0.672	0.534	0.000765948
PCK2	3.5854e-08	0.00770124	0.311	0.238	0.000754153
METTL9	3.54525e-08	-0.174117	0.908	0.692	0.000745708
TBCCD1	3.50546e-08	0.0104107	0.172	0.115	0.000737339
SPDYE3	3.4977e-08	0.00434701	0.025	0.006	0.000735707
NBPF10	3.4905e-08	-0.143768	0.55	0.536	0.000734191
ACTR2	3.47687e-08	-0.268557	0.924	0.7	0.000731324
RACGAP1	3.45684e-08	-0.0304537	0.604	0.485	0.000727112
C1orf52	3.44231e-08	-0.118321	0.643	0.511	0.000724055
EPS15L1	3.43485e-08	-0.000100683	0.464	0.36	0.000722485
KHDRBS1	3.41594e-08	-0.0132184	0.934	0.708	0.000718509
GTF2IRD2	3.40334e-08	-0.0417906	0.054	0.093	0.000715859
SEMA4B	3.36998e-08	0.0237975	0.2	0.139	0.000708843
SPRY4	3.33446e-08	0.00691036	0.252	0.181	0.000701371
VPS8	3.33291e-08	0.0258262	0.347	0.263	0.000701045
MEIS3	3.32169e-08	0.0295031	0.203	0.142	0.000698684
NOL3	3.30309e-08	-0.0291484	0.439	0.345	0.000694772
C14orf182	3.29711e-08	-0.0304094	0.013	0.036	0.000693514
TPCN1	3.26853e-08	-0.00487609	0.332	0.252	0.000687503
CEP152	3.26411e-08	0.00810664	0.416	0.322	0.000686573
PRKD3	3.25604e-08	-0.0447301	0.611	0.485	0.000684876
CEBPG	3.20526e-08	-0.0109723	0.537	0.424	0.000674194
BAG5	3.20309e-08	-0.0546956	0.668	0.53	0.000673739
ADPRH	3.18039e-08	0.0112776	0.06	0.028	0.000668963
RP5-821D11.7	3.17987e-08	0.020439	0.067	0.033	0.000668854
PLAGL1	3.16124e-08	0.0407169	0.715	0.554	0.000664936
TRMT1L	3.1534e-08	0.00576013	0.513	0.419	0.000663286
RAB40B	3.12276e-08	-0.076365	0.117	0.168	0.000656842
RBMS1	3.11599e-08	-0.0926016	0.887	0.671	0.000655417
PRR19	3.07802e-08	0.00574739	0.074	0.038	0.00064743
SLK	3.06703e-08	-0.143181	0.808	0.628	0.00064512
SEC22C	3.04146e-08	-0.0527251	0.762	0.597	0.00063974
DNAJC22	3.02792e-08	-0.00407261	0.234	0.169	0.000636892
ZCRB1	3.00014e-08	-0.151811	0.9	0.684	0.00063105
STXBP5-AS1	2.9608e-08	-0.00848639	0.014	0.039	0.000622776
MAPK1	2.95097e-08	-0.0813845	0.768	0.606	0.000620707
DDB1	2.93835e-08	-0.102291	0.853	0.655	0.000618052
ORAI2	2.90314e-08	-0.224382	0.599	0.56	0.000610646
ANKIB1	2.87128e-08	-0.0612571	0.621	0.499	0.000603945
RRNAD1	2.84571e-08	-0.0262979	0.267	0.196	0.000598566
SULF1	2.84392e-08	0.0171268	0.106	0.062	0.00059819
ARHGAP11A	2.8438e-08	-0.258332	0.607	0.477	0.000598166
H2AFX	2.82393e-08	-0.217175	0.885	0.686	0.000593986
ASCL2	2.76218e-08	0.00338452	0.012	0	0.000580997
RP11-134N1.2	2.76218e-08	0.00321347	0.012	0	0.000580997
ARGLU1	2.72778e-08	-0.0582805	0.893	0.67	0.000573762
ZBTB7B	2.71453e-08	0.00821832	0.207	0.144	0.000570974
PTPLA	2.65671e-08	-0.163262	0.552	0.529	0.000558812
ADCK2	2.64171e-08	-0.0279548	0.401	0.306	0.000555658
ILF3-AS1	2.61751e-08	-0.0432569	0.518	0.407	0.000550567
RBBP4	2.57439e-08	-0.089602	0.825	0.646	0.000541497
ADCY3	2.55033e-08	-0.0951565	0.55	0.44	0.000536437
KRIT1	2.53412e-08	-0.0177416	0.635	0.516	0.000533027
C11orf74	2.51549e-08	-0.163542	0.598	0.479	0.000529108
RP11-443C10.1	2.4953e-08	-0.00860346	0.012	0.035	0.000524862
LANCL2	2.48711e-08	-0.00203877	0.46	0.364	0.000523138
URB1	2.47309e-08	0.038019	0.499	0.403	0.00052019
HOXC6	2.46948e-08	-0.0418372	0.65	0.522	0.00051943
MED18	2.46411e-08	0.0145375	0.336	0.254	0.000518301
SLC19A2	2.44391e-08	-0.0439822	0.11	0.159	0.000514051
TNNT1	2.44016e-08	-0.00620019	0.132	0.083	0.000513264
TYK2	2.4384e-08	-0.0333432	0.505	0.406	0.000512893
ZNF595	2.42749e-08	0.0128729	0.155	0.101	0.000510599
FAM120A	2.39431e-08	-0.0598604	0.887	0.671	0.000503618
ZCWPW1	2.38324e-08	0.00953382	0.056	0.025	0.000501291
SLC7A6	2.38028e-08	-0.000199023	0.441	0.347	0.000500668
WRB	2.37698e-08	-0.197179	0.578	0.553	0.000499974
MLF2	2.33015e-08	-0.323585	0.924	0.713	0.000490123
PTEN	2.32843e-08	-0.055009	0.849	0.641	0.000489762
ZNF644	2.31142e-08	-0.0297687	0.741	0.592	0.000486184
ARFRP1	2.26669e-08	-0.0553668	0.641	0.517	0.000476776
GALNT14	2.26499e-08	0.000102676	0.07	0.035	0.000476417
PGAM5	2.24357e-08	0.00609923	0.564	0.453	0.000471912
RP11-98I9.4	2.22573e-08	0.00307114	0.063	0.029	0.00046816
SSU72	2.22026e-08	-0.125454	0.938	0.712	0.000467009
IRAK4	2.18488e-08	-0.125784	0.706	0.557	0.000459568
RP11-498P14.3	2.16475e-08	-0.00502009	0.007	0.028	0.000455334
SAPCD2	2.16415e-08	-0.00244844	0.453	0.352	0.000455208
GPT2	2.16302e-08	0.00591158	0.319	0.24	0.00045497
P4HA3	2.15264e-08	-0.0943947	0.159	0.212	0.000452786
ZNF397	2.14955e-08	0.00619694	0.24	0.172	0.000452135
CSTF2T	2.14757e-08	-0.0419801	0.529	0.42	0.000451719
CENPBD1	2.14719e-08	0.00755822	0.247	0.179	0.000451641
ANXA7	2.14437e-08	-0.24073	0.885	0.679	0.000451047
KCTD5	2.12708e-08	-0.0113476	0.359	0.273	0.00044741
TMEM8B	2.11317e-08	0.0230151	0.131	0.082	0.000444484
ARL16	2.11286e-08	-0.142121	0.82	0.63	0.000444418
TRIM59	2.11155e-08	-0.0179136	0.404	0.311	0.000444143
NNT	2.10141e-08	-0.0174066	0.52	0.413	0.000442011
TOMM20	2.0857e-08	0.00314573	0.939	0.704	0.000438706
EHBP1L1	2.08536e-08	-0.087708	0.557	0.441	0.000438635
MESDC2	2.07933e-08	-0.11559	0.917	0.694	0.000437366
MILR1	2.06237e-08	-0.0123354	0.146	0.093	0.000433799
LYST	2.03732e-08	-0.0182954	0.417	0.327	0.00042853
SMARCC1	2.03386e-08	-0.0601551	0.899	0.669	0.000427801
PACSIN2	2.02614e-08	-0.0794683	0.752	0.594	0.000426178
BTD	2.02212e-08	0.00127816	0.341	0.258	0.000425333
NFIL3	2.02058e-08	-0.0501793	0.585	0.46	0.00042501
DCLRE1B	2.01786e-08	-0.0240089	0.299	0.221	0.000424436
BRI3BP	2.01761e-08	-0.0448656	0.613	0.482	0.000424383
CTD-2325M2.1	2.00371e-08	-0.0101458	0.01	0.032	0.00042146
SH3GLB1	1.98059e-08	-0.152957	0.899	0.68	0.000416597
ITFG2	1.97654e-08	0.0260712	0.405	0.318	0.000415746
TMEM47	1.97642e-08	-0.0763628	0.294	0.342	0.000415721
VPS13B	1.96814e-08	0.0247661	0.317	0.236	0.000413978
CCNJ	1.96028e-08	0.0107754	0.207	0.143	0.000412326
KHNYN	1.93175e-08	-0.0139827	0.334	0.253	0.000406323
FRAT2	1.89749e-08	0.015139	0.161	0.105	0.000399118
MTX3	1.89144e-08	-0.0246011	0.15	0.203	0.000397845
PLAUR	1.87938e-08	-0.0812564	0.876	0.657	0.000395308
HSD17B7	1.87827e-08	-0.0972637	0.56	0.444	0.000395074
USP3	1.87682e-08	-0.0418149	0.648	0.524	0.00039477
GGACT	1.87508e-08	0.00103444	0.229	0.163	0.000394404
RP1-315G1.3	1.87421e-08	-0.0163821	0.005	0.024	0.000394222
ZC3H8	1.84168e-08	-0.039954	0.408	0.318	0.000387379
RP11-420G6.4	1.83126e-08	0.00529583	0.022	0.004	0.000385188
PSEN1	1.81411e-08	-0.00468671	0.425	0.329	0.000381581
RP11-350F4.2	1.78975e-08	-0.157874	0.395	0.427	0.000376457
ZNF830	1.76451e-08	-0.0552298	0.521	0.414	0.000371147
AC002116.7	1.76176e-08	0.00217636	0.077	0.04	0.000370568
NISCH	1.74067e-08	-0.0220291	0.477	0.375	0.000366132
ENOPH1	1.72738e-08	-0.0824324	0.744	0.582	0.000363338
DOK4	1.7114e-08	-0.0241648	0.426	0.334	0.000359976
POGLUT1	1.70579e-08	0.00749153	0.555	0.435	0.000358796
VPS53	1.70307e-08	-0.00588331	0.541	0.423	0.000358224
PCCA	1.70252e-08	-0.034796	0.252	0.178	0.000358108
MORN4	1.69233e-08	-0.00514529	0.267	0.194	0.000355965
GEN1	1.68913e-08	0.0100767	0.314	0.233	0.000355292
DENND4C	1.67965e-08	0.00563543	0.417	0.327	0.000353298
MAFF	1.64137e-08	-0.107981	0.327	0.373	0.000345246
NFAT5	1.6154e-08	-0.0147681	0.648	0.523	0.000339783
DDX10	1.61349e-08	-0.0662016	0.696	0.546	0.00033938
ERMAP	1.60211e-08	0.0171886	0.116	0.069	0.000336987
ALG12	1.55614e-08	0.00595868	0.538	0.431	0.00032732
CD248	1.54955e-08	-0.0577179	0.564	0.453	0.000325933
CHMP4A	1.54693e-08	-0.315979	0.699	0.606	0.000325382
DEPDC5	1.54247e-08	0.0163709	0.176	0.118	0.000324442
CHD3	1.53748e-08	-0.268859	0.727	0.625	0.000323393
DHX35	1.52806e-08	0.0140834	0.224	0.158	0.000321412
ATXN3	1.50209e-08	-0.077708	0.588	0.466	0.000315949
RBMX	1.49929e-08	-0.121066	0.921	0.692	0.000315362
SCFD2	1.49851e-08	-0.0611104	0.451	0.353	0.000315196
TPT1-AS1	1.49378e-08	-0.00256191	0.27	0.197	0.000314201
KATNAL2	1.48561e-08	0.0159109	0.081	0.042	0.000312483
TEP1	1.48091e-08	0.0161451	0.135	0.084	0.000311494
CNN2	1.47433e-08	-0.297478	0.92	0.704	0.000310111
MRGPRF	1.4738e-08	0.00898495	0.569	0.453	0.00031
NSMF	1.47157e-08	-0.0324909	0.49	0.383	0.000309531
PXMP2	1.41422e-08	-0.174049	0.561	0.537	0.000297466
NCOA2	1.41223e-08	-0.038232	0.293	0.213	0.000297048
NAA16	1.41006e-08	0.00709304	0.431	0.34	0.000296592
PTGES3	1.40698e-08	-0.0512102	0.97	0.787	0.000295945
RP11-138H8.2	1.38421e-08	0.0176014	0.034	0.01	0.000291156
RP11-848P1.4	1.3801e-08	0.00787579	0.027	0.006	0.00029029
RP11-332H14.2	1.36708e-08	0.0212169	0.268	0.196	0.000287553
WDR33	1.35999e-08	-0.116975	0.813	0.632	0.00028606
LRP5	1.34761e-08	-0.0007394	0.474	0.37	0.000283456
ANKRD33B	1.33636e-08	0.00663561	0.027	0.006	0.000281089
PEX26	1.33315e-08	-0.0466184	0.526	0.416	0.000280414
CCDC125	1.33313e-08	0.00548816	0.242	0.174	0.00028041
AGMAT	1.32014e-08	-0.00817481	0.114	0.068	0.000277678
C16orf80	1.31957e-08	-0.0529096	0.705	0.56	0.000277557
FCHO2	1.30461e-08	-0.0190241	0.352	0.269	0.000274412
ITPR3	1.29755e-08	-0.0286531	0.476	0.377	0.000272926
ZNF93	1.29485e-08	0.00102167	0.217	0.151	0.000272358
ZNF195	1.28952e-08	-0.0354345	0.431	0.337	0.000271238
RASSF5	1.27104e-08	0.00703258	0.057	0.025	0.00026735
PANX2	1.26783e-08	-0.0523603	0.088	0.135	0.000266674
AC108142.1	1.25062e-08	0.0116451	0.071	0.035	0.000263055
TPRN	1.24031e-08	0.00565388	0.452	0.359	0.000260886
ZBTB11	1.2403e-08	0.0098676	0.477	0.374	0.000260884
SLC25A10.1	1.22317e-08	0.0214786	0.533	0.418	0.000257282
BCAR3	1.2037e-08	-0.0268287	0.608	0.484	0.000253187
NFE2L2	1.18864e-08	-0.0843232	0.867	0.655	0.000250019
SPAG5	1.18387e-08	-0.0880909	0.612	0.483	0.000249015
NSUN4	1.1681e-08	0.0409013	0.368	0.283	0.000245699
BACH1	1.16004e-08	-0.0137099	0.586	0.459	0.000244002
ACOT9	1.15614e-08	-0.200617	0.841	0.636	0.000243182
AC002467.7	1.15029e-08	-0.0040922	0.187	0.126	0.000241952
TOP3B	1.13586e-08	-0.0226731	0.328	0.244	0.000238916
HDHD1	1.13269e-08	-0.0502619	0.464	0.365	0.00023825
GPR135	1.13012e-08	0.00918249	0.108	0.063	0.000237709
RAPGEF1	1.12604e-08	0.00154317	0.383	0.29	0.000236851
DIDO1	1.12462e-08	-0.043548	0.652	0.512	0.000236553
RASGEF1A	1.12417e-08	0.0112397	0.083	0.044	0.000236458
ZNF385A	1.11448e-08	-0.000606389	0.184	0.124	0.000234421
CD46	1.10798e-08	-0.103048	0.79	0.616	0.000233054
LINC01085	1.10393e-08	-0.020618	0.012	0.037	0.000232201
ABHD12	1.10173e-08	-0.0583786	0.773	0.599	0.000231739
TMEM185B	1.10026e-08	-0.017244	0.423	0.329	0.00023143
NUDT16L1	1.09354e-08	-0.0976293	0.704	0.559	0.000230015
RP11-277P12.20	1.08406e-08	-0.00910223	0.022	0.051	0.000228021
ATP5O	1.07632e-08	-0.438053	0.928	0.727	0.000226394
ZNF334	1.07369e-08	0.026143	0.098	0.055	0.000225841
ST7L	1.07186e-08	-0.021247	0.42	0.327	0.000225456
ZC3H14	1.07022e-08	-0.0583522	0.73	0.572	0.000225109
SETD6	1.06732e-08	0.0164262	0.245	0.175	0.0002245
MAPKAPK5-AS1	1.05694e-08	-0.00818907	0.548	0.441	0.000222316
THSD1	1.0528e-08	-0.006718	0.205	0.141	0.000221446
ASPA	1.04734e-08	0.00540699	0.013	0	0.000220297
MID1	1.04485e-08	-0.0362028	0.472	0.376	0.000219773
DR1	1.04429e-08	-0.0992101	0.787	0.609	0.000219656
SNAPC4	1.03227e-08	0.0199639	0.299	0.224	0.000217127
ZCCHC5	1.03152e-08	-0.00460013	0.001	0.015	0.000216969
RP11-395A13.2	1.02717e-08	-0.0269377	0.145	0.199	0.000216056
AC079922.3	1.01134e-08	-0.0246671	0.078	0.125	0.000212726
DAAM2	9.9978e-09	-0.0111217	0.024	0.054	0.000210294
GTPBP3	9.94133e-09	-0.0174226	0.436	0.339	0.000209106
SND1	9.8825e-09	-0.053268	0.891	0.669	0.000207868
E2F5	9.87186e-09	0.0253167	0.164	0.107	0.000207645
PDE4A	9.85735e-09	0.0102456	0.388	0.299	0.00020734
LARP4B	9.78963e-09	-0.0429594	0.649	0.512	0.000205915
RP11-1002K11.1	9.75323e-09	-0.0224336	0.011	0.034	0.000205149
NUDT14	9.73776e-09	-0.0131703	0.352	0.261	0.000204824
SNCG	9.60169e-09	-0.0126159	0.249	0.182	0.000201962
DAPK3	9.49609e-09	-0.104425	0.724	0.565	0.000199741
CSPP1	9.41152e-09	0.0242655	0.426	0.337	0.000197962
MESP2	9.4e-09	0.0106262	0.07	0.034	0.000197719
NEK1	9.37819e-09	-0.0478771	0.529	0.416	0.000197261
SEPT9	9.33409e-09	-0.207055	0.894	0.689	0.000196333
LINC00106	9.24487e-09	0.00710432	0.039	0.013	0.000194457
MSH2	9.2126e-09	-0.140934	0.802	0.623	0.000193778
TAF1C	9.16756e-09	0.0125912	0.339	0.256	0.00019283
ZNF787	9.13372e-09	-0.106777	0.781	0.619	0.000192119
SIRT6	9.08567e-09	-0.0229397	0.55	0.431	0.000191108
RP4-756G23.5	8.8966e-09	0.00705668	0.025	0.005	0.000187131
FAM120B	8.88295e-09	-0.00126026	0.385	0.296	0.000186844
DAZAP1	8.86192e-09	-0.345995	0.852	0.669	0.000186402
MEF2B	8.8081e-09	0.00501818	0.018	0.002	0.00018527
PBK	8.79984e-09	-0.231477	0.789	0.6	0.000185096
RABEP2	8.64408e-09	-0.021229	0.507	0.404	0.000181819
FBXO9	8.5597e-09	-0.27255	0.773	0.64	0.000180045
PEX19	8.50356e-09	-0.0371617	0.532	0.42	0.000178864
GID8	8.44599e-09	-0.0273161	0.635	0.494	0.000177653
TMEM136	8.42568e-09	-0.000701036	0.514	0.404	0.000177226
GSK3A	8.29133e-09	-0.0218718	0.767	0.596	0.0001744
RP11-425I13.3	8.27805e-09	0.00284797	0.006	0.027	0.00017412
ATG16L1	8.17777e-09	-0.00181575	0.293	0.219	0.000172011
TANGO6	8.15974e-09	-0.0400449	0.355	0.271	0.000171632
HSPA1B	8.15808e-09	-0.117252	0.304	0.353	0.000171597
ARMCX4	8.11128e-09	-0.0364393	0.124	0.178	0.000170613
GSTP1	7.86536e-09	-0.0319084	0.979	0.818	0.00016544
RTTN	7.70541e-09	-0.0187029	0.229	0.159	0.000162076
MBD2	7.60462e-09	-0.12395	0.909	0.685	0.000159956
CHST1	7.56946e-09	-0.0107349	0.028	0.061	0.000159216
RP11-138A9.1	7.54107e-09	0.0253196	0.213	0.147	0.000158619
ECT2	7.42143e-09	-0.0958204	0.668	0.517	0.000156102
ZHX1-C8ORF76	7.42053e-09	-0.0225117	0.028	0.061	0.000156084
NEDD8	7.30729e-09	-0.280373	0.954	0.764	0.000153701
C19orf55	7.27328e-09	0.0129327	0.337	0.253	0.000152986
ZSWIM8	7.23396e-09	-0.0252355	0.368	0.278	0.000152159
DMWD	7.2239e-09	0.000480824	0.622	0.494	0.000151948
HDGF	7.22238e-09	-0.0218508	0.938	0.705	0.000151915
SCAPER	7.13999e-09	0.0175241	0.295	0.219	0.000150183
PAK2	7.13107e-09	-0.132261	0.897	0.684	0.000149995
ZNF510	7.0956e-09	0.0179088	0.157	0.101	0.000149249
FBXL14	7.09446e-09	0.0101026	0.048	0.019	0.000149225
NAT9	7.08976e-09	-0.0281974	0.445	0.346	0.000149126
WHAMM	7.07798e-09	0.00769944	0.426	0.328	0.000148878
WDR45B	7.03453e-09	-0.298037	0.683	0.608	0.000147964
RAB39B	7.03317e-09	0.00723408	0.023	0.004	0.000147936
C17orf75	7.01974e-09	-0.0478806	0.591	0.466	0.000147653
PALB2	6.95921e-09	0.0213577	0.28	0.205	0.00014638
TANK	6.93695e-09	-0.0612375	0.736	0.582	0.000145912
NUDCD3	6.91643e-09	-0.027008	0.594	0.464	0.00014548
TMBIM4.1	6.83666e-09	-0.2934	0.851	0.665	0.000143802
RP11-932O9.9	6.76135e-09	-0.0149016	0.01	0.033	0.000142218
C1GALT1	6.74744e-09	-0.0862784	0.797	0.617	0.000141926
SPECC1L	6.6994e-09	0.00532908	0.353	0.266	0.000140915
GIGYF2	6.69104e-09	-0.0497344	0.801	0.625	0.000140739
MAGEF1	6.63623e-09	-0.0873852	0.666	0.528	0.000139586
KNTC1	6.62316e-09	-0.011558	0.373	0.285	0.000139312
ATF7	6.59372e-09	-0.0431109	0.578	0.454	0.000138692
CHMP5	6.52688e-09	-0.196366	0.866	0.66	0.000137286
SKIL	6.39707e-09	-0.147584	0.376	0.409	0.000134556
TSPAN3	6.36437e-09	-0.0269466	0.829	0.629	0.000133868
ANGPTL2	6.28193e-09	0.0229025	0.261	0.187	0.000132134
IKBKAP	6.20149e-09	-0.0012571	0.477	0.374	0.000130442
MPZL1	6.14754e-09	-0.119077	0.821	0.633	0.000129307
FAM127A	6.10936e-09	-0.126739	0.872	0.671	0.000128504
ASH2L	6.09369e-09	-0.0731482	0.61	0.492	0.000128175
KLRG1	6.05459e-09	0.0101204	0.06	0.027	0.000127352
COPS3	6.04178e-09	-0.203072	0.874	0.672	0.000127083
SNX12	6.03586e-09	-0.0139644	0.489	0.388	0.000126958
CRYZL1	5.97568e-09	-0.0901376	0.63	0.49	0.000125693
FAP	5.90145e-09	-0.11363	0.742	0.58	0.000124131
PLEC	5.86785e-09	-0.02359	0.9	0.68	0.000123424
AARS	5.84242e-09	-0.0334327	0.729	0.569	0.00012289
ZNF619	5.81026e-09	0.0121067	0.109	0.062	0.000122213
RUFY2	5.79997e-09	-0.00708083	0.493	0.386	0.000121997
KLF16	5.77855e-09	-0.0457916	0.427	0.331	0.000121546
ZDHHC3	5.77364e-09	-0.137595	0.805	0.622	0.000121443
PRDM4	5.73543e-09	-0.0336699	0.538	0.424	0.000120639
ALMS1	5.69954e-09	0.0147512	0.344	0.259	0.000119884
SRSF5	5.60233e-09	-0.152825	0.915	0.69	0.000117839
YIPF5	5.57936e-09	-0.293985	0.812	0.655	0.000117356
PICK1	5.53169e-09	0.0189196	0.272	0.195	0.000116354
EFCAB11	5.52926e-09	0.022992	0.395	0.303	0.000116302
SLC11A2	5.52427e-09	-0.0313792	0.512	0.396	0.000116198
TRAPPC9	5.44872e-09	0.0280456	0.221	0.153	0.000114608
C5orf42	5.43971e-09	0.00152484	0.441	0.339	0.000114419
CEP192	5.32487e-09	0.0265397	0.422	0.33	0.000112003
ZNF275	5.30602e-09	0.0410008	0.284	0.208	0.000111607
TPM3	5.1938e-09	0.0619438	0.963	0.739	0.000109246
SUCLA2	5.1876e-09	-0.0899701	0.765	0.588	0.000109116
PLSCR4	5.16687e-09	0.00409434	0.143	0.09	0.00010868
DPH6	5.16064e-09	-0.00171052	0.45	0.346	0.000108549
AC023590.1	5.14966e-09	-0.00929494	0.004	0.022	0.000108318
CYP2J2	5.09761e-09	0.00512768	0.021	0.003	0.000107223
THAP9	5.07133e-09	0.013164	0.063	0.029	0.00010667
WTIP	5.05605e-09	-0.0981475	0.361	0.4	0.000106349
DROSHA	5.00817e-09	-0.00127749	0.551	0.431	0.000105342
UBAP1	4.94625e-09	-0.0296901	0.554	0.433	0.000104039
CASP6	4.93947e-09	-0.11111	0.672	0.532	0.000103897
TMEM168	4.92816e-09	-0.0675868	0.239	0.298	0.000103659
ZNF438	4.89152e-09	0.00864754	0.168	0.11	0.000102888
AP005482.1	4.87627e-09	0.00199856	0.06	0.027	0.000102568
RHOBTB2	4.78386e-09	0.0106629	0.232	0.164	0.000100624
UBXN2B	4.78139e-09	0.0183953	0.308	0.226	0.000100572
RP11-159G9.5	4.77937e-09	0.00546795	0.108	0.062	0.000100529
FKBP9	4.77815e-09	-0.0202224	0.562	0.441	0.000100504
PTPN18	4.75329e-09	0.0216592	0.597	0.477	9.99806e-05
BNC2	4.73534e-09	-0.161546	0.597	0.565	9.96032e-05
ANK2	4.65578e-09	0.00727605	0.045	0.016	9.79298e-05
FBXW8	4.61707e-09	0.00328893	0.364	0.277	9.71154e-05
PLD6	4.60442e-09	0.0186769	0.103	0.058	9.68494e-05
NRIP3	4.58355e-09	-0.103804	0.341	0.385	9.64104e-05
HIP1R	4.50413e-09	-0.0098873	0.223	0.155	9.47398e-05
ORC2	4.49109e-09	-0.0240215	0.522	0.416	9.44655e-05
SEPSECS	4.46719e-09	0.024805	0.174	0.114	9.39629e-05
RP13-638C3.4	4.42596e-09	-0.0525365	0.022	0.053	9.30957e-05
FUNDC1	4.29414e-09	-0.11936	0.612	0.484	9.0323e-05
CFB	4.26192e-09	0.00471657	0.018	0.002	8.96453e-05
TMEM50A	4.24932e-09	-0.123424	0.905	0.687	8.93802e-05
RP11-545E17.3	4.22519e-09	0.000970528	0.3	0.22	8.88726e-05
TOPBP1	4.20103e-09	-0.0463936	0.65	0.515	8.83644e-05
RP11-446N19.1	4.15362e-09	-0.00675215	0.007	0.028	8.73672e-05
SASS6	4.1439e-09	-0.0212491	0.426	0.33	8.71629e-05
DNAJC5	4.13169e-09	-0.0871187	0.544	0.425	8.69061e-05
TYRO3	4.12915e-09	-0.0560935	0.257	0.313	8.68525e-05
TM7SF3	4.12498e-09	-0.0488561	0.726	0.569	8.67649e-05
ATP9B	4.11964e-09	0.0323819	0.213	0.145	8.66524e-05
PARVA	4.11766e-09	-0.161003	0.855	0.658	8.66108e-05
GPD1L	4.07854e-09	0.00127255	0.146	0.091	8.5788e-05
NOS3	4.02979e-09	0.0252846	0.203	0.141	8.47625e-05
LRRC2	4.02549e-09	-0.0447992	0.082	0.13	8.46721e-05
SMPD2	3.92611e-09	-0.0163183	0.329	0.242	8.25819e-05
DPP8	3.92362e-09	0.0185396	0.599	0.474	8.25294e-05
SLC38A6	3.91591e-09	0.0136076	0.401	0.309	8.23674e-05
HIRIP3	3.90327e-09	-0.0612024	0.585	0.462	8.21013e-05
KATNA1	3.82842e-09	-0.0316871	0.599	0.478	8.0527e-05
PRR22	3.7672e-09	0.00817752	0.122	0.072	7.92393e-05
ANKMY1	3.72001e-09	-0.0126743	0.109	0.062	7.82468e-05
C4orf29	3.66045e-09	0.0284932	0.252	0.181	7.69938e-05
MBLAC1	3.60752e-09	0.00324251	0.237	0.168	7.58805e-05
TRIM11	3.6016e-09	-0.00751717	0.501	0.392	7.57561e-05
ISCA2	3.59007e-09	-0.203872	0.85	0.652	7.55135e-05
IL12A	3.54529e-09	-0.00450994	0.072	0.035	7.45716e-05
VGLL4	3.53816e-09	-0.0324161	0.622	0.485	7.44217e-05
GINS3	3.50873e-09	-0.0138031	0.301	0.222	7.38025e-05
EIF4EBP1	3.50592e-09	-0.055189	0.939	0.712	7.37436e-05
CYFIP2	3.48884e-09	-0.0142454	0.159	0.101	7.33842e-05
MAP4K4	3.44539e-09	-0.354342	0.906	0.694	7.24703e-05
AP001347.6	3.435e-09	0.0167988	0.15	0.094	7.22518e-05
LINC-PINT	3.42492e-09	0.0230684	0.178	0.117	7.20398e-05
AGPAT1	3.39851e-09	-0.109035	0.769	0.603	7.14842e-05
DOPEY1	3.39447e-09	0.0125416	0.161	0.102	7.13993e-05
CC2D1B	3.39209e-09	-0.0109871	0.355	0.267	7.13492e-05
SUMF2	3.35243e-09	0.00763296	0.671	0.534	7.05151e-05
RP11-49C24.1	3.34888e-09	-0.01339	0.043	0.083	7.04404e-05
CPNE3	3.33567e-09	-0.15793	0.838	0.64	7.01624e-05
CNN1	3.32432e-09	-0.0171134	0.014	0.04	6.99238e-05
CTC-347C20.2	3.28855e-09	-0.151499	0.255	0.307	6.91713e-05
NARG2	3.2808e-09	-0.0140845	0.6	0.478	6.90083e-05
SOX13	3.26516e-09	0.0066551	0.111	0.064	6.86794e-05
ZBTB47	3.26235e-09	0.0162724	0.294	0.214	6.86202e-05
PSMD5	3.25566e-09	0.00408225	0.66	0.525	6.84795e-05
LRRC49	3.21404e-09	0.0140584	0.34	0.257	6.76041e-05
PRKAR2A	3.19468e-09	-0.320449	0.852	0.673	6.71969e-05
ITGB3BP	3.19066e-09	-0.199975	0.775	0.609	6.71124e-05
TADA1	3.1699e-09	-0.000183132	0.184	0.122	6.66756e-05
RAB14	3.15895e-09	-0.0242156	0.868	0.658	6.64453e-05
H6PD	3.12938e-09	-0.0447745	0.543	0.428	6.58233e-05
CLK2	3.11148e-09	0.0190337	0.267	0.191	6.54468e-05
NTN4	3.08426e-09	0.00971457	0.066	0.03	6.48742e-05
TOMM40L	3.06958e-09	0.00992789	0.262	0.186	6.45656e-05
C15orf41	3.04139e-09	0.0307176	0.391	0.3	6.39726e-05
RP11-514P8.6	3.03083e-09	0.00696601	0.024	0.004	6.37504e-05
C9orf40	3.01164e-09	-0.0961377	0.66	0.522	6.33467e-05
FAM171B	3.00641e-09	-0.0250548	0.139	0.195	6.32368e-05
SLC8A1-AS1	2.99802e-09	-0.0674601	0.076	0.037	6.30604e-05
SECISBP2	2.99289e-09	-0.018992	0.707	0.563	6.29525e-05
MYBL2	2.98879e-09	-0.00760902	0.726	0.571	6.28661e-05
EFTUD1	2.98302e-09	-0.0377622	0.324	0.238	6.27447e-05
CHD1	2.95593e-09	-0.0504121	0.702	0.563	6.2175e-05
ABCE1	2.95523e-09	-0.0712665	0.887	0.679	6.21603e-05
HMG20A	2.92814e-09	0.00196366	0.408	0.312	6.15905e-05
SMC4	2.89568e-09	-0.121229	0.892	0.678	6.09076e-05
SERINC1	2.86992e-09	0.0081392	0.693	0.547	6.03659e-05
ECHDC3	2.86436e-09	0.0187522	0.276	0.199	6.02489e-05
NIPAL2	2.86285e-09	0.00212737	0.199	0.135	6.02171e-05
ATPAF2	2.85839e-09	-0.0131984	0.539	0.425	6.01234e-05
SMIM7	2.8376e-09	-0.110233	0.867	0.66	5.96861e-05
RBPMS-AS1	2.82507e-09	0.00367243	0.099	0.054	5.94225e-05
SLC25A45	2.82052e-09	0.0128487	0.075	0.036	5.93267e-05
PIK3CD	2.81736e-09	-0.0425041	0.075	0.122	5.92603e-05
IQGAP3	2.76507e-09	-0.0644627	0.196	0.252	5.81604e-05
PARPBP	2.75e-09	-0.0889509	0.626	0.499	5.78434e-05
SVIL	2.72517e-09	-0.111868	0.406	0.441	5.73211e-05
WDYHV1	2.72118e-09	-0.065844	0.57	0.458	5.72373e-05
PSMD7	2.70506e-09	-0.124942	0.942	0.732	5.68983e-05
MTX2	2.69228e-09	-0.155465	0.745	0.58	5.66294e-05
STPG1	2.67276e-09	-0.0376246	0.262	0.188	5.62187e-05
ARSE	2.65204e-09	0.0138854	0.182	0.12	5.5783e-05
HN1L	2.62397e-09	-0.117912	0.728	0.572	5.51927e-05
RP11-444D3.1	2.61668e-09	0.0144871	0.072	0.034	5.50393e-05
TMEM155	2.5967e-09	-0.0103525	0.016	0.045	5.46191e-05
ALDOC	2.5705e-09	-0.0214949	0.189	0.126	5.40679e-05
ZNF865	2.5603e-09	-0.00997633	0.291	0.212	5.38533e-05
SPC25	2.54272e-09	-0.194179	0.653	0.501	5.34837e-05
ING1	2.48214e-09	-0.0174953	0.404	0.312	5.22092e-05
NFKBIL1	2.46488e-09	-0.0151891	0.483	0.377	5.18463e-05
RP5-965F6.2	2.4486e-09	0.00590438	0.014	0	5.15039e-05
HLA-DQB2	2.4486e-09	0.0037506	0.014	0	5.15039e-05
DPYS	2.4486e-09	0.00368406	0.014	0	5.15039e-05
TMEM2	2.44002e-09	-0.134477	0.42	0.447	5.13233e-05
ARPP19	2.43171e-09	-0.177329	0.8	0.625	5.11487e-05
XRCC1	2.41839e-09	-0.0143625	0.517	0.408	5.08684e-05
MICAL3	2.40121e-09	0.0171627	0.44	0.34	5.05071e-05
TRAF6	2.37854e-09	0.0107433	0.227	0.156	5.00301e-05
SH3BGRL3	2.36807e-09	0.0790697	0.982	0.842	4.98099e-05
SELK	2.35989e-09	-0.154903	0.858	0.656	4.96378e-05
SIRT5	2.32076e-09	0.000941433	0.234	0.162	4.8815e-05
ITCH	2.3156e-09	-0.0335282	0.561	0.437	4.87063e-05
EYA3	2.31133e-09	-0.0049795	0.469	0.369	4.86166e-05
LRRC59	2.29722e-09	-0.0642355	0.939	0.719	4.83198e-05
ATP6V1H	2.2954e-09	-0.0425935	0.642	0.5	4.82814e-05
DRAM2	2.27478e-09	-0.0058978	0.598	0.478	4.78478e-05
GDPGP1	2.27011e-09	0.0124235	0.049	0.019	4.77495e-05
ZFPL1	2.26914e-09	-0.108324	0.727	0.567	4.7729e-05
FMN1	2.26781e-09	-0.0122024	0.031	0.066	4.77012e-05
HEMK1	2.26018e-09	0.0154708	0.33	0.244	4.75405e-05
HOXB7	2.22444e-09	-0.0726732	0.507	0.396	4.67889e-05
KPNA3	2.22344e-09	-0.125928	0.879	0.667	4.67678e-05
C9orf47	2.21347e-09	0.0233979	0.07	0.033	4.65581e-05
ATM	2.18026e-09	-0.00010676	0.687	0.547	4.58597e-05
TMEM180	2.17905e-09	0.00530118	0.113	0.065	4.58342e-05
HDAC10	2.17308e-09	0.0215612	0.343	0.254	4.57085e-05
GOLPH3	2.17158e-09	-0.19342	0.6	0.567	4.5677e-05
HSPB6	2.16015e-09	-0.116671	0.682	0.538	4.54367e-05
ACSL1	2.14639e-09	-0.033681	0.553	0.438	4.51473e-05
HAT1	2.14363e-09	-0.209889	0.847	0.658	4.50892e-05
SRSF2	2.14152e-09	-0.0510496	0.949	0.731	4.50447e-05
MTCH2	2.11989e-09	-0.131531	0.917	0.693	4.45897e-05
PPIL2	2.09905e-09	0.0097084	0.47	0.37	4.41515e-05
CLSTN3	2.09233e-09	0.0237706	0.178	0.114	4.401e-05
CYB5R1	2.07589e-09	0.0172232	0.535	0.413	4.36642e-05
PTCH2	2.06453e-09	0.0116153	0.08	0.04	4.34253e-05
OAZ3	2.05918e-09	0.00586235	0.134	0.08	4.33129e-05
SERPINB2	2.05121e-09	-0.283693	0.113	0.164	4.31452e-05
NKTR	2.03964e-09	-0.0182138	0.834	0.64	4.29019e-05
ADAT2	2.03242e-09	-0.0017736	0.307	0.226	4.275e-05
MROH6	2.0279e-09	0.0190667	0.103	0.057	4.26549e-05
GARS	2.02279e-09	-0.0786786	0.897	0.673	4.25473e-05
DEPDC1	2.00588e-09	-0.143513	0.672	0.517	4.21916e-05
PDHB	1.98678e-09	-0.184365	0.842	0.648	4.179e-05
PDGFC	1.98462e-09	-0.17573	0.593	0.566	4.17444e-05
B3GNT9	1.97061e-09	-0.00485361	0.247	0.175	4.14498e-05
SLMAP	1.96395e-09	0.000847826	0.64	0.503	4.13097e-05
AP1S1	1.96005e-09	-0.121711	0.922	0.701	4.12277e-05
GLS	1.94091e-09	-0.362661	0.806	0.656	4.08252e-05
HYAL2	1.9305e-09	-0.0574516	0.795	0.619	4.06062e-05
USP36	1.91098e-09	0.00714995	0.485	0.382	4.01956e-05
WDR48	1.90533e-09	0.00199659	0.419	0.325	4.00768e-05
TRIM61	1.90042e-09	-0.0166781	0.32	0.236	3.99734e-05
ATF7IP	1.86943e-09	0.0292992	0.498	0.397	3.93215e-05
CTD-2369P2.2	1.86493e-09	0.0171395	0.183	0.121	3.92269e-05
TARDBP	1.863e-09	-0.125885	0.837	0.644	3.91864e-05
SEPT1	1.83508e-09	-0.0736	0.127	0.182	3.85992e-05
RP13-39P12.3	1.82001e-09	-0.0220012	0.035	0.073	3.82821e-05
HIST1H1D	1.81873e-09	-0.0964222	0.443	0.349	3.82551e-05
CXXC5	1.79512e-09	0.0405167	0.48	0.383	3.77585e-05
ENAH	1.77738e-09	-0.0761401	0.857	0.659	3.73855e-05
NPIPB4	1.77574e-09	0.00747055	0.084	0.043	3.7351e-05
PHKG1	1.74516e-09	0.0056263	0.021	0.002	3.67077e-05
PAXIP1-AS2	1.72845e-09	0.00796065	0.096	0.052	3.63562e-05
CREB1	1.72388e-09	-0.0616392	0.631	0.503	3.62601e-05
NFKBIB	1.71334e-09	-0.0674465	0.591	0.47	3.60384e-05
AC159540.1	1.70293e-09	-0.0743097	0.229	0.285	3.58195e-05
CCNE1	1.68799e-09	-0.033306	0.313	0.232	3.55052e-05
KDM8	1.66803e-09	0.00679525	0.083	0.042	3.50854e-05
BAIAP2L2	1.65694e-09	0.00982574	0.041	0.013	3.48521e-05
ACO1	1.61332e-09	-0.0997145	0.836	0.644	3.39346e-05
TOM1	1.6071e-09	-0.00758267	0.303	0.222	3.38037e-05
LMTK2	1.58785e-09	0.00252707	0.212	0.145	3.33988e-05
WASF2	1.54625e-09	-0.0959557	0.903	0.679	3.25238e-05
TGIF1	1.54313e-09	-0.0342299	0.555	0.434	3.24581e-05
TLCD2	1.54008e-09	0.00524918	0.022	0.003	3.23941e-05
VHL	1.52335e-09	-0.00991848	0.5	0.387	3.20421e-05
EGFL7	1.52116e-09	0.0134593	0.322	0.239	3.19961e-05
ARHGAP15	1.50887e-09	0.00437926	0.015	0	3.17376e-05
SYP	1.4785e-09	0.011558	0.062	0.027	3.10988e-05
PFKP	1.47463e-09	-0.0523262	0.913	0.682	3.10175e-05
FSTL3	1.46874e-09	-0.21624	0.626	0.58	3.08936e-05
ACTL6A	1.45418e-09	-0.104735	0.793	0.616	3.05871e-05
MTO1	1.45192e-09	0.00706408	0.428	0.325	3.05397e-05
2023-03-04	1.44841e-09	-0.032944	0.103	0.156	3.04659e-05
COPZ2	1.44624e-09	-0.177022	0.38	0.42	3.04202e-05
N4BP2L1	1.44119e-09	0.00813464	0.043	0.014	3.0314e-05
KLHL20	1.42114e-09	-0.0237298	0.485	0.375	2.98922e-05
MXRA8	1.41787e-09	-0.0904858	0.804	0.631	2.98235e-05
SAR1B	1.40332e-09	-0.0247105	0.851	0.638	2.95174e-05
G2E3	1.38631e-09	-0.0388575	0.577	0.458	2.91597e-05
FSTL1	1.3757e-09	-0.280638	0.834	0.668	2.89364e-05
LAMB1	1.36766e-09	-0.083337	0.836	0.64	2.87674e-05
FILIP1L	1.3553e-09	-0.0156507	0.502	0.399	2.85073e-05
MMP28	1.35181e-09	-0.00159945	0.045	0.016	2.8434e-05
IGFBP3	1.34211e-09	0.0231392	0.112	0.064	2.82299e-05
RAD52	1.34108e-09	0.0180426	0.147	0.091	2.82083e-05
PDE8A	1.34037e-09	-0.0666413	0.238	0.298	2.81933e-05
KIF13B	1.33639e-09	0.00852491	0.319	0.232	2.81097e-05
SPA17	1.32005e-09	-0.103913	0.657	0.515	2.7766e-05
PRR14	1.29995e-09	-0.0886219	0.581	0.46	2.73431e-05
DDX50	1.29293e-09	-0.11696	0.743	0.583	2.71955e-05
DLG5-AS1	1.27985e-09	-0.0287525	0.007	0.03	2.69204e-05
TBC1D31	1.2729e-09	0.0253656	0.325	0.239	2.67741e-05
EIF4G1	1.26246e-09	0.00978985	0.921	0.682	2.65547e-05
INO80E	1.25019e-09	-0.0287364	0.725	0.565	2.62965e-05
UQCC1	1.24913e-09	-0.0580517	0.581	0.466	2.62742e-05
ITGAV	1.24324e-09	-0.205305	0.547	0.543	2.61504e-05
SERGEF	1.22829e-09	0.0119565	0.383	0.29	2.58359e-05
NADK2	1.22772e-09	-0.00765778	0.487	0.382	2.5824e-05
DPCD	1.20643e-09	-0.1182	0.649	0.515	2.5376e-05
XXbac-BPG181B23.7	1.20364e-09	0.0128595	0.103	0.056	2.53175e-05
RAB4B	1.19924e-09	-0.00924849	0.383	0.287	2.52248e-05
CCDC22	1.19835e-09	0.00591651	0.425	0.327	2.52061e-05
MCTS1	1.19483e-09	-0.344311	0.906	0.701	2.51321e-05
RP11-500C11.3	1.19019e-09	0.0033345	0.275	0.198	2.50344e-05
RP11-242D8.1	1.17623e-09	0.00592454	0.031	0.008	2.47409e-05
ANO10	1.158e-09	0.00868443	0.521	0.412	2.43574e-05
ELK3	1.15377e-09	-0.285082	0.674	0.601	2.42684e-05
SEC14L1	1.15048e-09	-0.0664186	0.804	0.618	2.41991e-05
ANKDD1A	1.14629e-09	0.0242374	0.12	0.07	2.4111e-05
CBR4	1.14531e-09	-0.0229022	0.47	0.369	2.40905e-05
MED4	1.14407e-09	-0.129744	0.759	0.595	2.40644e-05
CDA	1.143e-09	-0.0664141	0.396	0.315	2.40418e-05
RP11-165A20.3	1.14197e-09	-0.00705175	0.008	0.031	2.40202e-05
SYF2	1.13714e-09	-0.0860638	0.797	0.613	2.39187e-05
PUM1	1.12315e-09	-0.0614087	0.825	0.633	2.36244e-05
RP11-69I8.3	1.11555e-09	0.00555887	0.029	0.006	2.34645e-05
TAF1B	1.11111e-09	-0.0523937	0.678	0.54	2.33711e-05
TRAPPC6A	1.09234e-09	0.0182418	0.121	0.07	2.29763e-05
ADCY9	1.08855e-09	-0.00144514	0.257	0.183	2.28966e-05
ZFP57	1.08651e-09	0.0149971	0.075	0.036	2.28537e-05
BIRC6	1.08565e-09	-0.0266987	0.73	0.569	2.28356e-05
NAA40	1.08522e-09	-0.0161889	0.396	0.299	2.28266e-05
ATXN7L3	1.06137e-09	-0.00768559	0.401	0.305	2.23248e-05
EIF4A2	1.05954e-09	-0.152593	0.875	0.667	2.22863e-05
SNTB1	1.05011e-09	0.00948508	0.055	0.022	2.20881e-05
CYTH2	1.03332e-09	-0.0153481	0.593	0.47	2.17348e-05
CETN3	1.02268e-09	-0.0403155	0.429	0.328	2.15111e-05
ACIN1	1.01931e-09	-0.0509974	0.875	0.658	2.14401e-05
CAMK1D	9.9192e-10	0.00715457	0.04	0.012	2.0864e-05
CKAP2	9.86647e-10	-0.101495	0.666	0.52	2.07531e-05
LHFPL2	9.78845e-10	-0.00583578	0.435	0.332	2.0589e-05
CSGALNACT1	9.77189e-10	-0.0129861	0.034	0.072	2.05542e-05
TRIT1	9.70326e-10	-0.00203348	0.413	0.314	2.04098e-05
GAB1	9.46798e-10	0.0029901	0.133	0.079	1.99149e-05
CDV3	9.46756e-10	-0.361372	0.918	0.713	1.99141e-05
PRKAR1A	9.39916e-10	-0.124679	0.846	0.653	1.97702e-05
CTD-2269F5.1	9.37857e-10	0.00215879	0.088	0.044	1.97269e-05
SEMA3A	9.37768e-10	0.017356	0.288	0.207	1.9725e-05
ALKBH6	9.17665e-10	-0.00501413	0.376	0.288	1.93022e-05
YIPF6	9.14612e-10	-0.0193828	0.678	0.525	1.92379e-05
FAM118A	9.02573e-10	-0.0369402	0.55	0.437	1.89847e-05
USP46-AS1	8.88703e-10	0.00166814	0.119	0.068	1.8693e-05
MLYCD	8.84836e-10	-0.000891551	0.268	0.192	1.86116e-05
IFT57	8.75722e-10	-0.215197	0.833	0.634	1.84199e-05
BNIP2	8.65378e-10	-0.0252598	0.767	0.59	1.82024e-05
KHSRP	8.54059e-10	-0.375066	0.849	0.674	1.79643e-05
MNS1	8.52721e-10	-0.047462	0.375	0.282	1.79361e-05
VPS26A	8.51523e-10	-0.0724318	0.811	0.625	1.79109e-05
BTAF1	8.40904e-10	-0.00582806	0.386	0.292	1.76876e-05
TAF4	8.24656e-10	-0.00427841	0.264	0.188	1.73458e-05
SBNO1	8.23227e-10	-0.0774556	0.795	0.616	1.73158e-05
TXNRD1	8.18144e-10	-0.370409	0.946	0.738	1.72088e-05
IRF2BP1	8.12727e-10	-0.0520212	0.366	0.272	1.70949e-05
RP1-241P17.4	8.11572e-10	-0.006358	0.215	0.144	1.70706e-05
ZNF143	8.02688e-10	0.00433791	0.45	0.35	1.68837e-05
EPC1	8.01044e-10	-0.0416698	0.701	0.549	1.68492e-05
TMEM216	7.9246e-10	0.0108234	0.391	0.3	1.66686e-05
SIRT3	7.83676e-10	-0.0316471	0.311	0.228	1.64838e-05
EHD2	7.78616e-10	-0.0525802	0.861	0.656	1.63774e-05
ZADH2	7.78163e-10	-0.0531316	0.575	0.451	1.63679e-05
TMEM8A	7.7691e-10	0.0133479	0.595	0.468	1.63415e-05
AP5S1	7.74818e-10	-0.0488785	0.462	0.35	1.62975e-05
CEP57	7.70297e-10	-0.133882	0.764	0.596	1.62024e-05
TUT1	7.6176e-10	0.014311	0.225	0.153	1.60229e-05
GLE1	7.49435e-10	-0.0177197	0.388	0.292	1.57636e-05
SLTM	7.46993e-10	-0.176512	0.884	0.673	1.57122e-05
TMEM209	7.45658e-10	-0.0748171	0.403	0.304	1.56842e-05
SALL2	7.4013e-10	-0.0344319	0.054	0.099	1.55679e-05
CYP2R1	7.21801e-10	0.00631578	0.207	0.141	1.51824e-05
ARHGDIB	6.99725e-10	-0.105234	0.254	0.312	1.4718e-05
BAG1	6.93951e-10	-0.144014	0.835	0.649	1.45966e-05
NAA10	6.84173e-10	-0.330386	0.912	0.701	1.43909e-05
DPY19L1	6.79636e-10	-0.125548	0.414	0.447	1.42955e-05
STAM2	6.79495e-10	-0.0479654	0.499	0.388	1.42925e-05
RCVRN	6.75978e-10	0.00506302	0.024	0.004	1.42185e-05
SCAF11	6.67179e-10	-0.0584666	0.859	0.645	1.40334e-05
CSRNP2	6.66236e-10	-0.00935307	0.282	0.201	1.40136e-05
FKBP1C	6.66104e-10	0.00799325	0.04	0.012	1.40108e-05
TTC17	6.59945e-10	0.0169492	0.62	0.489	1.38813e-05
RIN1	6.59557e-10	-0.0909429	0.751	0.592	1.38731e-05
RP1-3J17.3	6.58006e-10	0.0150353	0.178	0.115	1.38405e-05
AUNIP	6.5506e-10	-0.00145071	0.229	0.157	1.37785e-05
PLOD2	6.54213e-10	-0.233603	0.928	0.697	1.37607e-05
CTNNA1	6.5321e-10	-0.0781018	0.884	0.668	1.37396e-05
CRLF3	6.50998e-10	-0.00108418	0.339	0.253	1.36931e-05
RPL14	6.49558e-10	-0.166412	0.99	0.938	1.36628e-05
SHPK.1	6.38995e-10	0.0221349	0.182	0.119	1.34406e-05
RP11-74E22.3	6.33552e-10	0.00643318	0.027	0.005	1.33261e-05
HIST1H3B	6.17381e-10	-0.0845533	0.078	0.127	1.2986e-05
TMEM133	6.17043e-10	0.0131807	0.107	0.059	1.29789e-05
DCTN6	6.06569e-10	-0.156115	0.79	0.613	1.27586e-05
MIR4458HG	6.00851e-10	-0.0723559	0.157	0.216	1.26383e-05
ARCN1	5.9557e-10	-0.0236892	0.845	0.645	1.25272e-05
C12orf29	5.92402e-10	-0.118479	0.64	0.505	1.24606e-05
TMEM106A	5.8346e-10	0.0292719	0.284	0.203	1.22725e-05
AQR	5.81026e-10	-0.0139819	0.608	0.48	1.22213e-05
DCAF5	5.78913e-10	-0.0111223	0.507	0.397	1.21769e-05
NCAPD2	5.71633e-10	-0.0163867	0.768	0.594	1.20237e-05
SLC25A37	5.70056e-10	-0.0112648	0.725	0.558	1.19906e-05
HTRA1	5.6683e-10	-0.0171048	0.431	0.321	1.19227e-05
ICOSLG	5.66531e-10	0.00947004	0.038	0.011	1.19164e-05
ARHGEF2	5.63448e-10	-0.00693853	0.629	0.502	1.18516e-05
RPS6KC1	5.58914e-10	0.00354559	0.366	0.273	1.17562e-05
DUS2	5.58629e-10	0.00717131	0.363	0.27	1.17502e-05
SNRNP35	5.56342e-10	-0.0653878	0.656	0.516	1.17021e-05
LENG9	5.48837e-10	0.00617579	0.163	0.101	1.15442e-05
AGL	5.40521e-10	-0.0433985	0.458	0.356	1.13693e-05
FANCD2	5.39953e-10	-0.0165627	0.474	0.367	1.13574e-05
RAPGEF6	5.30029e-10	0.00265523	0.25	0.174	1.11486e-05
HDGFRP2	5.25828e-10	-0.168289	0.862	0.663	1.10603e-05
LRCH1	5.24461e-10	0.0288623	0.349	0.259	1.10315e-05
TMEM9B	5.19625e-10	-0.0670122	0.72	0.565	1.09298e-05
TBL2	5.188e-10	-0.0137753	0.612	0.485	1.09124e-05
MAML2	5.17902e-10	-0.147672	0.402	0.435	1.08936e-05
B9D1	5.16043e-10	-0.0253541	0.413	0.315	1.08544e-05
LIPE	5.09033e-10	0.0171489	0.143	0.085	1.0707e-05
PABPC4	5.06517e-10	-0.154446	0.915	0.694	1.06541e-05
MBOAT1	4.99147e-10	0.00309861	0.172	0.11	1.04991e-05
TGFBI	4.99144e-10	-0.295466	0.903	0.701	1.0499e-05
SLC25A53	4.96738e-10	0.016892	0.17	0.108	1.04484e-05
ZNF710	4.96347e-10	0.00982566	0.267	0.187	1.04402e-05
EIF1AD	4.9533e-10	-0.0691053	0.407	0.312	1.04188e-05
C19orf43	4.92604e-10	-0.0858734	0.944	0.722	1.03614e-05
HIST1H1B	4.92172e-10	-0.161297	0.393	0.29	1.03523e-05
GPATCH8	4.89085e-10	-0.0327562	0.707	0.561	1.02874e-05
BAG4	4.7883e-10	-0.0426562	0.485	0.374	1.00717e-05
OSBPL9	4.78797e-10	-0.0314803	0.722	0.563	1.0071e-05
CLCN4	4.70309e-10	-0.020414	0.081	0.133	9.89248e-06
ATF6	4.68751e-10	-0.0359986	0.682	0.534	9.85971e-06
GABBR1	4.62085e-10	0.0286005	0.363	0.276	9.71949e-06
RGS20	4.59268e-10	-0.133447	0.302	0.36	9.66024e-06
LINC00707	4.58528e-10	-0.0224945	0.022	0.054	9.64468e-06
ZNF804A	4.5188e-10	0.00950072	0.305	0.22	9.50485e-06
TFRC	4.51544e-10	-0.0610108	0.741	0.579	9.49779e-06
RIMS2	4.46512e-10	0.0113067	0.088	0.044	9.39193e-06
GOT1	4.45429e-10	-0.137653	0.755	0.588	9.36915e-06
TMEM220	4.45362e-10	0.015775	0.21	0.139	9.36775e-06
FRMD8	4.42816e-10	-0.02851	0.287	0.202	9.31419e-06
TOR1B	4.3726e-10	-0.0219981	0.365	0.273	9.19732e-06
C12orf66	4.35497e-10	0.0111072	0.159	0.099	9.16025e-06
ZNF20	4.34779e-10	0.00926334	0.056	0.022	9.14514e-06
PWAR6	4.28059e-10	-0.0143445	0.133	0.193	9.0038e-06
CBFA2T2	4.27909e-10	0.0299571	0.246	0.172	9.00064e-06
ZNF791	4.25186e-10	0.0186143	0.52	0.4	8.94336e-06
SLC7A5	4.22942e-10	-0.02701	0.639	0.51	8.89615e-06
MAML1	4.12257e-10	0.0309683	0.347	0.259	8.67142e-06
UBE3B	4.09749e-10	-0.0155427	0.466	0.355	8.61865e-06
CORO7	4.08383e-10	0.0170168	0.287	0.203	8.58993e-06
PDS5A	4.06482e-10	-0.0887922	0.789	0.615	8.54993e-06
FASN	4.05191e-10	-0.103256	0.82	0.649	8.5228e-06
TNC	4.0257e-10	0.0107461	0.221	0.149	8.46766e-06
RPP14	3.96095e-10	-0.048304	0.631	0.493	8.33146e-06
RP1-140K8.5	3.92621e-10	-0.00560624	0.003	0.021	8.25839e-06
CRTC3	3.91522e-10	-0.00814136	0.512	0.401	8.23526e-06
PHLDB1	3.86658e-10	0.0126684	0.594	0.46	8.13296e-06
DLEU1	3.85218e-10	-0.0306221	0.63	0.489	8.10268e-06
BET1L	3.76655e-10	-0.0244866	0.559	0.443	7.92257e-06
RECQL5	3.75168e-10	0.0251734	0.23	0.157	7.89129e-06
RPS19BP1	3.7238e-10	-0.0877682	0.935	0.714	7.83265e-06
C12orf55	3.69562e-10	-0.00406837	0.064	0.027	7.77336e-06
ACSL3	3.67349e-10	-0.082048	0.857	0.658	7.72682e-06
BCL6	3.66474e-10	-0.0349242	0.258	0.18	7.70841e-06
RRAGB	3.60956e-10	-0.0161849	0.197	0.128	7.59234e-06
EME1	3.53863e-10	0.0362931	0.252	0.176	7.44316e-06
RP11-265F19.1	3.5329e-10	0.004271	0.016	0	7.4311e-06
STYX	3.46313e-10	-0.0234699	0.474	0.367	7.28435e-06
TBX19	3.45357e-10	0.01145	0.046	0.015	7.26424e-06
SZT2	3.44696e-10	0.0162829	0.286	0.203	7.25033e-06
SDHC	3.41488e-10	-0.12298	0.896	0.679	7.18286e-06
SLC25A17	3.40757e-10	0.0172718	0.6	0.469	7.16747e-06
GLUD1	3.3962e-10	-0.0694487	0.845	0.639	7.14356e-06
SERF1A	3.3607e-10	-0.0112139	0.016	0.046	7.0689e-06
ACKR3	3.31949e-10	-0.0125371	0.006	0.028	6.98221e-06
CDC73	3.3168e-10	-0.0803716	0.752	0.575	6.97657e-06
CDKN2B-AS1	3.31679e-10	0.00770893	0.055	0.021	6.97653e-06
GCHFR	3.30542e-10	-0.00431003	0.275	0.197	6.95262e-06
ALPK2	3.29837e-10	0.0179333	0.344	0.257	6.93779e-06
PMEPA1	3.29264e-10	-0.0823185	0.182	0.242	6.92574e-06
SKP2	3.27913e-10	-0.0403931	0.647	0.51	6.89731e-06
SLC41A3	3.27392e-10	-0.0115059	0.453	0.346	6.88636e-06
SYNE1	3.24948e-10	0.00463556	0.517	0.408	6.83497e-06
CDK9	3.24046e-10	-0.0605308	0.613	0.48	6.81599e-06
MALL	3.23827e-10	0.0124932	0.152	0.093	6.81138e-06
IQSEC2	3.23555e-10	-0.0236832	0.165	0.103	6.80565e-06
SLC9A9	3.21855e-10	0.0129645	0.104	0.056	6.76989e-06
HIST1H4E	3.21209e-10	-0.0617619	0.046	0.089	6.75632e-06
SAP130	3.19916e-10	-0.000516187	0.368	0.272	6.72911e-06
MLLT1	3.19824e-10	0.00858376	0.07	0.031	6.72717e-06
UBE2F	3.16036e-10	-0.0576016	0.735	0.578	6.6475e-06
MTFR1L	3.10069e-10	-0.0899722	0.681	0.53	6.52199e-06
NAIP	3.06965e-10	0.0139303	0.117	0.065	6.4567e-06
SRA1	3.06053e-10	-0.157103	0.891	0.679	6.43752e-06
ORAOV1	3.05504e-10	-0.00285127	0.393	0.301	6.42597e-06
DNA2	3.04147e-10	-0.00461609	0.31	0.22	6.39743e-06
GPATCH1	3.0341e-10	0.00602765	0.37	0.274	6.38192e-06
CCDC147-AS1	3.03285e-10	-0.00305215	0.035	0.009	6.37929e-06
SLC38A7	2.99813e-10	-0.0146534	0.385	0.286	6.30627e-06
GRK5	2.98887e-10	-0.0136569	0.237	0.162	6.28678e-06
FXYD1	2.98415e-10	0.00418891	0.052	0.019	6.27686e-06
TM7SF2	2.95628e-10	0.0281277	0.191	0.126	6.21824e-06
AC020571.3	2.9246e-10	-0.032429	0.018	0.05	6.1516e-06
FHL3	2.91003e-10	-0.0888255	0.814	0.623	6.12095e-06
NEURL4	2.87642e-10	0.00281297	0.205	0.136	6.05025e-06
SNRPN	2.85714e-10	-0.000755905	0.164	0.102	6.0097e-06
HNRNPH1	2.84769e-10	-0.34568	0.914	0.697	5.98984e-06
TMEM192	2.74299e-10	-0.00701908	0.617	0.489	5.76961e-06
FHIT	2.73982e-10	-0.00109181	0.037	0.01	5.76295e-06
XYLT1	2.7188e-10	-0.0638017	0.117	0.174	5.71871e-06
TNFRSF10B	2.68005e-10	-0.0662972	0.677	0.526	5.63722e-06
TRIM52-AS1	2.66765e-10	0.0344684	0.245	0.171	5.61113e-06
HNRNPLL	2.65825e-10	-0.0327064	0.635	0.498	5.59136e-06
MZF1	2.65433e-10	-0.0241495	0.258	0.179	5.58312e-06
SAMD11	2.64267e-10	0.0100543	0.059	0.023	5.55859e-06
C1orf27	2.59758e-10	0.00505032	0.48	0.374	5.46376e-06
JMJD1C	2.5941e-10	-0.0239308	0.745	0.576	5.45642e-06
SPIDR	2.57787e-10	-0.00968472	0.416	0.318	5.4223e-06
PPIL1	2.56126e-10	-0.0586083	0.762	0.593	5.38735e-06
PJA1	2.53524e-10	-0.00194499	0.403	0.302	5.33263e-06
DNAJC17	2.53522e-10	-0.0818955	0.553	0.426	5.33258e-06
DLAT	2.52343e-10	-0.0734455	0.64	0.511	5.30777e-06
STX6	2.51179e-10	-0.0115357	0.385	0.29	5.28331e-06
C2orf27A	2.49252e-10	-0.0995763	0.137	0.198	5.24276e-06
THAP6	2.45245e-10	0.00975224	0.349	0.255	5.15849e-06
ZNF226	2.44743e-10	-0.103794	0.491	0.381	5.14791e-06
ZNF3	2.44549e-10	0.0256841	0.473	0.363	5.14383e-06
TMEM245	2.44451e-10	-0.00930393	0.683	0.537	5.14179e-06
PPP2R3B	2.41504e-10	-0.00963805	0.397	0.296	5.0798e-06
SPOCK1	2.39149e-10	-0.237461	0.523	0.521	5.03025e-06
POPDC3	2.36119e-10	-0.153889	0.389	0.426	4.96653e-06
ATE1	2.33103e-10	-0.019315	0.474	0.364	4.90308e-06
NARF	2.31924e-10	-0.0769116	0.638	0.502	4.87829e-06
AC016831.7	2.25947e-10	0.0414838	0.119	0.066	4.75256e-06
SETD2	2.25912e-10	-0.0354481	0.671	0.523	4.75184e-06
MED10	2.22632e-10	-0.174139	0.858	0.656	4.68284e-06
GALNT3	2.19582e-10	0.0202818	0.08	0.037	4.61868e-06
TRMT44	2.19551e-10	0.0172891	0.256	0.178	4.61804e-06
SRP14	2.18608e-10	-0.0784295	0.967	0.784	4.5982e-06
HBA2	2.17786e-10	0.00558926	0.016	0	4.58091e-06
DDX31	2.1685e-10	0.0130754	0.423	0.323	4.56123e-06
DDX6	2.13104e-10	0.0404251	0.735	0.569	4.48242e-06
CCDC85A	2.1291e-10	-0.0460559	0.043	0.086	4.47834e-06
LIG3	2.12352e-10	0.0116007	0.378	0.284	4.46661e-06
PTGES	2.10653e-10	0.000237238	0.203	0.135	4.43087e-06
GORASP1	2.08021e-10	0.0243204	0.297	0.211	4.37552e-06
YBX3	2.0469e-10	-0.117452	0.939	0.718	4.30544e-06
TEX10	2.00626e-10	0.013167	0.517	0.404	4.21997e-06
GPR137	2.00218e-10	-0.0196554	0.432	0.334	4.21138e-06
QSOX1	2.00024e-10	-0.0338439	0.894	0.669	4.2073e-06
LINC01137	1.98929e-10	0.0195808	0.14	0.082	4.18427e-06
RHOQ	1.97122e-10	-0.19575	0.586	0.565	4.14626e-06
SRP9	1.97072e-10	-0.373559	0.939	0.736	4.14521e-06
SNX18	1.95047e-10	-0.16093	0.333	0.384	4.10261e-06
GRIK2	1.94581e-10	-0.00936909	0.01	0.036	4.09281e-06
GIPC2	1.94394e-10	-0.0574729	0.141	0.2	4.08888e-06
DDIT3	1.93444e-10	0.0212565	0.276	0.197	4.0689e-06
CRIM1	1.88238e-10	-0.310635	0.764	0.634	3.95939e-06
TMED5	1.87604e-10	-0.116164	0.833	0.638	3.94606e-06
MFF	1.866e-10	-0.14045	0.881	0.677	3.92495e-06
CDK11A	1.84953e-10	-0.060647	0.641	0.499	3.8903e-06
CTD-2085J24.4	1.83371e-10	-0.00799215	0.006	0.029	3.85702e-06
CHCHD2	1.82819e-10	-0.190134	0.974	0.82	3.84542e-06
BCL2L2-PABPN1	1.82066e-10	0.00486187	0.019	0.001	3.82958e-06
ACN9	1.79668e-10	-0.0222016	0.734	0.568	3.77914e-06
ZNF646	1.78023e-10	0.0166976	0.21	0.138	3.74454e-06
KIFC3	1.7708e-10	-0.243811	0.665	0.6	3.7247e-06
RHOC	1.77048e-10	-0.264567	0.945	0.733	3.72402e-06
TMTC3	1.72539e-10	-0.111137	0.45	0.478	3.62919e-06
FRMD3	1.70694e-10	0.0154357	0.113	0.062	3.59038e-06
TMEM223	1.70659e-10	-0.0828369	0.745	0.576	3.58965e-06
MRC2	1.706e-10	-0.0734989	0.745	0.564	3.58839e-06
KTI12	1.66347e-10	-0.0406414	0.549	0.433	3.49894e-06
DGKQ	1.65438e-10	0.00213234	0.191	0.123	3.47983e-06
CKLF	1.65098e-10	-0.215675	0.845	0.651	3.47268e-06
NF2	1.6387e-10	-0.0828479	0.765	0.593	3.44684e-06
USE1	1.61814e-10	-0.0789229	0.657	0.517	3.4036e-06
ACOX2	1.60098e-10	0.00516207	0.142	0.085	3.36751e-06
TYMS	1.60064e-10	-0.0727722	0.928	0.716	3.36679e-06
PQLC2	1.59521e-10	0.00397181	0.366	0.273	3.35537e-06
HEATR6	1.58613e-10	-0.00322748	0.526	0.414	3.33627e-06
CD99	1.56467e-10	-0.14849	0.945	0.719	3.29113e-06
CNOT6	1.53702e-10	-0.0147701	0.452	0.348	3.23297e-06
MOB2	1.53637e-10	0.00422372	0.528	0.412	3.23161e-06
CDK2	1.53256e-10	-0.0347948	0.494	0.379	3.22359e-06
PAPSS2	1.52144e-10	-0.312462	0.802	0.653	3.20019e-06
SARM1	1.51849e-10	-0.00448231	0.168	0.105	3.19399e-06
SPATA20	1.50805e-10	0.0100979	0.431	0.331	3.17204e-06
TSEN2	1.50752e-10	0.0076536	0.456	0.352	3.17091e-06
CNOT3	1.49104e-10	-0.0241108	0.652	0.517	3.13625e-06
CDK13	1.47725e-10	-0.0900089	0.574	0.448	3.10725e-06
DNAJB9	1.451e-10	-0.129776	0.243	0.305	3.05204e-06
SEC11A	1.44923e-10	-0.242606	0.934	0.718	3.04831e-06
LTBP4	1.4344e-10	0.00507867	0.59	0.456	3.01712e-06
RPH3AL	1.43117e-10	0.0070483	0.091	0.045	3.01032e-06
IL1A	1.42643e-10	-0.0323364	0.008	0.033	3.00035e-06
PLIN3	1.42574e-10	-0.0666584	0.935	0.709	2.99889e-06
FOXRED2	1.41497e-10	0.0227105	0.337	0.251	2.97624e-06
OSGIN2	1.40633e-10	-0.0395306	0.498	0.387	2.95807e-06
CEACAM19	1.37521e-10	0.00713766	0.057	0.021	2.89261e-06
TIA1	1.36634e-10	-0.0415626	0.709	0.565	2.87396e-06
PHKA1	1.3652e-10	-0.0382059	0.207	0.135	2.87157e-06
CD38	1.34263e-10	0.00523221	0.016	0	2.82409e-06
ART3	1.34263e-10	0.00461363	0.016	0	2.82409e-06
PLEKHA5	1.33625e-10	-0.00755956	0.615	0.484	2.81067e-06
FAM46B	1.31919e-10	-0.0262924	0.402	0.308	2.77477e-06
NFIB	1.31113e-10	-0.168681	0.427	0.458	2.75782e-06
RP11-119B16.2	1.30699e-10	-0.0359212	0.046	0.09	2.74911e-06
NSD1	1.29274e-10	-0.0516421	0.778	0.609	2.71915e-06
HERPUD2	1.26748e-10	0.0143205	0.512	0.394	2.66601e-06
AUH	1.25371e-10	0.0159509	0.301	0.215	2.63705e-06
RPL9	1.25176e-10	-0.171721	0.991	0.939	2.63296e-06
NOTCH1	1.25151e-10	0.0202176	0.214	0.142	2.63243e-06
ZMYM5	1.24916e-10	0.00933945	0.42	0.312	2.62748e-06
XXbac-BPG299F13.17	1.2489e-10	-0.00356833	0.062	0.025	2.62693e-06
PAK4	1.22528e-10	-0.0419146	0.583	0.459	2.57725e-06
STX5	1.22113e-10	-0.0189981	0.681	0.535	2.56852e-06
MNAT1	1.20997e-10	-0.121891	0.744	0.584	2.54505e-06
NCEH1	1.2013e-10	-0.181258	0.434	0.453	2.52681e-06
CRY1	1.19293e-10	-0.132998	0.246	0.304	2.50921e-06
HYLS1	1.17378e-10	-0.041264	0.444	0.342	2.46892e-06
HSDL2	1.1652e-10	-0.0925108	0.803	0.627	2.45089e-06
NBEAL2	1.15941e-10	0.0174934	0.177	0.113	2.43869e-06
HIST1H2BH	1.14802e-10	-0.0211559	0.076	0.128	2.41474e-06
TAF9	1.14734e-10	-0.128157	0.931	0.717	2.41332e-06
YPEL3	1.13203e-10	0.0359185	0.335	0.253	2.38111e-06
TBC1D13	1.1187e-10	-0.00174562	0.358	0.259	2.35307e-06
TRAM1	1.08763e-10	-0.33676	0.888	0.679	2.28773e-06
NUMA1	1.08132e-10	0.0184336	0.778	0.607	2.27445e-06
MSANTD4	1.05933e-10	0.0287288	0.428	0.327	2.22819e-06
TMEM144	1.05418e-10	-0.00171543	0.146	0.087	2.21735e-06
WIZ	1.05037e-10	-0.023726	0.614	0.485	2.20935e-06
RHOF	1.04904e-10	-0.00882917	0.345	0.251	2.20655e-06
RPS6KA5	1.01809e-10	0.0172334	0.07	0.03	2.14145e-06
GAPDH	1.01783e-10	0.0619138	0.997	0.979	2.14089e-06
FBXL12	1.01706e-10	-0.0113919	0.516	0.402	2.13929e-06
TP53BP2	1.00357e-10	-0.00735489	0.565	0.439	2.1109e-06
ABCC5	9.98978e-11	0.0057166	0.394	0.296	2.10125e-06
COL16A1	9.97216e-11	-0.0922408	0.189	0.253	2.09754e-06
IRAK3	9.85344e-11	-0.0201881	0.541	0.42	2.07257e-06
UBTF	9.6105e-11	-0.0784695	0.838	0.648	2.02147e-06
KLHDC3	9.56622e-11	-0.0724821	0.725	0.569	2.01216e-06
MGST3	9.47993e-11	-0.142679	0.919	0.699	1.99401e-06
GPHN	9.47919e-11	0.0185713	0.316	0.231	1.99385e-06
GAS7	9.44658e-11	0.0129273	0.044	0.013	1.98699e-06
INIP	9.41123e-11	-0.00741641	0.546	0.421	1.97956e-06
ADK	9.40877e-11	-0.0530594	0.824	0.629	1.97904e-06
KPNA6	9.35957e-11	-0.0615116	0.801	0.621	1.96869e-06
SLC25A24	9.27448e-11	-0.101909	0.814	0.625	1.95079e-06
RAB8A	9.16213e-11	-0.155594	0.889	0.671	1.92716e-06
TSC22D3	9.07963e-11	-0.0352931	0.624	0.486	1.90981e-06
UBAC2-AS1	9.01099e-11	0.0130028	0.131	0.075	1.89537e-06
C9orf169	8.91741e-11	0.00848369	0.034	0.008	1.87569e-06
IVNS1ABP	8.84109e-11	-0.0341804	0.594	0.474	1.85963e-06
PHF12	8.74315e-11	-0.0180835	0.402	0.307	1.83903e-06
NCBP2	8.73317e-11	-0.139325	0.858	0.654	1.83693e-06
MB21D2	8.4329e-11	-0.122074	0.26	0.323	1.77378e-06
CAPN3	8.40118e-11	0.00962295	0.037	0.009	1.7671e-06
GABRE	8.34538e-11	0.0422326	0.282	0.2	1.75537e-06
IPO13	8.31824e-11	-0.0241458	0.407	0.306	1.74966e-06
DDO	8.27765e-11	0.00623827	0.017	0	1.74112e-06
TCTE3	8.27765e-11	0.00469068	0.017	0	1.74112e-06
BAP1	8.2633e-11	-0.0482279	0.537	0.415	1.7381e-06
DDI2	8.23863e-11	0.0300004	0.48	0.366	1.73291e-06
LRRFIP2	8.19814e-11	-0.100662	0.857	0.65	1.7244e-06
TMEM43	8.15071e-11	-0.0323079	0.739	0.573	1.71442e-06
EXOC7	8.14029e-11	-0.0356555	0.672	0.527	1.71223e-06
TNKS2	7.99128e-11	-0.0112639	0.625	0.487	1.68089e-06
CSGALNACT2	7.90347e-11	-0.12401	0.342	0.392	1.66242e-06
GGT1	7.85917e-11	0.00658503	0.024	0.003	1.6531e-06
VPS36	7.82798e-11	0.00599634	0.661	0.521	1.64654e-06
FANCG	7.69679e-11	0.0143465	0.506	0.389	1.61894e-06
NEURL1	7.69426e-11	0.012665	0.046	0.015	1.61841e-06
KCNK1	7.69203e-11	-0.0319707	0.025	0.061	1.61794e-06
OPA3	7.61827e-11	-0.0139291	0.523	0.408	1.60243e-06
DZIP1L	7.60988e-11	0.0325159	0.194	0.127	1.60066e-06
AP001462.6	7.59477e-11	-0.0103583	0.018	0.05	1.59748e-06
RP5-1113E3.3	7.57804e-11	0.00671452	0.024	0.003	1.59396e-06
ERO1L	7.54587e-11	-0.1636	0.847	0.652	1.5872e-06
RSPO3	7.42406e-11	0.0105103	0.026	0.004	1.56158e-06
SLC35B1	7.33901e-11	-0.135075	0.863	0.66	1.54369e-06
PKIG	7.21522e-11	-0.0234347	0.643	0.512	1.51765e-06
PLK3	7.13162e-11	0.0083097	0.415	0.314	1.50006e-06
FOXP1	7.10589e-11	-0.0443034	0.799	0.61	1.49465e-06
KMT2C	7.10265e-11	0.0188837	0.671	0.525	1.49397e-06
SLC9A8	7.10251e-11	0.0443392	0.218	0.145	1.49394e-06
AP2A2	7.0673e-11	-0.0775103	0.691	0.536	1.48654e-06
STAG2	7.03116e-11	-0.00733564	0.756	0.598	1.47893e-06
BAG6	7.02067e-11	-0.113282	0.784	0.609	1.47673e-06
TARBP2	6.99143e-11	-0.0907481	0.617	0.483	1.47058e-06
CDC42	6.93777e-11	-0.272132	0.943	0.722	1.45929e-06
RP11-305K5.1	6.92484e-11	-0.022228	0.022	0.058	1.45657e-06
RQCD1	6.84913e-11	-0.0773921	0.733	0.576	1.44065e-06
PDLIM4	6.82561e-11	-0.104803	0.917	0.688	1.4357e-06
LMF1	6.79117e-11	0.00988382	0.144	0.085	1.42845e-06
RP11-803D5.4	6.56175e-11	0.032489	0.3	0.215	1.3802e-06
C20orf141	6.46532e-11	0.00573307	0.023	0.002	1.35991e-06
SV2A	6.43767e-11	-0.0724624	0.312	0.37	1.3541e-06
TMEM106C	6.42868e-11	-0.0652635	0.843	0.648	1.35221e-06
BUD31	6.41681e-11	-0.142251	0.926	0.702	1.34971e-06
RNF219	6.40852e-11	0.0316186	0.501	0.391	1.34797e-06
EIF3J	6.40235e-11	-0.445112	0.875	0.691	1.34667e-06
MEIS2	6.1494e-11	-0.0315982	0.864	0.657	1.29346e-06
USMG5	6.13851e-11	-0.236548	0.936	0.727	1.29117e-06
C6orf1	6.05055e-11	-0.053978	0.712	0.557	1.27267e-06
UPK3B	6.00232e-11	-0.00601296	0.002	0.021	1.26253e-06
MAP3K5	5.99754e-11	0.0144266	0.301	0.213	1.26152e-06
MAST2	5.95396e-11	0.0285888	0.457	0.35	1.25236e-06
DNM1P35	5.87086e-11	0.00609706	0.025	0.003	1.23488e-06
C22orf29	5.78167e-11	0.00417919	0.42	0.312	1.21612e-06
SCAF4	5.68024e-11	0.0208165	0.534	0.411	1.19478e-06
RP5-1103G7.4	5.65803e-11	0.00217249	0.13	0.072	1.19011e-06
UBR5	5.61498e-11	0.0102774	0.724	0.556	1.18105e-06
AC092295.7	5.61066e-11	-0.0147512	0.181	0.114	1.18015e-06
C16orf46	5.60851e-11	0.0159712	0.154	0.092	1.17969e-06
SERF1B	5.59522e-11	0.00579251	0.027	0.004	1.1769e-06
ENKD1	5.58569e-11	0.00904285	0.423	0.325	1.17489e-06
RP11-400K9.4	5.57064e-11	0.0117298	0.043	0.013	1.17173e-06
ELMOD3	5.48363e-11	0.00793748	0.393	0.294	1.15343e-06
MRPL38	5.36676e-11	0.0115407	0.08	0.036	1.12884e-06
SAT2	5.25613e-11	-0.148908	0.799	0.617	1.10557e-06
ABI3BP	5.17912e-11	0.0123413	0.063	0.025	1.08938e-06
KATNBL1	5.15873e-11	-0.0461454	0.796	0.611	1.08509e-06
OGFOD1	5.15018e-11	-0.0410418	0.725	0.567	1.08329e-06
RP11-363J17.1	5.1036e-11	0.00465856	0.017	0	1.07349e-06
CRTAP	5.07048e-11	-0.0500959	0.884	0.658	1.06652e-06
NCAM2	5.06206e-11	-0.00104439	0.376	0.273	1.06475e-06
CACTIN	5.00446e-11	-0.0137222	0.408	0.304	1.05264e-06
AP2B1	4.90063e-11	-0.0381313	0.817	0.623	1.0308e-06
RMI1	4.81533e-11	-0.0524464	0.443	0.339	1.01286e-06
CHAMP1	4.79419e-11	-0.0472418	0.703	0.544	1.00841e-06
TLCD1	4.64378e-11	0.0240983	0.349	0.258	9.76773e-07
MPV17	4.5893e-11	-0.113058	0.838	0.632	9.65314e-07
HRAS	4.58671e-11	-0.0903392	0.912	0.687	9.6477e-07
TMED4	4.54023e-11	-0.0291094	0.795	0.602	9.54992e-07
RPS17	4.52199e-11	-0.0132255	0.016	0.048	9.51156e-07
C6orf136	4.449e-11	-0.0352483	0.342	0.249	9.35802e-07
SYT5	4.44368e-11	0.00602639	0.026	0.004	9.34683e-07
C15orf57	4.44297e-11	-0.0428795	0.597	0.468	9.34535e-07
ZDHHC14	4.43841e-11	0.0111435	0.121	0.067	9.33574e-07
CDKN3	4.38182e-11	-0.233131	0.883	0.696	9.21673e-07
ARNT2	4.35767e-11	-0.033677	0.096	0.155	9.16592e-07
CD7	4.35499e-11	0.00470936	0.086	0.041	9.16028e-07
DSN1	4.33996e-11	-0.0618635	0.563	0.43	9.12867e-07
TNFAIP6	4.31507e-11	-0.0645498	0.621	0.477	9.07632e-07
PHF23	4.31296e-11	-0.10181	0.741	0.575	9.07189e-07
GSPT2	4.2962e-11	0.031384	0.549	0.424	9.03663e-07
RABL5	4.29332e-11	-0.0739224	0.737	0.573	9.03057e-07
KMT2E-AS1	4.26423e-11	0.0119901	0.197	0.127	8.96939e-07
ACVRL1	4.25174e-11	-0.000541812	0.054	0.019	8.9431e-07
CACUL1	4.21592e-11	-0.0282947	0.662	0.514	8.86776e-07
C22orf46	4.20221e-11	0.0291957	0.238	0.161	8.83893e-07
FUZ	4.15899e-11	0.0140712	0.325	0.234	8.74802e-07
TWSG1	4.11895e-11	-0.133956	0.795	0.616	8.6638e-07
VMP1	4.06382e-11	-0.040037	0.876	0.666	8.54784e-07
RAB11FIP1	4.03884e-11	-0.0984316	0.299	0.36	8.49529e-07
C15orf61	4.02225e-11	-0.0613635	0.649	0.509	8.46041e-07
JKAMP	4.00221e-11	-0.0452811	0.782	0.601	8.41826e-07
XKR6	4.00144e-11	0.0003112	0.163	0.1	8.41663e-07
TRAPPC2P1	3.96653e-11	-0.164447	0.348	0.396	8.34321e-07
ALDH18A1	3.95398e-11	-0.0192901	0.612	0.488	8.3168e-07
F2RL1	3.91583e-11	-0.0831368	0.188	0.252	8.23655e-07
TICRR	3.90047e-11	0.0350515	0.203	0.131	8.20426e-07
NCKAP5	3.82201e-11	-0.0218812	0.025	0.062	8.03922e-07
PDIA5	3.82009e-11	0.0198934	0.455	0.342	8.03518e-07
HACL1	3.77345e-11	-0.026115	0.438	0.336	7.93707e-07
SNORA76	3.74896e-11	-0.30275	0.366	0.412	7.88555e-07
ZFYVE27	3.65663e-11	0.00798208	0.313	0.225	7.69136e-07
CASC3	3.65086e-11	-0.0474759	0.697	0.543	7.67923e-07
PNPLA4	3.64773e-11	-0.00725275	0.446	0.343	7.67263e-07
LENG1	3.63723e-11	-0.106326	0.486	0.375	7.65056e-07
HMGB3	3.57528e-11	-0.229973	0.896	0.685	7.52024e-07
TCEAL1	3.56707e-11	-0.190962	0.372	0.422	7.50298e-07
CLCC1	3.49054e-11	-0.0156275	0.522	0.399	7.342e-07
GLIS2	3.48432e-11	0.00988157	0.268	0.187	7.32892e-07
KIF4A	3.43808e-11	-0.00650305	0.61	0.467	7.23165e-07
TCF7L1	3.423e-11	-0.0265211	0.053	0.101	7.19995e-07
ANKRD52	3.39693e-11	0.00860615	0.466	0.352	7.1451e-07
LHFP	3.36247e-11	0.013094	0.668	0.522	7.07263e-07
CCDC104	3.36078e-11	-0.0698881	0.76	0.574	7.06906e-07
RP11-1055B8.6	3.31279e-11	-0.00325561	0.031	0.006	6.96812e-07
ZNF264	3.30791e-11	-0.031366	0.2	0.128	6.95785e-07
DPP3	3.30177e-11	-0.0342553	0.642	0.503	6.94494e-07
TJP1	3.26799e-11	-0.0716	0.836	0.634	6.87389e-07
NGLY1	3.26438e-11	-0.0303299	0.601	0.473	6.86631e-07
KDSR	3.24264e-11	-0.0633932	0.705	0.556	6.82056e-07
B3GALT4	3.23172e-11	0.018341	0.1	0.051	6.79759e-07
CCSAP	3.17273e-11	0.00685896	0.224	0.148	6.67352e-07
ANP32A	3.15687e-11	-0.0886662	0.917	0.696	6.64016e-07
ZNF428	3.15452e-11	-0.141615	0.816	0.631	6.63523e-07
COG2	3.1306e-11	-0.0569241	0.502	0.387	6.58491e-07
OXSR1	3.12415e-11	-0.0254248	0.696	0.546	6.57133e-07
AGRN	3.11811e-11	0.0311711	0.382	0.283	6.55864e-07
RFX2	3.10645e-11	-0.000509927	0.21	0.136	6.5341e-07
SLC16A1	3.09826e-11	-0.00453925	0.747	0.589	6.51688e-07
BRF2	3.07606e-11	0.0262983	0.378	0.283	6.47019e-07
PKD1	3.06685e-11	0.0356052	0.408	0.308	6.45081e-07
TM6SF1	3.05039e-11	-0.0108183	0.017	0.05	6.41619e-07
MFHAS1	2.99085e-11	-0.00306031	0.423	0.321	6.29096e-07
LIMS1	2.97379e-11	-0.325998	0.874	0.68	6.25506e-07
ZNF273	2.96576e-11	0.0143617	0.168	0.102	6.23818e-07
MED7	2.96553e-11	-0.0345025	0.539	0.413	6.23769e-07
LRRC27	2.95516e-11	0.0232289	0.171	0.106	6.21588e-07
TNFAIP8L3	2.92146e-11	-0.103046	0.146	0.211	6.145e-07
DEDD	2.89891e-11	-0.0060202	0.425	0.322	6.09758e-07
ST6GALNAC3	2.86222e-11	-0.0283536	0.05	0.097	6.02039e-07
PRRC2B	2.80837e-11	-0.00075772	0.763	0.601	5.90712e-07
UBL7-AS1	2.78268e-11	0.0234827	0.308	0.221	5.85308e-07
FXR1	2.74613e-11	-0.167722	0.903	0.681	5.77622e-07
WRAP73	2.72721e-11	-0.0423175	0.528	0.414	5.73642e-07
RP11-334C17.5	2.63396e-11	0.0354488	0.122	0.066	5.54027e-07
PCTP	2.58988e-11	-0.00793431	0.241	0.162	5.44755e-07
SLC1A5	2.55927e-11	-0.0406079	0.89	0.665	5.38317e-07
FAM213B	2.54175e-11	0.00112105	0.509	0.392	5.34631e-07
RP13-1032I1.7	2.48984e-11	0.0275628	0.241	0.165	5.23714e-07
ZNF124	2.47812e-11	0.012514	0.338	0.243	5.21248e-07
AAGAB	2.42645e-11	-0.0435418	0.614	0.484	5.1038e-07
AP3B1	2.4246e-11	-0.106512	0.814	0.62	5.09991e-07
USP24	2.38324e-11	-0.0762889	0.519	0.395	5.0129e-07
S1PR1	2.38284e-11	-0.0665679	0.078	0.133	5.01206e-07
CTC-575N7.1	2.37291e-11	0.0128837	0.026	0.003	4.99117e-07
FAM26E	2.36718e-11	-0.0250163	0.292	0.205	4.97912e-07
PPWD1	2.36481e-11	-0.0202768	0.496	0.386	4.97413e-07
RASSF7	2.34094e-11	-0.0367675	0.279	0.194	4.92393e-07
KAL1	2.31138e-11	-0.0221932	0.02	0.055	4.86176e-07
ING2	2.29921e-11	-0.0894821	0.569	0.436	4.83617e-07
ASAH1	2.29469e-11	-0.0217586	0.673	0.523	4.82665e-07
ZNF623	2.28964e-11	0.0219731	0.199	0.127	4.81603e-07
CRKL	2.2758e-11	-0.0235012	0.443	0.333	4.78692e-07
SUPT20H	2.27053e-11	0.0028089	0.723	0.567	4.77584e-07
RANBP1	2.2539e-11	-0.0246901	0.968	0.771	4.74086e-07
MSH3	2.18428e-11	0.0089406	0.52	0.404	4.59441e-07
GLYR1	2.1748e-11	-0.061407	0.716	0.555	4.57446e-07
GPKOW	2.1487e-11	-0.0458041	0.494	0.38	4.51958e-07
SELPLG	2.14703e-11	0.0137182	0.089	0.042	4.51607e-07
DNAJC8	2.13089e-11	-0.124036	0.933	0.702	4.48212e-07
CRAT	2.12454e-11	-0.0186024	0.54	0.412	4.46875e-07
CUTA	2.09767e-11	-0.282761	0.947	0.722	4.41225e-07
MORN1	2.09756e-11	-0.00612973	0.175	0.107	4.41201e-07
PPP4R1	2.07554e-11	-0.0419178	0.768	0.587	4.36568e-07
FDPS	1.99885e-11	-0.150804	0.939	0.728	4.20438e-07
INTS5	1.949e-11	0.00500748	0.499	0.38	4.09952e-07
SWAP70	1.94117e-11	-0.235025	0.596	0.559	4.08305e-07
CENPF	1.94107e-11	-0.124828	0.85	0.64	4.08284e-07
TMEM135	1.93545e-11	-0.00755166	0.232	0.154	4.07102e-07
XYLB	1.93209e-11	0.028176	0.206	0.133	4.06395e-07
AP3M1	1.92876e-11	0.0059191	0.538	0.414	4.05694e-07
RP11-6N17.6	1.92696e-11	0.00682798	0.025	0.003	4.05317e-07
KCTD10	1.91657e-11	-0.0437491	0.654	0.518	4.03132e-07
INPP5K	1.88983e-11	-0.0306221	0.319	0.226	3.97506e-07
CGRRF1	1.88254e-11	-0.0117193	0.39	0.288	3.95973e-07
MED13L	1.88189e-11	-0.00212854	0.671	0.521	3.95836e-07
PACS2	1.8599e-11	-0.0246473	0.427	0.321	3.91211e-07
IFFO1	1.7938e-11	-0.0213377	0.314	0.222	3.77307e-07
SRGAP1	1.7517e-11	-0.0398886	0.724	0.563	3.68452e-07
ZBTB11-AS1	1.73368e-11	0.0111614	0.241	0.161	3.64661e-07
POLR1B	1.71698e-11	0.0110481	0.377	0.285	3.6115e-07
SIK3	1.69367e-11	0.0236426	0.424	0.316	3.56246e-07
CTA-29F11.1	1.67967e-11	-0.0223413	0.385	0.288	3.53302e-07
GOLGA4	1.66922e-11	-0.349479	0.902	0.691	3.51104e-07
ADAMTS12	1.66678e-11	-0.133074	0.448	0.475	3.5059e-07
NFKB1	1.6472e-11	-0.0233456	0.669	0.529	3.46472e-07
ACAP2	1.64263e-11	-0.0595867	0.717	0.563	3.45512e-07
KNOP1	1.624e-11	-0.0639586	0.801	0.62	3.41592e-07
ZNF512	1.61879e-11	0.0111702	0.396	0.296	3.40497e-07
CCDC58	1.60164e-11	-0.0906526	0.595	0.471	3.3689e-07
ITFG1	1.59557e-11	-0.0133192	0.656	0.516	3.35613e-07
WWP1	1.56924e-11	-0.13479	0.311	0.373	3.30075e-07
GATAD1	1.569e-11	-0.033162	0.716	0.562	3.30024e-07
LLPH	1.5516e-11	-0.250814	0.861	0.663	3.26364e-07
MED9	1.54936e-11	0.00220191	0.256	0.176	3.25891e-07
PPIB	1.54799e-11	-0.160745	0.955	0.768	3.25604e-07
HAR1A	1.52912e-11	0.0103634	0.03	0.005	3.21636e-07
RP11-386I14.4	1.52237e-11	-0.106003	0.035	0.078	3.20216e-07
ZNF224	1.49384e-11	0.0322508	0.263	0.182	3.14215e-07
C19orf47	1.4927e-11	0.0100592	0.321	0.23	3.13974e-07
POLL	1.46395e-11	-0.0113533	0.416	0.314	3.07927e-07
RASGRP3	1.43635e-11	-0.00874845	0.076	0.033	3.02122e-07
ARFIP1	1.4304e-11	-0.0242149	0.625	0.492	3.00871e-07
CBLL1	1.42879e-11	-0.0192676	0.402	0.305	3.00532e-07
TAF13	1.42448e-11	-0.141021	0.329	0.389	2.99624e-07
ILVBL	1.39484e-11	-0.00673963	0.726	0.565	2.9339e-07
VAMP8	1.3789e-11	0.00446626	0.122	0.067	2.90037e-07
RBM47	1.3761e-11	0.00995321	0.122	0.066	2.89449e-07
GOPC	1.37022e-11	-0.118863	0.787	0.606	2.88212e-07
ZEB2	1.34876e-11	0.0343704	0.655	0.527	2.83699e-07
RP11-159D12.5	1.33919e-11	-0.0217523	0.013	0.045	2.81684e-07
SREBF2	1.33484e-11	-0.0103615	0.637	0.494	2.80771e-07
KLK1	1.30596e-11	0.00720123	0.028	0.004	2.74695e-07
RP11-315D16.2	1.3024e-11	0.00562138	0.025	0.003	2.73947e-07
HIST1H2BD	1.28099e-11	-0.0268098	0.128	0.07	2.69443e-07
GGA2	1.27232e-11	0.00123941	0.554	0.431	2.6762e-07
RP11-321N4.5	1.25095e-11	0.0116392	0.073	0.031	2.63125e-07
[truncated: 5,385 more rows]

## Sheet: Table S3
Table S3.Results of DEGs analysis between TNF-α lincensing and unlicensing UC-MSCs
Gene	p_val	avg_log2FC	pct.1	pct.2	p_val_adj
AC112721.2	2.35893e-06	0.0040377	0.014	0.002	0.0496178
GPATCH1	2.34562e-06	-0.00365982	0.331	0.274	0.0493378
TMEM161B-AS1	2.34295e-06	-0.0216989	0.326	0.274	0.0492815
CTD-3065J16.9	2.33797e-06	0.000299916	0.053	0.028	0.0491769
ORC4	2.33347e-06	-0.0784497	0.589	0.492	0.0490822
CDA	2.32031e-06	-0.100869	0.375	0.315	0.0488053
PEX11B	2.30331e-06	-0.0255226	0.449	0.378	0.0484478
LTN1	2.29853e-06	-0.104154	0.707	0.565	0.0483473
PLK4	2.29487e-06	-0.0646598	0.375	0.311	0.0482702
MDFI	2.29144e-06	-0.0186859	0.134	0.094	0.0481982
ATP6AP1L	2.28759e-06	0.00732311	0.045	0.022	0.0481172
FTSJ2	2.26782e-06	-0.111271	0.681	0.545	0.0477014
SOCS5	2.25642e-06	-0.122222	0.363	0.408	0.0474615
AC006273.5	2.24718e-06	-0.0101798	0.01	0.027	0.0472672
MST4	2.24661e-06	-0.0632673	0.458	0.391	0.0472553
ELFN2	2.24632e-06	-0.00715372	0.05	0.082	0.0472491
LRRC37A2	2.23034e-06	-0.0246312	0.019	0.04	0.0469131
CREBL2	2.22436e-06	-0.0362785	0.34	0.282	0.0467873
ZBTB44	2.19907e-06	-0.00684148	0.392	0.333	0.0462553
RPL3	2.19576e-06	-0.0313891	0.996	0.957	0.0461856
QKI	2.19215e-06	-0.130436	0.921	0.662	0.0461097
PTGFR	2.17716e-06	0.00371862	0.21	0.163	0.0457944
PCMT1	2.17694e-06	-0.158903	0.96	0.694	0.0457897
PIAS1	2.16958e-06	-0.0242896	0.496	0.424	0.045635
WDFY3	2.15513e-06	-0.0136114	0.41	0.343	0.0453311
C7orf69	2.15111e-06	0.00573541	0.022	0.006	0.0452464
ADCK4	2.14711e-06	-0.0469139	0.386	0.327	0.0451623
NDOR1	2.12864e-06	0.0078348	0.125	0.088	0.0447739
PARP3	2.11601e-06	-0.0246706	0.154	0.112	0.0445081
C9orf64	2.10631e-06	-0.00377837	0.345	0.288	0.0443041
FAM98C	2.10183e-06	0.00212765	0.375	0.32	0.0442099
VPS41	2.0918e-06	-0.0504709	0.575	0.49	0.0439988
PPP1R15B	2.07902e-06	-0.058501	0.483	0.41	0.04373
TTPAL	2.06347e-06	-0.0318355	0.424	0.357	0.043403
KB-1208A12.3	2.04345e-06	-0.0135523	0.007	0.022	0.042982
CCDC134	2.04048e-06	0.0236685	0.263	0.216	0.0429195
AC018816.3	2.03905e-06	-0.00693889	0.016	0.003	0.0428893
HIST2H2BF	2.01497e-06	0.0109023	0.078	0.048	0.0423828
RAPH1	1.99936e-06	-0.0155746	0.278	0.223	0.0420544
MAP2K5	1.99742e-06	-0.0175532	0.311	0.259	0.0420138
SRP14	1.99546e-06	-0.129428	0.985	0.784	0.0419724
FAM105B	1.99249e-06	-0.00994468	0.484	0.4	0.0419101
RP11-296O14.3	1.9871e-06	-0.00391365	0.145	0.105	0.0417966
MTX2	1.98418e-06	-0.185113	0.729	0.58	0.0417352
CMBL	1.98003e-06	-0.253461	0.446	0.466	0.0416479
FAM111B	1.93632e-06	-0.122759	0.434	0.341	0.0407285
DDIT4L	1.93308e-06	-0.00733951	0.013	0.031	0.0406604
RPRD1A	1.92381e-06	-0.0764628	0.583	0.495	0.0404653
RP11-326C3.7	1.91324e-06	0.00447144	0.015	0.002	0.0402432
INTS7	1.8996e-06	-0.0800302	0.375	0.313	0.0399562
RP11-783K16.5	1.89585e-06	-0.0229895	0.18	0.136	0.0398773
IMPA1	1.89075e-06	-0.0498702	0.436	0.372	0.03977
C17orf59	1.87421e-06	0.0129118	0.253	0.204	0.0394221
LRFN4	1.87379e-06	-0.143468	0.395	0.435	0.0394132
SPINT2	1.84945e-06	-0.00443662	0.011	0.029	0.0389012
PVRL3	1.84247e-06	-0.116618	0.777	0.598	0.0387546
FAM26E	1.84023e-06	-0.042046	0.254	0.205	0.0387074
TMEM68	1.83531e-06	-0.028842	0.392	0.333	0.0386039
PFKFB3	1.82968e-06	-0.012226	0.266	0.214	0.0384856
SCAPER	1.81955e-06	-0.0170575	0.269	0.219	0.0382724
DKK1	1.81106e-06	-0.709007	0.787	0.638	0.0380938
AQP3	1.80115e-06	-0.00705964	0.017	0.037	0.0378855
RP5-977B1.11	1.79033e-06	-0.0122759	0.038	0.017	0.0376578
KDM4D	1.78964e-06	0.0127457	0.086	0.053	0.0376434
HIST1H4D	1.75747e-06	-0.0312218	0.016	0.035	0.0369667
RHOBTB3	1.74526e-06	-0.120311	0.962	0.692	0.0367098
KIF20A	1.74241e-06	-0.055044	0.632	0.501	0.0366499
WARS2	1.73607e-06	-0.0597664	0.396	0.333	0.0365164
DLG3	1.72971e-06	0.0076776	0.355	0.3	0.0363828
APIP	1.72961e-06	-0.178214	0.769	0.606	0.0363805
CENPBD1	1.71868e-06	0.00832841	0.225	0.179	0.0361508
NCAPD2	1.71791e-06	-0.0818894	0.776	0.594	0.0361345
FMR1	1.71502e-06	-0.0610506	0.577	0.484	0.0360738
PIGZ	1.70284e-06	0.00870591	0.057	0.03	0.0358176
FAM172A	1.69097e-06	-0.0132571	0.392	0.333	0.0355678
DENND6B	1.67995e-06	0.00720251	0.034	0.014	0.035336
ZFAND1	1.66838e-06	-0.141091	0.599	0.503	0.0350928
RP11-74E22.3	1.65902e-06	0.00517367	0.019	0.005	0.0348959
PGM5	1.65884e-06	-0.00444736	0.012	0.03	0.034892
DNAJC11	1.63969e-06	-0.11712	0.56	0.471	0.0344892
KLHDC1	1.63833e-06	0.00319489	0.074	0.044	0.0344606
TMEM116	1.62015e-06	-0.0160902	0.126	0.087	0.0340783
ITPKC	1.61961e-06	-0.000531455	0.228	0.18	0.0340669
EIF4EBP2	1.61242e-06	-0.109044	0.62	0.511	0.0339156
RP5-991G20.1	1.61214e-06	0.00304096	0.009	0	0.0339098
RP11-426C22.4	1.60986e-06	-0.00601725	0.015	0.035	0.0338619
ARHGEF25	1.60196e-06	-0.0542041	0.238	0.187	0.0336957
WDR86	1.59807e-06	-0.00891787	0.008	0.023	0.0336139
RP11-192H23.6	1.59578e-06	-0.0227998	0.019	0.041	0.0335657
COMMD10	1.58726e-06	-0.102467	0.675	0.549	0.0333864
ZNF521	1.57711e-06	0.00692037	0.177	0.133	0.0331729
ANKRD42	1.57336e-06	-0.0268724	0.189	0.145	0.033094
SH3BP2	1.56365e-06	-0.01561	0.377	0.315	0.0328899
BST2	1.54822e-06	0.00829639	0.046	0.023	0.0325653
RIBC2	1.54689e-06	0.00201317	0.071	0.041	0.0325373
FBXO45	1.53331e-06	-0.0392054	0.513	0.431	0.0322516
JTB	1.51383e-06	-0.300622	0.964	0.701	0.031842
CDKN2B-AS1	1.50413e-06	-8.22492e-05	0.045	0.021	0.031638
AP5B1	1.49312e-06	0.00220182	0.279	0.227	0.0314063
DLEU2L	1.48799e-06	-0.0165851	0.076	0.114	0.0312983
MR1	1.48076e-06	0.0201852	0.142	0.101	0.0311464
THRAP3	1.47198e-06	-0.0150554	0.975	0.698	0.0309617
PTP4A2	1.46658e-06	-0.0927557	0.981	0.722	0.0308481
C8orf34	1.46473e-06	0.0068398	0.039	0.017	0.0308092
ZNF438	1.45077e-06	0.0181293	0.151	0.11	0.0305155
CHCHD3	1.44744e-06	-0.216673	0.925	0.672	0.0304454
RP11-894P9.1	1.43492e-06	0.0223843	0.114	0.078	0.0301822
AEN	1.42651e-06	-0.0882042	0.617	0.513	0.0300052
BCL7C	1.41186e-06	-0.135245	0.948	0.677	0.0296971
SCAI	1.3939e-06	0.0106717	0.271	0.217	0.0293192
DLG5	1.38727e-06	-0.0446718	0.459	0.388	0.0291799
FDXR	1.37958e-06	-0.150059	0.669	0.543	0.0290182
AL138764.1	1.35889e-06	-0.0102241	0.001	0.011	0.0285828
NUBPL	1.35007e-06	-0.00860952	0.364	0.307	0.0283973
CLASP2	1.34275e-06	-0.0665429	0.385	0.32	0.0282434
POLR2C	1.342e-06	-0.176209	0.858	0.634	0.0282276
EIF5B	1.33747e-06	-0.493659	0.963	0.717	0.0281323
FAM120C	1.33163e-06	-0.0106407	0.253	0.202	0.0280094
TMTC1	1.32758e-06	-0.0243899	0.391	0.329	0.0279243
RICTOR	1.31762e-06	0.0198287	0.433	0.373	0.0277148
ACOT11	1.30433e-06	0.0116234	0.077	0.046	0.0274353
ZNF862	1.28432e-06	-0.00881556	0.043	0.02	0.0270144
RP11-473I1.5	1.28359e-06	-0.042763	0.242	0.193	0.0269991
ABI3	1.27286e-06	0.00561257	0.021	0.006	0.0267733
EI24	1.27158e-06	-0.343454	0.959	0.704	0.0267464
BICD1	1.2659e-06	-0.0811459	0.425	0.357	0.0266269
SCAF8	1.26391e-06	-0.0528086	0.485	0.411	0.0265851
ADCY3	1.25999e-06	-0.103967	0.524	0.44	0.0265027
HDAC10	1.25798e-06	0.00835935	0.303	0.254	0.0264604
RP11-108L7.15	1.25504e-06	0.0119822	0.066	0.037	0.0263986
TSC1	1.25503e-06	-0.0125974	0.389	0.331	0.0263983
SLC25A14	1.25495e-06	-0.0265405	0.322	0.268	0.0263967
RP11-452L6.5	1.2549e-06	0.00482524	0.124	0.085	0.0263956
POLI	1.25153e-06	0.0124183	0.267	0.214	0.0263248
AGAP6	1.24108e-06	-0.0230783	0.066	0.102	0.0261048
BTAF1	1.24097e-06	-0.0179782	0.35	0.292	0.0261026
HIF3A	1.23433e-06	0.00509496	0.245	0.19	0.0259629
RPS7	1.23341e-06	-0.069335	0.995	0.942	0.0259436
ENTHD2	1.2309e-06	0.00228331	0.235	0.187	0.0258907
SCAF4	1.21548e-06	0.00670161	0.484	0.411	0.0255664
AP2S1	1.21359e-06	-0.0317671	0.989	0.8	0.0255266
STUB1	1.2092e-06	-0.127932	0.975	0.716	0.0254343
PEX3	1.20202e-06	-0.0463387	0.491	0.419	0.0252833
NAE1	1.20181e-06	-0.197533	0.928	0.677	0.0252788
JOSD1	1.2001e-06	-0.0703637	0.487	0.404	0.0252429
SLC9A3R2	1.18693e-06	-0.127158	0.731	0.585	0.0249658
ARRDC3	1.18467e-06	-0.0419804	0.162	0.214	0.0249183
ZSCAN5A	1.18405e-06	-0.0164108	0.206	0.159	0.0249052
TRMT11	1.17321e-06	-0.129985	0.549	0.461	0.0246773
RASIP1	1.17171e-06	0.000619776	0.142	0.1	0.0246457
PECR	1.16579e-06	-0.0664299	0.169	0.222	0.0245212
ENDOD1	1.16387e-06	-0.108256	0.379	0.409	0.0244809
MEX3B	1.15543e-06	0.0131524	0.113	0.075	0.0243034
ICAM4	1.15428e-06	-0.00785556	0.022	0.045	0.0242792
SASS6	1.15309e-06	-0.0394978	0.395	0.33	0.024254
TAOK2	1.14699e-06	-0.0210858	0.38	0.317	0.0241257
TCEA2	1.14282e-06	-0.0972304	0.518	0.435	0.024038
ZNF462	1.14246e-06	-0.000768596	0.528	0.442	0.0240305
CDK15	1.14176e-06	-0.0720726	0.254	0.311	0.0240158
RP11-418J17.1	1.13937e-06	0.0134645	0.133	0.093	0.0239656
RP11-421L21.3	1.13788e-06	-0.0393645	0.283	0.229	0.0239341
G6PD	1.13449e-06	-0.126376	0.947	0.677	0.0238628
ATP6V0A2	1.13008e-06	-0.000228875	0.308	0.256	0.02377
CLUH	1.12717e-06	-0.0492423	0.523	0.437	0.023709
MAP6	1.12551e-06	0.00456333	0.016	0.003	0.0236739
NEAT1	1.12502e-06	-0.373038	0.969	0.689	0.0236637
RAC3	1.11732e-06	-0.189763	0.746	0.589	0.0235017
COL4A6	1.11089e-06	-0.00707329	0.077	0.116	0.0233664
SLC2A10	1.10109e-06	0.00296889	0.253	0.206	0.0231604
PRKAA2	1.10056e-06	-0.00446167	0.006	0.021	0.0231493
HAND2-AS1	1.08519e-06	-0.166598	0.464	0.478	0.0228258
MIR4458HG	1.08245e-06	-0.0719211	0.164	0.216	0.0227682
MON2	1.07885e-06	-0.000234871	0.359	0.302	0.0226925
MRPS17	1.06492e-06	0.00348067	0.01	0	0.0223995
THTPA	1.06492e-06	0.00345143	0.01	0	0.0223995
DAK	1.05976e-06	0.00610633	0.239	0.191	0.0222909
FAM208B	1.05944e-06	-0.00729527	0.637	0.529	0.0222843
TBC1D14	1.0579e-06	0.0123927	0.391	0.335	0.0222519
IFNE	1.05437e-06	0.00651291	0.023	0.006	0.0221777
CASP6	1.05059e-06	-0.126409	0.649	0.532	0.0220982
RBM24	1.04728e-06	-0.023569	0.057	0.091	0.0220284
DCAF11	1.04657e-06	-0.0965844	0.5	0.427	0.0220136
CCDC125	1.04459e-06	-0.0436489	0.126	0.174	0.021972
LRRC73	1.04174e-06	0.00586377	0.027	0.009	0.021912
SAP30	1.0407e-06	-0.250187	0.737	0.581	0.0218901
KPNA1	1.02813e-06	-0.0969006	0.657	0.536	0.0216258
NLGN2	1.02182e-06	-0.00237214	0.29	0.234	0.021493
ARID2	1.02138e-06	0.021785	0.404	0.345	0.0214838
ANKRD16	1.01909e-06	-0.0286257	0.33	0.277	0.0214355
SLC35E4	1.00663e-06	-0.00812343	0.342	0.284	0.0211734
TRPM4	1.00249e-06	0.0284631	0.167	0.124	0.0210863
AMBRA1	1.00112e-06	0.00256087	0.203	0.155	0.0210575
PIGO	1.00073e-06	0.0124276	0.327	0.275	0.0210494
MEF2A	9.97211e-07	-0.00574393	0.523	0.443	0.0209753
RP11-73M18.9	9.94519e-07	0.0110185	0.044	0.02	0.0209187
PPP1CC	9.94339e-07	-0.344732	0.964	0.702	0.0209149
NDUFAB1	9.93478e-07	-0.246799	0.977	0.75	0.0208968
EIF3H	9.9294e-07	-0.189525	0.973	0.717	0.0208855
NEGR1	9.92379e-07	-0.149114	0.406	0.441	0.0208737
MAP6D1	9.91732e-07	-0.00897721	0.041	0.071	0.0208601
RRM2	9.87352e-07	-0.302711	0.928	0.684	0.020768
CDK8	9.85887e-07	-0.0390957	0.338	0.286	0.0207371
DNAJC24	9.84822e-07	-0.0411553	0.344	0.286	0.0207147
RINT1	9.79143e-07	-0.0508319	0.458	0.39	0.0205953
PRRT3	9.76252e-07	-0.0154984	0.241	0.187	0.0205345
HINT3	9.73236e-07	-0.00800427	0.249	0.199	0.020471
RUFY3	9.66614e-07	-0.0030106	0.516	0.442	0.0203318
MTFR1L	9.64628e-07	-0.124432	0.651	0.53	0.02029
ZNF785	9.52563e-07	0.00595104	0.136	0.096	0.0200362
TECPR2	9.49418e-07	-0.00451219	0.341	0.287	0.0199701
RP11-91G21.1	9.40358e-07	0.0130456	0.099	0.063	0.0197795
SFMBT1	9.37706e-07	0.00634809	0.238	0.187	0.0197237
NID2	9.3527e-07	-0.149031	0.48	0.489	0.0196725
RP11-138H8.2	9.22377e-07	0.00786804	0.029	0.01	0.0194013
RP1-151F17.1	9.18562e-07	0.00507862	0.017	0.003	0.019321
C14orf28	9.16139e-07	-0.00401061	0.113	0.075	0.0192701
STXBP5L	9.12542e-07	0.0049917	0.017	0.003	0.0191944
TIMM23	9.11759e-07	-0.180127	0.719	0.573	0.0191779
HIST1H3E	9.03351e-07	-0.00634093	0.013	0.033	0.0190011
RTP4	9.02646e-07	0.00555255	0.021	0.005	0.0189863
B3GNT4	9.00199e-07	0.000712166	0.07	0.04	0.0189348
C11orf44	8.94882e-07	-0.00211325	0	0.008	0.018823
LINC00277	8.94882e-07	-0.00218451	0	0.008	0.018823
IER5L	8.93774e-07	-0.141027	0.307	0.355	0.0187997
EIF2AK4	8.87367e-07	-0.253122	0.955	0.688	0.0186649
LMO2	8.81841e-07	0.00547116	0.021	0.005	0.0185486
TNFRSF11B	8.74778e-07	-0.0860119	0.148	0.196	0.0184001
CTNS	8.6841e-07	0.00709787	0.238	0.187	0.0182661
SRGAP2	8.65196e-07	-0.0509865	0.558	0.458	0.0181985
TMEM241	8.63291e-07	0.0261282	0.274	0.221	0.0181585
LURAP1L	8.61254e-07	-0.057979	0.157	0.205	0.0181156
SMURF2	8.60441e-07	-0.120981	0.712	0.571	0.0180985
MIR143HG	8.42051e-07	0.0241739	0.187	0.14	0.0177117
ALAD	8.41628e-07	-0.0536441	0.344	0.287	0.0177028
AUH	8.33722e-07	0.0161905	0.266	0.215	0.0175365
RXRA	8.33475e-07	0.0367684	0.451	0.385	0.0175313
LAMP3	8.33219e-07	0.00628156	0.021	0.005	0.0175259
TRIM61	8.25933e-07	-0.0270159	0.293	0.236	0.0173727
SMARCA1	8.21089e-07	-0.0764813	0.797	0.602	0.0172708
VAMP8	8.05637e-07	-0.0152539	0.104	0.067	0.0169458
RBPMS2	8.00858e-07	0.0105184	0.059	0.031	0.0168452
FGFR1OP	7.98582e-07	-0.0123521	0.432	0.36	0.0167974
MED1	7.97669e-07	-0.0526154	0.654	0.532	0.0167782
PPP1R9B	7.92943e-07	-0.022125	0.396	0.34	0.0166788
C9orf40	7.87001e-07	-0.113202	0.65	0.522	0.0165538
ZNF490	7.86122e-07	0.00782141	0.034	0.014	0.0165353
RP11-57H14.2	7.7391e-07	-0.0200637	0.019	0.041	0.0162784
MOB1A	7.7273e-07	-0.205763	0.902	0.659	0.0162536
RNGTT	7.66122e-07	-0.0163022	0.466	0.393	0.0161146
NAA16	7.64225e-07	0.00244352	0.4	0.34	0.0160747
VPS8	7.63342e-07	0.0138877	0.321	0.263	0.0160561
ZCCHC11	7.61601e-07	-0.0520159	0.642	0.529	0.0160195
TEAD2	7.59945e-07	-0.108955	0.697	0.556	0.0159847
KIAA1549L	7.55444e-07	0.0113108	0.278	0.222	0.01589
GNL3L	7.50362e-07	-0.0327723	0.332	0.276	0.0157831
FES	7.49069e-07	-0.0442955	0.284	0.226	0.0157559
CMTR2	7.45345e-07	-0.020584	0.358	0.302	0.0156776
AGAP10	7.45181e-07	0.016262	0.173	0.128	0.0156741
TMEM128	7.3979e-07	-0.0238906	0.447	0.379	0.0155607
RP11-277P12.20	7.33114e-07	-0.00888833	0.026	0.051	0.0154203
RP11-319G6.1	7.1807e-07	0.00772476	0.046	0.021	0.0151039
TICRR	7.16928e-07	0.0219904	0.179	0.131	0.0150799
INPP4A	7.11029e-07	0.00173334	0.224	0.175	0.0149558
CBL	7.06072e-07	0.00148568	0.523	0.435	0.0148515
SAA4	7.03683e-07	0.00321762	0.01	0	0.0148013
ALKBH8	6.99643e-07	-0.0137406	0.254	0.204	0.0147163
SHROOM4	6.96292e-07	-0.00318943	0.031	0.012	0.0146458
CTD-2047H16.4	6.94643e-07	-0.00240389	0.028	0.009	0.0146111
CENPH	6.94046e-07	-0.20935	0.674	0.537	0.0145986
C11orf30	6.885e-07	-0.0155314	0.408	0.343	0.0144819
NUDT7	6.80368e-07	-0.0194771	0.05	0.084	0.0143109
HLTF	6.80053e-07	-0.0558841	0.639	0.529	0.0143042
MTURN	6.77029e-07	0.00979684	0.153	0.11	0.0142406
SMN2	6.75153e-07	-0.0181697	0.247	0.195	0.0142012
QTRTD1	6.74366e-07	-0.0415096	0.443	0.37	0.0141846
SLC35A3	6.73965e-07	-0.0818497	0.478	0.397	0.0141762
LIPG	6.70646e-07	0.00144335	0.048	0.023	0.0141064
NAALADL1	6.68829e-07	-0.0301038	0.312	0.253	0.0140682
ZNF623	6.67065e-07	0.0298531	0.17	0.127	0.014031
RP11-262H14.1	6.63455e-07	0.018247	0.093	0.058	0.0139551
RP1-315G1.3	6.63202e-07	-0.0157656	0.008	0.024	0.0139498
SAMD9	6.59108e-07	0.00161951	0.241	0.185	0.0138637
LINC00883	6.55218e-07	-0.089277	0.52	0.429	0.0137819
YDJC	6.53988e-07	-0.0955075	0.781	0.603	0.013756
RP11-115C21.2	6.53623e-07	-0.00175877	0.247	0.196	0.0137483
RP5-1172A22.1	6.50878e-07	-0.010692	0.154	0.11	0.0136906
PPP2CB	6.45685e-07	-0.145526	0.859	0.644	0.0135813
PCBP4	6.45548e-07	-0.0860254	0.586	0.484	0.0135785
RP11-701P16.2	6.41649e-07	0.00407493	0.016	0.002	0.0134964
EPB41	6.40444e-07	-0.0529104	0.157	0.211	0.0134711
MAGEF1	6.37349e-07	-0.10444	0.637	0.528	0.013406
ZNF784	6.35408e-07	-0.0119409	0.136	0.095	0.0133652
XXbac-BPG252P9.9	6.27352e-07	0.00535526	0.052	0.026	0.0131957
ZNF222	6.25622e-07	0.00749146	0.124	0.085	0.0131593
NUP205	6.20746e-07	-0.0537281	0.534	0.442	0.0130568
HES4	6.19189e-07	-0.023412	0.147	0.104	0.013024
APOLD1	6.11775e-07	-0.0331872	0.069	0.106	0.0128681
GEMIN5	6.10782e-07	-0.0466543	0.565	0.471	0.0128472
TRIM73	6.07043e-07	-0.0155786	0.136	0.187	0.0127685
NAPA-AS1	6.04703e-07	0.00133544	0.066	0.036	0.0127193
EDEM1	6.04178e-07	-0.0660341	0.419	0.352	0.0127083
CCDC80	6.00617e-07	-0.0927317	0.966	0.696	0.0126334
NAIF1	5.9762e-07	-0.0114514	0.196	0.147	0.0125703
HNRNPA1	5.9687e-07	-0.132367	0.988	0.816	0.0125546
SLC25A38	5.95388e-07	-0.0425219	0.479	0.398	0.0125234
CNTROB	5.95111e-07	-0.0167254	0.326	0.271	0.0125176
KIF13A	5.9472e-07	0.00362299	0.473	0.398	0.0125093
C1QTNF4	5.91736e-07	-0.0067708	0.095	0.059	0.0124466
ROM1	5.86965e-07	0.00743875	0.142	0.1	0.0123462
RP11-313P13.5	5.86896e-07	0.0108406	0.041	0.018	0.0123448
SLC7A1	5.82633e-07	-0.0963365	0.671	0.536	0.0122551
VPS9D1-AS1	5.82412e-07	0.0110283	0.365	0.307	0.0122505
BCAR3	5.82302e-07	-0.0414545	0.573	0.484	0.0122481
CROCCP2	5.78568e-07	0.0155103	0.314	0.257	0.0121696
RAB38	5.74458e-07	0.0197996	0.168	0.122	0.0120832
ULBP2	5.74082e-07	0.0143243	0.293	0.237	0.0120752
ARL4D	5.72564e-07	-0.0953308	0.295	0.344	0.0120433
GTF2IRD1	5.68811e-07	-0.0244189	0.388	0.328	0.0119644
AKAP7	5.66072e-07	-0.0605225	0.197	0.248	0.0119068
C20orf194	5.65551e-07	0.0391097	0.287	0.234	0.0118958
C1orf174	5.58335e-07	-0.122131	0.719	0.569	0.011744
COL4A3BP	5.58023e-07	-0.0311278	0.477	0.402	0.0117375
TUBGCP3	5.54128e-07	-0.0123652	0.459	0.377	0.0116555
NFAT5	5.46867e-07	-0.0727367	0.641	0.523	0.0115028
GMEB2	5.46534e-07	0.00194428	0.259	0.207	0.0114958
AFAP1	5.42986e-07	-0.0618299	0.629	0.513	0.0114212
CCDC170	5.40348e-07	0.00379633	0.014	0.002	0.0113657
GBAS	5.403e-07	-0.13061	0.76	0.591	0.0113647
CCT5	5.36487e-07	-0.102861	0.987	0.763	0.0112845
GLI4	5.32019e-07	-0.0110661	0.383	0.319	0.0111905
ZFAT	5.30278e-07	0.016431	0.139	0.096	0.0111539
GNL3	5.27943e-07	-0.243795	0.918	0.674	0.0111047
CHRM2	5.27288e-07	-0.00553148	0.006	0.021	0.011091
RPS6KC1	5.24466e-07	-0.0130311	0.331	0.273	0.0110316
BRIP1	5.20365e-07	-0.0138127	0.307	0.246	0.0109453
JPH1	5.0655e-07	-0.010129	0.023	0.047	0.0106548
STIM2	5.0198e-07	-0.021848	0.377	0.314	0.0105586
RP11-196G18.23	5.01084e-07	0.00498755	0.07	0.039	0.0105398
PIKFYVE	5.00633e-07	0.0249809	0.353	0.296	0.0105303
MEMO1	4.95978e-07	0.0197454	0.217	0.166	0.0104324
TAF4B	4.92478e-07	0.0186157	0.149	0.106	0.0103588
MRPL44	4.92287e-07	-0.16344	0.769	0.605	0.0103548
SNX29P2	4.90529e-07	0.019301	0.101	0.064	0.0103178
PLP2	4.87583e-07	-0.195741	0.975	0.722	0.0102558
GP1BA	4.85806e-07	0.00494956	0.02	0.004	0.0102184
ETV3	4.84851e-07	0.00637156	0.211	0.164	0.0101983
SDC4	4.80403e-07	-0.0821277	0.763	0.583	0.0101048
WDR35	4.79158e-07	0.0228158	0.261	0.208	0.0100786
RP11-138I1.4	4.79065e-07	0.00419145	0.015	0.002	0.0100767
MRPL20	4.77917e-07	-0.161486	0.976	0.725	0.0100525
DLAT	4.73287e-07	-0.111152	0.623	0.511	0.00995512
ARPP19	4.72708e-07	-0.225131	0.816	0.625	0.00994293
GOLM1	4.7197e-07	-0.176453	0.905	0.662	0.00992742
TMEM200A	4.71566e-07	-0.259225	0.488	0.494	0.00991892
BAIAP2L2	4.70427e-07	0.00808341	0.034	0.013	0.00989497
DNAJC16	4.65727e-07	-0.00203459	0.368	0.308	0.0097961
AC010504.2	4.65129e-07	0.00363114	0.01	0	0.00978352
RP13-631K18.5	4.65129e-07	0.00312341	0.01	0	0.00978352
RP11-519G16.3	4.65129e-07	0.00331215	0.01	0	0.00978352
SLC25A19	4.63959e-07	0.0040096	0.322	0.267	0.00975891
SPHK2	4.63178e-07	-0.0145936	0.28	0.228	0.00974249
PDSS1	4.61983e-07	-0.0395252	0.431	0.363	0.00971734
ATP6V1G3	4.6179e-07	-0.00244828	0	0.008	0.00971328
CHMP1B	4.59287e-07	-0.0841055	0.613	0.518	0.00966065
ZNF277	4.58794e-07	-0.0346825	0.422	0.362	0.00965027
RTN4	4.58049e-07	-0.0296963	0.983	0.775	0.0096346
MRM1	4.56699e-07	0.00350929	0.196	0.149	0.0096062
ORMDL1	4.53235e-07	-0.148151	0.894	0.651	0.00953334
ARID3A	4.52589e-07	-0.0514842	0.707	0.567	0.00951976
NAA40	4.5227e-07	-0.0110989	0.355	0.299	0.00951304
KDM1B	4.52096e-07	-0.0239361	0.265	0.213	0.00950939
RIN2	4.49369e-07	-0.0314632	0.459	0.388	0.00945204
RP11-1094M14.11	4.4883e-07	-0.0635856	0.484	0.403	0.00944069
GTPBP8	4.40514e-07	-0.104976	0.619	0.509	0.00926578
C3orf58	4.39778e-07	-0.0205479	0.306	0.251	0.00925029
KCNAB3	4.38269e-07	-0.0235656	0.07	0.109	0.00921854
CYB5R4	4.34081e-07	-0.0390588	0.371	0.308	0.00913045
TUBGCP4	4.31878e-07	-0.0242606	0.475	0.4	0.00908413
JARID2	4.26063e-07	0.00475286	0.274	0.221	0.00896181
THEMIS2	4.2461e-07	0.00402938	0.12	0.08	0.00893124
METTL4	4.23129e-07	-0.0274679	0.362	0.303	0.00890009
RP11-66N11.8	4.20965e-07	0.0119883	0.07	0.039	0.00885458
FOXN3-AS1	4.20752e-07	-0.0306096	0.059	0.095	0.00885009
APBB1	4.11342e-07	-0.0163228	0.335	0.278	0.00865216
TGFBR3	4.06985e-07	0.0242376	0.201	0.153	0.00856052
SLC25A29	3.99171e-07	0.00901047	0.284	0.231	0.00839616
MINA	3.96295e-07	-0.0639968	0.589	0.492	0.00833568
LEMD3	3.92364e-07	-0.00467903	0.349	0.285	0.00825298
FAM72D	3.86081e-07	-0.0279232	0.028	0.055	0.00812082
NAIP	3.82691e-07	-0.00128139	0.103	0.065	0.00804952
WDR59	3.82685e-07	0.00139412	0.329	0.273	0.0080494
MTMR3	3.78198e-07	0.00249993	0.224	0.172	0.00795502
ZNHIT6	3.77587e-07	-0.0639736	0.602	0.499	0.00794216
SEPT2	3.75316e-07	-0.187053	0.96	0.697	0.00789439
EFCAB7	3.73783e-07	-0.0263421	0.185	0.136	0.00786215
SLC25A17	3.72744e-07	0.00017678	0.565	0.469	0.00784029
ANKRD10	3.70439e-07	-0.0185152	0.524	0.445	0.0077918
PPP1R8	3.70363e-07	-0.0986449	0.563	0.471	0.00779023
ZNF235	3.65316e-07	0.0120802	0.069	0.038	0.00768405
NIPA2	3.63795e-07	-0.197629	0.855	0.641	0.00765206
KIAA1143	3.62234e-07	-0.0687816	0.577	0.478	0.00761923
ZNF200	3.61527e-07	-0.00616591	0.278	0.224	0.00760435
RP11-262H14.3	3.61505e-07	0.00792635	0.207	0.159	0.00760389
RAB8B	3.5996e-07	-0.110389	0.606	0.501	0.0075714
SLC11A1	3.59944e-07	0.00863193	0.036	0.014	0.00757105
GS1-600G8.5	3.59859e-07	-0.00637465	0.014	0.002	0.00756928
DENND6A	3.59298e-07	-0.00684337	0.266	0.211	0.00755747
CKS1B	3.5757e-07	-0.236669	0.944	0.694	0.00752113
DYRK1B	3.55917e-07	0.0111367	0.188	0.141	0.00748636
ZBTB25	3.54419e-07	-0.02273	0.246	0.195	0.00745485
TMEM104	3.50366e-07	0.00281552	0.267	0.217	0.00736961
C4orf32	3.49021e-07	-0.108601	0.389	0.315	0.0073413
CTD-2619J13.14	3.42974e-07	0.00498654	0.035	0.014	0.00721412
CBS	3.42838e-07	-0.151567	0.711	0.577	0.00721125
RP11-195B17.1	3.42452e-07	0.00633928	0.027	0.008	0.00720314
C2orf81	3.40284e-07	0.0134979	0.084	0.05	0.00715754
POLR3B	3.38286e-07	-0.0500394	0.407	0.343	0.00711552
FAM127C	3.35783e-07	-0.0303661	0.567	0.483	0.00706286
CCDC77	3.35592e-07	-0.0222711	0.362	0.295	0.00705883
GUF1	3.30713e-07	-0.0291958	0.525	0.448	0.00695622
AL590452.1	3.29433e-07	0.0164448	0.134	0.091	0.00692929
C17orf80	3.27698e-07	-0.0311698	0.332	0.277	0.0068928
KLHL18	3.27623e-07	-0.00536384	0.393	0.331	0.00689121
LAIR1	3.27286e-07	-0.00316377	0.002	0.013	0.00688412
RP1-261D10.2	3.26876e-07	0.00542389	0.113	0.073	0.00687551
PLBD2	3.26378e-07	0.0167416	0.145	0.101	0.00686503
FUCA1	3.24236e-07	-0.0118514	0.181	0.131	0.00681998
ZC3H10	3.23488e-07	-0.000322438	0.123	0.082	0.00680425
FLOT1	3.20102e-07	-0.345561	0.914	0.681	0.00673302
SUSD1	3.19941e-07	0.0157715	0.225	0.174	0.00672964
RP11-337C18.8	3.1956e-07	0.014842	0.104	0.066	0.00672163
VCPIP1	3.16493e-07	0.0119392	0.343	0.281	0.00665711
EFHC1	3.16158e-07	0.0131516	0.357	0.298	0.00665006
CENPK	3.15601e-07	-0.177888	0.719	0.561	0.00663835
PHKA2	3.13785e-07	0.0269951	0.198	0.148	0.00660015
CDKAL1	3.13484e-07	0.0170952	0.31	0.255	0.00659383
LPIN1	3.09647e-07	-0.0166939	0.518	0.433	0.00651311
HIRA	3.09279e-07	-0.0063896	0.417	0.353	0.00650537
TXLNG	3.09002e-07	-0.076885	0.461	0.381	0.00649955
PARP6	3.07781e-07	0.00860644	0.186	0.14	0.00647387
RP11-745O10.2	3.07535e-07	0.00365436	0.01	0	0.00646869
MAPK8IP1	3.06475e-07	-0.00787392	0.224	0.174	0.00644639
DDX19B	3.06279e-07	-0.115362	0.288	0.345	0.00644226
ZFYVE27	3.05217e-07	0.0155537	0.279	0.225	0.00641993
VAMP1	3.035e-07	-0.00303111	0.158	0.113	0.00638382
MED13	2.99662e-07	-0.0439523	0.58	0.484	0.0063031
LINC00619	2.94319e-07	-0.00434472	0.003	0.016	0.0061907
CHST1	2.9395e-07	0.017713	0.097	0.061	0.00618295
UST	2.92934e-07	-0.0525929	0.147	0.198	0.00616158
TRA2B	2.88579e-07	-0.0827951	0.957	0.682	0.00606998
CCDC157	2.86861e-07	0.0193717	0.109	0.071	0.00603383
NCOA2	2.85432e-07	-0.0446126	0.271	0.213	0.00600378
C20orf196	2.85314e-07	0.0155722	0.185	0.139	0.0060013
GBP4	2.8346e-07	0.00704038	0.024	0.006	0.0059623
ORC2	2.81468e-07	-0.040829	0.495	0.416	0.00592041
EYA3	2.81298e-07	-0.0211142	0.442	0.369	0.00591683
MYSM1	2.76121e-07	-0.0102071	0.455	0.38	0.00580793
SNX4	2.71179e-07	-0.0368423	0.533	0.454	0.00570398
COMMD2	2.69665e-07	-0.126207	0.758	0.597	0.00567213
SLC39A9	2.68031e-07	-0.0318983	0.41	0.348	0.00563775
SUMO4	2.62761e-07	0.0180092	0.056	0.028	0.00552691
ZDHHC20	2.62195e-07	0.00220623	0.183	0.135	0.00551502
RP11-368I7.4	2.6172e-07	-0.0130863	0.026	0.053	0.00550502
ATP10A	2.60723e-07	0.00366119	0.032	0.012	0.00548405
TFDP2	2.59835e-07	-0.0686638	0.606	0.509	0.00546537
INO80E	2.59513e-07	-0.0716002	0.707	0.565	0.00545859
TBC1D8B	2.58063e-07	0.0117309	0.286	0.23	0.0054281
UBE3A	2.57273e-07	-0.118128	0.859	0.639	0.00541148
TUBG1	2.55577e-07	-0.195649	0.9	0.659	0.00537581
RP11-479G22.8	2.55375e-07	-0.00769497	0.238	0.184	0.00537157
DGKA	2.52133e-07	-0.00755574	0.238	0.184	0.00530336
MBNL2	2.52027e-07	-0.102308	0.633	0.514	0.00530113
ENOPH1	2.47868e-07	-0.107847	0.746	0.582	0.00521366
BAK1	2.46632e-07	-0.0282399	0.452	0.384	0.00518766
NSD1	2.44923e-07	-0.101115	0.77	0.609	0.00515172
WDR44	2.44428e-07	0.00773232	0.297	0.24	0.0051413
SYTL3	2.43909e-07	-0.0174743	0.031	0.059	0.00513038
TRIM55	2.43333e-07	-0.0049159	0.004	0.018	0.00511826
SIRT4	2.41962e-07	0.00712609	0.037	0.014	0.00508943
BEX4	2.41089e-07	-0.0519491	0.321	0.253	0.00507107
TTC7B	2.4049e-07	-0.0419324	0.305	0.247	0.00505847
TCF21	2.40048e-07	-0.198945	0.348	0.387	0.00504918
SCYL3	2.38852e-07	0.0256979	0.174	0.128	0.00502401
GNG12	2.36406e-07	-0.173562	0.929	0.672	0.00497256
PCNXL3	2.34294e-07	-0.0276192	0.469	0.388	0.00492814
MORC4	2.32901e-07	-0.209619	0.462	0.482	0.00489884
SPATA6	2.32375e-07	0.00683756	0.183	0.135	0.00488778
RP11-129B22.1	2.3105e-07	0.0122337	0.135	0.092	0.00485991
ETV1	2.29995e-07	-0.0478956	0.189	0.245	0.0048377
CCDC171	2.25693e-07	-0.00030932	0.105	0.066	0.00474723
CTD-2013N24.2	2.24498e-07	0.0105827	0.045	0.02	0.00472209
MFSD2B	2.23234e-07	-0.00559129	0.013	0.033	0.00469551
RP11-1055B8.6	2.2278e-07	-0.00496307	0.023	0.006	0.00468596
ZNF324B	2.19882e-07	-0.0031464	0.103	0.064	0.004625
SENP6	2.11455e-07	-0.0624945	0.783	0.611	0.00444774
MMGT1	2.10859e-07	-0.00581047	0.422	0.356	0.0044352
NCK1	2.09713e-07	-0.0497257	0.634	0.512	0.0044111
ZMYM4	2.08996e-07	-0.0837986	0.649	0.528	0.00439601
AC187652.1	2.0563e-07	0.00751694	0.035	0.013	0.00432523
GXYLT2	2.04345e-07	-0.0163804	0.492	0.414	0.00429819
NCSTN	2.03409e-07	-0.0238975	0.682	0.548	0.00427851
TULP2	2.0339e-07	0.00426648	0.011	0	0.0042781
CCNY	2.03167e-07	-0.179175	0.825	0.629	0.00427341
SLC8B1	2.02378e-07	0.0137329	0.217	0.167	0.00425683
MID1	2.01829e-07	-0.0372448	0.448	0.376	0.00424526
SPATA5	1.9977e-07	0.0249461	0.348	0.286	0.00420196
CEP68	1.98346e-07	0.00716365	0.323	0.263	0.00417201
ZFP36L2	1.96455e-07	-0.367319	0.79	0.639	0.00413223
SEPT9	1.9612e-07	-0.234875	0.939	0.689	0.00412518
POLE	1.9361e-07	0.0284292	0.362	0.3	0.0040724
PMS2	1.9124e-07	-0.0531372	0.397	0.329	0.00402255
PUM2	1.91006e-07	-0.069814	0.521	0.438	0.00401762
ATF7	1.90744e-07	-0.056106	0.542	0.454	0.00401212
C10orf32	1.90085e-07	-0.113032	0.599	0.486	0.00399824
NECAP1	1.89787e-07	-0.0179757	0.398	0.333	0.00399199
ARHGAP27	1.89558e-07	0.0132183	0.058	0.029	0.00398716
ATP5C1	1.8914e-07	-0.257868	0.979	0.751	0.00397837
KIAA1644	1.88324e-07	0.00608592	0.017	0.002	0.00396121
CTC-425F1.4	1.87648e-07	-0.142406	0.224	0.284	0.00394699
RB1	1.87511e-07	-0.0530763	0.442	0.364	0.0039441
TNFAIP8L3	1.87133e-07	-0.0472614	0.267	0.211	0.00393616
HYLS1	1.86472e-07	-0.0496994	0.411	0.342	0.00392224
RASSF4	1.83159e-07	0.0119924	0.134	0.091	0.00385257
REXO4	1.8079e-07	-0.117467	0.691	0.551	0.00380273
ZNF83	1.80585e-07	-0.0104854	0.352	0.291	0.00379842
GTF2H1	1.8006e-07	-0.0917104	0.639	0.522	0.00378738
CAPN15	1.77892e-07	-0.00118078	0.44	0.372	0.00374178
KTI12	1.77873e-07	-0.0589532	0.52	0.433	0.00374138
RUSC2	1.776e-07	0.0346821	0.354	0.291	0.00373565
MALT1	1.76724e-07	-0.0250522	0.528	0.433	0.00371721
KRBA1	1.76523e-07	0.0235997	0.187	0.138	0.00371298
MACROD1	1.75553e-07	0.00374815	0.242	0.189	0.00369258
CCDC74B	1.75474e-07	0.00709354	0.121	0.081	0.00369093
AC009948.5	1.74874e-07	-0.000779988	0.259	0.203	0.00367829
BCAS3	1.74692e-07	0.0159583	0.111	0.071	0.00367448
CCDC66	1.74353e-07	-0.0269272	0.557	0.464	0.00366735
VPS13D	1.73778e-07	0.0314852	0.35	0.287	0.00365526
AK3	1.71711e-07	-0.0864248	0.736	0.58	0.00361176
CTD-2196E14.9	1.70626e-07	-0.00954125	0.016	0.039	0.00358895
XPA	1.68851e-07	-0.0608944	0.477	0.396	0.00355162
EPN2	1.68757e-07	-0.0412888	0.553	0.454	0.00354963
MARC1	1.68502e-07	-0.00816642	0.025	0.051	0.00354426
PRR3	1.67696e-07	0.00848269	0.315	0.255	0.00352733
RP11-497E19.1	1.67074e-07	-0.00428059	0.027	0.008	0.00351422
UBR2	1.66726e-07	-0.0228728	0.492	0.414	0.00350692
PIWIL4	1.6632e-07	0.00413209	0.013	0.001	0.00349838
PYROXD1	1.66151e-07	-0.018845	0.435	0.362	0.00349481
KB-1507C5.2	1.65495e-07	0.00581171	0.114	0.074	0.00348102
LRCH4	1.64705e-07	-0.0159639	0.399	0.334	0.0034644
AC009480.3	1.64174e-07	-0.00211101	0.039	0.016	0.00345324
ATP2A3	1.62893e-07	0.0100743	0.063	0.032	0.00342629
KIRREL3	1.61811e-07	0.00850862	0.023	0.006	0.00340354
ARFGEF1	1.61076e-07	-0.0624157	0.609	0.503	0.00338807
ORAOV1	1.5923e-07	-0.0157726	0.361	0.301	0.00334925
STX6	1.59072e-07	-0.0285289	0.348	0.29	0.00334592
KCTD20	1.5865e-07	-0.0978208	0.696	0.561	0.00333704
PRKCD	1.57853e-07	-0.029893	0.397	0.329	0.00332027
RP1-118J21.5	1.57139e-07	0.00767088	0.034	0.012	0.00330525
GPR180	1.56189e-07	-0.0396224	0.563	0.468	0.00328527
LINC00973	1.53183e-07	0.0118435	0.177	0.13	0.00322205
PIGK	1.52934e-07	-0.0582819	0.601	0.499	0.00321681
RNF10	1.5229e-07	-0.17494	0.853	0.642	0.00320328
LRRC59	1.51447e-07	-0.0983056	0.98	0.719	0.00318554
PHACTR2	1.50455e-07	-0.409546	0.848	0.658	0.00316467
C16orf45	1.49533e-07	0.00525571	0.394	0.331	0.00314529
TPCN2	1.48905e-07	0.006444	0.251	0.196	0.00313206
CTD-2334D19.1	1.48818e-07	-0.0165084	0.014	0.036	0.00313024
DNAJC13	1.47316e-07	-0.0647161	0.612	0.502	0.00309864
MCU	1.47244e-07	-0.032399	0.38	0.319	0.00309714
GIPC2	1.4478e-07	-0.0501778	0.149	0.2	0.00304531
TARDBP	1.44019e-07	-0.174195	0.867	0.644	0.0030293
AC011893.3	1.43585e-07	0.0057365	0.022	0.005	0.00302017
MAPKAPK5	1.43403e-07	-0.0355168	0.528	0.448	0.00301635
RP11-3D4.2	1.43153e-07	0.00285041	0.022	0.005	0.00301108
HIGD1B	1.42068e-07	0.00628562	0.018	0.003	0.00298826
ADTRP	1.40477e-07	0.00810393	0.034	0.012	0.00295479
TRAPPC2	1.40139e-07	-0.0144157	0.285	0.227	0.00294769
ENTPD5	1.39883e-07	-0.0451945	0.307	0.248	0.00294229
SLMO2	1.38316e-07	-0.116068	0.81	0.615	0.00290935
RP11-211N8.2	1.36558e-07	0.00553379	0.018	0.003	0.00287236
TXNL4B	1.36255e-07	-0.0294359	0.385	0.323	0.00286598
RREB1	1.36071e-07	0.00984527	0.387	0.316	0.00286211
TRAPPC9	1.35382e-07	0.0189343	0.204	0.153	0.00284762
GPHN	1.35041e-07	0.00917451	0.286	0.231	0.00284045
PIBF1	1.34775e-07	-0.0118467	0.394	0.328	0.00283486
SLCO5A1	1.34545e-07	0.00349481	0.011	0	0.00283002
DPH6	1.33676e-07	-0.0180427	0.418	0.346	0.00281175
AC079305.10	1.32567e-07	-0.00381495	0.003	0.017	0.00278842
SBF2	1.3044e-07	-0.0116138	0.478	0.399	0.00274368
HIST1H3G	1.29479e-07	-0.0174376	0.067	0.106	0.00272347
TSPAN15	1.29129e-07	-0.0474283	0.155	0.209	0.00271609
ZFP91	1.28972e-07	-0.104355	0.773	0.6	0.00271279
RP1-239B22.5	1.28813e-07	0.00739339	0.196	0.146	0.00270945
APH1B	1.26844e-07	-0.0341332	0.519	0.435	0.00266803
SPG11	1.26801e-07	-0.00832899	0.429	0.358	0.00266714
BPHL	1.26702e-07	-0.00244113	0.406	0.338	0.00266506
RP1-93H18.7	1.26683e-07	0.0117586	0.056	0.027	0.00266464
RAD51B	1.2585e-07	0.0190358	0.172	0.125	0.00264713
RPA1	1.25174e-07	-0.0867749	0.74	0.586	0.00263291
DDHD2	1.24742e-07	-0.0348069	0.361	0.296	0.00262382
RAP2B	1.24173e-07	-0.250873	0.625	0.583	0.00261186
EWSR1	1.23277e-07	-0.162169	0.944	0.677	0.00259301
CASC2	1.22761e-07	0.00881981	0.044	0.019	0.00258215
SPARC	1.22247e-07	-0.0478596	0.981	0.747	0.00257134
POLL	1.21991e-07	-0.0172076	0.378	0.314	0.00256595
SPG21	1.2086e-07	-0.0705293	0.817	0.617	0.00254217
ALYREF	1.20198e-07	-0.266046	0.964	0.695	0.00252825
FBXO34	1.19827e-07	-0.0213796	0.381	0.316	0.00252044
MLF1	1.19792e-07	-0.0137862	0.234	0.182	0.00251971
ZNF667-AS1	1.19516e-07	-0.0633523	0.46	0.393	0.00251389
PITPNC1	1.19058e-07	-0.013137	0.313	0.247	0.00250426
RP1-39G22.7	1.17215e-07	-0.000577183	0.185	0.136	0.00246549
CCND3	1.17107e-07	-0.110996	0.872	0.644	0.00246322
FRG1	1.16936e-07	-0.12279	0.695	0.559	0.00245964
PFN4	1.14323e-07	0.00795154	0.043	0.018	0.00240467
PNN	1.14135e-07	-0.119028	0.957	0.686	0.00240071
CTD-3131K8.2	1.13787e-07	0.0153598	0.128	0.085	0.00239339
SLC16A1	1.12766e-07	-0.0463765	0.756	0.589	0.00237192
OXSM	1.12188e-07	-0.00182882	0.334	0.276	0.00235976
HILPDA	1.11146e-07	-0.0449696	0.691	0.555	0.00233785
DDX31	1.06332e-07	-0.000687153	0.39	0.323	0.00223658
ANGEL2	1.0615e-07	-0.0179025	0.449	0.375	0.00223276
RP11-540O11.6	1.05914e-07	0.00535232	0.018	0.003	0.0022278
FAM24B	1.05155e-07	-0.00774631	0.024	0.05	0.00221183
PPIL1	1.04129e-07	-0.103988	0.761	0.593	0.00219026
HECTD3	1.03679e-07	-0.0200206	0.369	0.304	0.00218079
PRDX3	1.02816e-07	-0.316152	0.969	0.715	0.00216264
TBL1X	1.02074e-07	-0.0533831	0.696	0.565	0.00214702
ZNF85	9.99983e-08	0.0031614	0.182	0.133	0.00210336
RNF123	9.91275e-08	0.0193153	0.257	0.203	0.00208505
SPATA6L	9.85979e-08	0.00687115	0.031	0.01	0.00207391
PLXNC1	9.80814e-08	0.00763083	0.035	0.013	0.00206304
R3HDM1	9.7295e-08	-0.0754829	0.64	0.521	0.0020465
RP11-91I20.4	9.709e-08	0.00533873	0.019	0.003	0.00204219
IFFO1	9.66899e-08	-0.0462	0.283	0.222	0.00203378
SLC2A12	9.65966e-08	0.0114703	0.054	0.025	0.00203181
POMGNT2	9.62128e-08	0.0034041	0.311	0.253	0.00202374
USP30-AS1	9.5698e-08	0.00504783	0.016	0.002	0.00201291
DIP2B	9.56258e-08	-0.0374663	0.375	0.309	0.00201139
C12orf60	9.53204e-08	-0.0430267	0.119	0.077	0.00200497
PRPF38A	9.40482e-08	-0.121499	0.719	0.576	0.00197821
SFR1	9.16647e-08	-0.0931549	0.495	0.407	0.00192808
SEC22C	9.08566e-08	-0.0962178	0.764	0.597	0.00191108
RP11-166B2.8	9.08046e-08	0.00659658	0.019	0.003	0.00190998
FAM96A	9.04618e-08	-0.144361	0.752	0.592	0.00190277
COG6	8.93805e-08	-0.00564187	0.349	0.288	0.00188003
RP4-758J18.2	8.85799e-08	-0.00362283	0.322	0.261	0.00186319
EPSTI1	8.82029e-08	-0.0758896	0.368	0.306	0.00185526
CTD-2037K23.2	8.75611e-08	-0.00276536	0.279	0.224	0.00184176
BRMS1L	8.70796e-08	-0.019821	0.389	0.319	0.00183163
EFCAB4A	8.58467e-08	-0.0485769	0.042	0.075	0.0018057
PHC1	8.55118e-08	0.00110415	0.322	0.263	0.00179865
TMEM45A	8.52727e-08	-0.0580949	0.428	0.352	0.00179363
TNRC6A	8.50649e-08	-0.120223	0.808	0.627	0.00178926
CAB39	8.49781e-08	-0.0768275	0.62	0.515	0.00178743
SSFA2	8.46716e-08	-0.305493	0.768	0.634	0.00178098
PNMA1	8.38026e-08	-0.0891976	0.631	0.508	0.0017627
NFYA	8.36597e-08	0.0256176	0.314	0.252	0.0017597
MCEE	8.35599e-08	-0.0862163	0.377	0.314	0.0017576
ADNP	8.34825e-08	-0.0798903	0.726	0.574	0.00175597
HIC2	8.34706e-08	0.0101837	0.252	0.197	0.00175572
ZNF320	8.24144e-08	-0.00922003	0.246	0.193	0.0017335
RNFT2	8.21415e-08	-0.0320976	0.054	0.092	0.00172776
FAM203A	8.20984e-08	-0.00506276	0.007	0.024	0.00172686
ATP5S	8.01041e-08	-0.0646345	0.471	0.394	0.00168491
TFB2M	8.00722e-08	-0.0335197	0.56	0.46	0.00168424
RP11-178L8.7	7.9501e-08	0.0136892	0.086	0.05	0.00167222
CALHM2	7.86133e-08	-0.0299885	0.11	0.159	0.00165355
CEP192	7.85583e-08	0.0202246	0.398	0.33	0.00165239
GM2A	7.81665e-08	-0.00145668	0.313	0.25	0.00164415
MED30	7.77954e-08	-0.0751279	0.48	0.402	0.00163635
SLCO3A1	7.74722e-08	0.0110019	0.046	0.02	0.00162955
UBAP2L	7.70838e-08	-0.0750247	0.853	0.634	0.00162138
KBTBD4	7.67867e-08	-0.0624579	0.401	0.33	0.00161513
PTPRJ	7.6267e-08	-0.0116673	0.201	0.149	0.0016042
FAM83D	7.45203e-08	-0.121053	0.442	0.358	0.00156746
SPATA24	7.43354e-08	0.0211115	0.194	0.143	0.00156357
RBMS3	7.43002e-08	-0.172072	0.447	0.468	0.00156283
RAB36	7.38162e-08	-0.00449286	0.109	0.068	0.00155265
EFNA4	7.37246e-08	-0.0630903	0.334	0.276	0.00155072
ADRB2	7.32458e-08	-0.00599631	0.01	0.029	0.00154065
SNX19	7.27951e-08	-0.0196719	0.374	0.312	0.00153117
FNIP1	7.17647e-08	-0.0414553	0.392	0.324	0.0015095
ZNF92	7.17115e-08	0.0060001	0.242	0.186	0.00150838
VPS37D	7.14346e-08	-0.00950857	0.04	0.074	0.00150255
GPD1L	7.10766e-08	-0.029952	0.053	0.091	0.00149503
TAF1C	7.05324e-08	0.0129578	0.313	0.256	0.00148358
KCNAB2	7.02929e-08	0.0157331	0.095	0.058	0.00147854
SLC26A6	7.02786e-08	0.0231556	0.218	0.164	0.00147824
KLHDC4	6.97171e-08	-0.0223176	0.445	0.374	0.00146643
ATAD1	6.88736e-08	-0.0158929	0.496	0.411	0.00144869
FYTTD1	6.82456e-08	-0.13522	0.722	0.564	0.00143548
KCNK2	6.80557e-08	-0.0266014	0.074	0.116	0.00143148
SHMT1	6.79798e-08	-0.0142789	0.431	0.354	0.00142989
PAQR5	6.78201e-08	-0.0325527	0.11	0.159	0.00142653
SMYD5	6.77736e-08	0.0100003	0.299	0.243	0.00142555
HTRA3	6.7361e-08	0.00462205	0.159	0.111	0.00141687
PLXNB3	6.70044e-08	0.0058327	0.023	0.005	0.00140937
UBE2E2	6.69657e-08	-0.055781	0.546	0.449	0.00140856
CC2D1A	6.68421e-08	0.00120403	0.372	0.309	0.00140596
WDR78	6.68118e-08	-0.0137765	0.086	0.05	0.00140532
CABLES1	6.66564e-08	0.0179811	0.062	0.031	0.00140205
TAF8	6.60572e-08	-0.0145015	0.398	0.324	0.00138945
PDE4A	6.6026e-08	0.00753134	0.364	0.299	0.00138879
CCNA2	6.56775e-08	-0.285782	0.754	0.568	0.00138146
FAM171A2	6.54853e-08	-0.0240905	0.055	0.093	0.00137742
TSNARE1	6.46596e-08	0.010945	0.064	0.033	0.00136005
DLGAP5	6.46245e-08	-0.224902	0.789	0.597	0.00135931
CEP76	6.39816e-08	-0.0258712	0.235	0.177	0.00134579
SLC7A4	6.37651e-08	-0.00310127	0	0.009	0.00134123
PTEN	6.3431e-08	-0.08186	0.877	0.641	0.00133421
PLCB1	6.29914e-08	-0.00559499	0.006	0.023	0.00132496
CPT2	6.26411e-08	-0.00759633	0.397	0.329	0.00131759
TMCC3	6.19473e-08	-0.0598532	0.113	0.162	0.001303
FAM207A	6.16086e-08	-0.253539	0.902	0.665	0.00129588
C1D	6.096e-08	-0.185443	0.857	0.639	0.00128223
ZNF768	6.09381e-08	-0.0217854	0.386	0.32	0.00128177
APLN	6.07015e-08	-0.00441974	0.003	0.017	0.0012768
EML2	6.05239e-08	-0.0381594	0.332	0.268	0.00127306
FENDRR	6.04352e-08	-0.0138146	0.13	0.085	0.00127119
SNHG9	6.0032e-08	-0.101713	0.226	0.289	0.00126271
ATP6V0A1	6.00276e-08	0.000929699	0.306	0.245	0.00126262
MINK1	5.91165e-08	2.61938e-05	0.408	0.339	0.00124346
RIN3	5.8976e-08	-0.00250063	0.296	0.24	0.0012405
DMPK	5.89395e-08	0.00215435	0.168	0.119	0.00123973
TMX1	5.88207e-08	-0.111929	0.857	0.641	0.00123723
C19orf73	5.84122e-08	0.00238267	0.083	0.048	0.00122864
CDK9	5.83774e-08	-0.0754552	0.578	0.48	0.00122791
RNF149	5.82023e-08	-0.0525194	0.526	0.438	0.00122423
LRRC29	5.7665e-08	0.0134931	0.085	0.048	0.00121293
FKTN	5.74643e-08	-0.0128604	0.405	0.331	0.0012087
TSPAN31	5.74555e-08	0.00248763	0.391	0.325	0.00120852
CDPF1	5.71843e-08	-0.00135792	0.308	0.251	0.00120281
TUBA1A	5.63674e-08	-0.56574	0.977	0.777	0.00118563
ZFYVE1	5.61705e-08	0.0178016	0.175	0.124	0.00118149
NOL11	5.49229e-08	-0.0891956	0.782	0.603	0.00115525
THAP8	5.49088e-08	0.0123229	0.164	0.114	0.00115495
PPA1	5.486e-08	-0.331174	0.982	0.758	0.00115393
CBLL1	5.46753e-08	-0.0192976	0.37	0.305	0.00115004
CTD-2325M2.1	5.4395e-08	-0.00888757	0.011	0.032	0.00114414
ZKSCAN5	5.4283e-08	-0.0259078	0.273	0.215	0.00114179
FBXO25	5.38696e-08	0.0171902	0.331	0.269	0.00113309
FAIM	5.35745e-08	-0.0601448	0.571	0.471	0.00112689
SMU1	5.33767e-08	-0.096699	0.787	0.605	0.00112273
MRPL42	5.32926e-08	-0.223003	0.906	0.664	0.00112096
RP11-178C3.2	5.31725e-08	0.00480199	0.02	0.004	0.00111843
LINC01116	5.29714e-08	0.000377154	0.281	0.222	0.0011142
CTD-2541J13.2	5.29674e-08	0.00815118	0.024	0.006	0.00111412
AKTIP	5.29647e-08	-0.0266298	0.376	0.311	0.00111406
ZNF513	5.28608e-08	-0.0130825	0.21	0.157	0.00111187
PTCD1	5.28344e-08	0.0167178	0.282	0.224	0.00111132
GMIP	5.25184e-08	0.0144937	0.184	0.133	0.00110467
SMIM1	5.2177e-08	-0.0543136	0.069	0.11	0.00109749
CPT1A	5.11844e-08	-0.0414102	0.671	0.539	0.00107661
KIF14	5.06256e-08	-0.0809818	0.48	0.372	0.00106486
PADI1	5.01863e-08	-0.00406993	0.002	0.014	0.00105562
SCFD1	4.9881e-08	-0.127396	0.837	0.631	0.0010492
ANKRD29	4.93948e-08	-0.00548547	0.009	0.029	0.00103897
PLIN2	4.9207e-08	-0.128604	0.978	0.706	0.00103502
RP11-163N6.2	4.89033e-08	0.00923563	0.034	0.012	0.00102863
TAF1A	4.88347e-08	0.00342844	0.224	0.169	0.00102719
ABHD17A	4.84911e-08	-0.129179	0.879	0.646	0.00101996
SESN2	4.84115e-08	-0.036528	0.33	0.266	0.00101829
TERF2IP	4.82622e-08	-0.144915	0.845	0.632	0.00101515
CRADD	4.81457e-08	0.00826146	0.303	0.241	0.0010127
SPATA17	4.80681e-08	0.0082627	0.033	0.011	0.00101106
DLG5-AS1	4.80431e-08	-0.0277391	0.01	0.03	0.00101054
STXBP1	4.76908e-08	-0.0304172	0.344	0.278	0.00100313
CCDC96	4.76117e-08	0.0073868	0.107	0.066	0.00100146
GTF2H3	4.73408e-08	-0.0613177	0.7	0.551	0.000995766
RIOK2	4.6869e-08	-0.108393	0.644	0.532	0.000985842
MYB	4.65535e-08	-0.0112581	0.034	0.065	0.000979206
RP11-252A24.7	4.62365e-08	-0.0124248	0.41	0.34	0.000972539
LAPTM4B	4.60081e-08	-0.0792015	0.933	0.668	0.000967734
TRAIP	4.57974e-08	-0.0206777	0.26	0.199	0.000963303
ABHD14A	4.5664e-08	-0.0187405	0.419	0.346	0.000960497
FAM98B	4.5491e-08	-0.073507	0.593	0.487	0.000956857
SLC30A5	4.52749e-08	-0.0757437	0.73	0.582	0.000952313
APRT	4.50838e-08	-0.183111	0.979	0.727	0.000948293
PNPLA4	4.50009e-08	-0.021866	0.407	0.343	0.000946549
C6orf57	4.45118e-08	-0.0354762	0.254	0.2	0.00093626
PLA2R1	4.42998e-08	0.0150571	0.108	0.067	0.000931803
ARAP1	4.4228e-08	-0.0217827	0.338	0.271	0.000930291
COBLL1	4.41686e-08	-0.0923773	0.296	0.352	0.000929042
C6orf48	4.40233e-08	-0.118597	0.698	0.555	0.000925986
PACRGL	4.38511e-08	-0.0693206	0.404	0.336	0.000922363
TSEN2	4.37095e-08	-0.0132518	0.422	0.352	0.000919385
TOP2B	4.23587e-08	-0.084886	0.745	0.58	0.000890973
NAA30	4.22296e-08	-0.0209827	0.425	0.353	0.000888258
SPTLC3	4.20297e-08	-0.0131303	0.056	0.095	0.000884054
GLYR1	4.19374e-08	-0.0943121	0.693	0.555	0.000882111
RB1CC1	4.1789e-08	-0.139013	0.819	0.625	0.00087899
DHX34	4.05465e-08	0.0205541	0.256	0.198	0.000852854
TIA1	4.02512e-08	-0.0541705	0.698	0.565	0.000846644
TRIM2	4.01203e-08	-0.0719661	0.26	0.321	0.000843891
CEP152	4.0048e-08	-0.00507822	0.393	0.322	0.000842371
WRB	3.92762e-08	-0.0954618	0.678	0.553	0.000826136
DCTN6	3.895e-08	-0.197145	0.798	0.613	0.000819274
CALM1	3.88222e-08	-0.0393146	0.987	0.798	0.000816587
FBXO36	3.85734e-08	0.00739307	0.124	0.081	0.000811352
HBS1L	3.84906e-08	-0.100833	0.766	0.603	0.000809612
MBLAC1	3.84888e-08	0.00652745	0.222	0.168	0.000809574
CYP2S1	3.83893e-08	0.00469725	0.142	0.095	0.00080748
ZER1	3.83862e-08	-0.013503	0.255	0.197	0.000807416
KDM8	3.83327e-08	0.00371195	0.077	0.042	0.000806289
SERF1A	3.82608e-08	-0.00816029	0.02	0.046	0.000804779
RGS12	3.81489e-08	0.000843789	0.409	0.338	0.000802424
TTC7A	3.80114e-08	-0.0186829	0.29	0.231	0.000799531
KLHDC10	3.79743e-08	-0.096584	0.502	0.42	0.000798752
PRKD1	3.7688e-08	-0.0122267	0.209	0.155	0.000792729
TBX3	3.74187e-08	-0.154971	0.77	0.589	0.000787065
TTLL11	3.73571e-08	0.0151371	0.094	0.056	0.00078577
CHKB-AS1	3.72681e-08	0.00536724	0.11	0.068	0.000783897
NPIPB4	3.71821e-08	0.00725577	0.078	0.043	0.000782088
RNF135	3.70724e-08	-0.0559883	0.415	0.347	0.00077978
CAPN7	3.6682e-08	-0.0378801	0.459	0.385	0.00077157
MAD2L1BP	3.6647e-08	-0.104468	0.509	0.422	0.000770832
SLC16A13	3.60619e-08	0.0116297	0.052	0.024	0.000758527
MGA	3.55104e-08	-0.0466707	0.507	0.422	0.000746926
NFIL3	3.54946e-08	-0.0657896	0.563	0.46	0.000746593
HAUS4	3.54743e-08	0.0150613	0.209	0.155	0.000746167
EIF4A2	3.52248e-08	-0.183827	0.911	0.667	0.000740919
UBE4A	3.51139e-08	-0.0331051	0.67	0.543	0.000738587
ARHGEF12	3.49912e-08	-0.103194	0.817	0.619	0.000736006
LINC00910	3.49832e-08	0.0240742	0.307	0.24	0.000735836
WHAMM	3.48219e-08	0.0104623	0.397	0.328	0.000732444
PIGB	3.48095e-08	-0.00935703	0.274	0.218	0.000732184
FILIP1	3.46169e-08	0.00872091	0.03	0.009	0.000728132
CDCA7	3.4559e-08	-0.0811031	0.545	0.433	0.000726915
H1FX	3.45578e-08	-0.22939	0.952	0.693	0.00072689
SNX21	3.40545e-08	-0.0445327	0.497	0.408	0.000716302
RP11-400F19.6	3.39627e-08	0.00692271	0.289	0.232	0.000714371
CD302	3.35197e-08	0.00785078	0.2	0.148	0.000705053
ZWILCH	3.35185e-08	-0.082427	0.653	0.522	0.000705027
ZC3HAV1	3.28557e-08	-0.0376236	0.627	0.503	0.000691086
TMEM231	3.26777e-08	0.0215977	0.151	0.104	0.000687343
CBFB	3.24452e-08	-0.0976271	0.584	0.473	0.000682453
COQ3	3.21909e-08	-0.0629263	0.597	0.495	0.000677102
ZCCHC10	3.17571e-08	-0.0324134	0.453	0.375	0.000667979
ITGB3	3.1747e-08	0.0195589	0.128	0.083	0.000667766
PDCL	3.17136e-08	-0.127096	0.59	0.491	0.000667064
ZC3H3	3.15895e-08	-0.016381	0.306	0.248	0.000664454
RP11-932O9.9	3.15882e-08	-0.0136898	0.011	0.033	0.000664425
DGKG	3.15861e-08	0.00846237	0.043	0.017	0.000664381
HNRNPH1	3.14509e-08	-0.35695	0.962	0.697	0.000661539
CR1L	3.13227e-08	0.00555664	0.016	0.002	0.000658842
UGDH	3.11059e-08	-0.129171	0.89	0.65	0.000654281
PRRT3-AS1	3.09621e-08	-0.0341593	0.11	0.161	0.000651256
HOXA10-AS	3.09505e-08	-0.0282719	0.263	0.205	0.000651013
ARHGAP28	3.0883e-08	-0.0589922	0.114	0.166	0.000649593
MTERF	3.03572e-08	0.00580392	0.349	0.288	0.000638534
RP11-351I24.1	3.00765e-08	0.00824713	0.024	0.005	0.000632629
CBWD1	2.93761e-08	-0.0507399	0.474	0.4	0.000617898
TEAD3	2.93453e-08	-0.0063672	0.488	0.408	0.000617249
CHTF8	2.92506e-08	-0.0954591	0.762	0.595	0.000615257
SNORA76	2.91234e-08	-0.323166	0.362	0.412	0.000612582
TAF7	2.88693e-08	-0.192308	0.874	0.647	0.000607238
DMTF1	2.85659e-08	-0.00922062	0.376	0.311	0.000600856
KCTD15	2.84565e-08	0.0258899	0.273	0.215	0.000598554
TEX261	2.82688e-08	-0.101414	0.66	0.537	0.000594606
ETNK1	2.76211e-08	-0.0698124	0.648	0.519	0.000580983
BCAT2	2.73667e-08	-0.0712846	0.647	0.533	0.000575631
ANGPTL1	2.7201e-08	0.00869048	0.094	0.056	0.000572145
FBXO32	2.68332e-08	-0.0289539	0.122	0.078	0.00056441
GALNT18	2.67592e-08	0.0120001	0.08	0.044	0.000562854
AC022498.1	2.67509e-08	0.020115	0.158	0.109	0.000562678
KIF11	2.64879e-08	-0.10414	0.614	0.485	0.000557146
POLR2D	2.62948e-08	-0.0510176	0.606	0.495	0.000553084
RPL9	2.62937e-08	-0.161985	0.997	0.939	0.000553063
RPL15	2.61342e-08	-0.129904	0.997	0.96	0.000549706
PHC3	2.61041e-08	0.00899456	0.422	0.349	0.000549074
RAB11FIP5	2.60614e-08	0.00354292	0.348	0.284	0.000548176
INPP1	2.60467e-08	-0.0782471	0.659	0.543	0.000547866
INVS	2.59826e-08	0.0016678	0.234	0.177	0.000546518
CEP57L1	2.59681e-08	-0.0722883	0.591	0.487	0.000546213
GPR84	2.58163e-08	0.00495685	0.012	0	0.00054302
TAOK1	2.54508e-08	-0.105669	0.765	0.593	0.000535331
VILL	2.54377e-08	-0.00901381	0.126	0.081	0.000535057
TCF3	2.53514e-08	-0.167177	0.812	0.619	0.000533242
KANSL1L	2.52136e-08	0.0036413	0.139	0.092	0.000530344
KCND2	2.50198e-08	0.00547523	0.021	0.004	0.000526267
ARMCX5	2.47566e-08	0.00995053	0.231	0.174	0.00052073
RP11-17J14.2	2.47132e-08	-0.00384943	0.002	0.016	0.000519818
ENAH	2.46438e-08	-0.340256	0.826	0.659	0.000518359
NOC3L	2.45208e-08	-0.113923	0.809	0.618	0.00051577
RP5-821D11.7	2.4479e-08	0.0074775	0.065	0.033	0.000514892
TAB1	2.41088e-08	-0.0212603	0.31	0.247	0.000507104
ADAMTSL1	2.37369e-08	-0.0572172	0.187	0.246	0.000499281
H1F0	2.33131e-08	-0.0475717	0.478	0.389	0.000490368
NETO2	2.31426e-08	-0.150911	0.872	0.642	0.000486781
RRAGB	2.30434e-08	-0.00472171	0.182	0.128	0.000484694
NOL9	2.27773e-08	-0.0577275	0.632	0.509	0.000479097
WNK4	2.26756e-08	-0.0211081	0.093	0.141	0.000476958
RAD54L	2.25089e-08	-0.0160093	0.287	0.226	0.000473453
LARP4B	2.2152e-08	-0.0540815	0.63	0.512	0.000465946
SLC35F5	2.20719e-08	-0.0229284	0.542	0.451	0.000464261
KPNA3	2.19223e-08	-0.14507	0.924	0.667	0.000461114
ISYNA1	2.19044e-08	-0.0437533	0.392	0.317	0.000460737
C8orf48	2.16719e-08	0.00150586	0.195	0.143	0.000455847
SLC35G2	2.16468e-08	0.0299149	0.196	0.143	0.000455319
RP11-867G23.8	2.15791e-08	-0.00646335	0.01	0.031	0.000453895
RP11-73E17.2	2.15294e-08	0.0123846	0.158	0.109	0.00045285
LETM1	2.13625e-08	-0.0975475	0.77	0.59	0.000449339
LGALSL	2.11462e-08	-0.0105177	0.054	0.093	0.000444788
BAX	2.10895e-08	-0.295655	0.976	0.735	0.000443596
CLCN7	2.1028e-08	-0.0174961	0.404	0.333	0.000442302
SNRNP25	2.10239e-08	-0.194801	0.94	0.683	0.000442217
VWA1	2.06375e-08	-0.00300119	0.184	0.132	0.00043409
NPHP4	2.0613e-08	0.02516	0.165	0.116	0.000433574
MKNK2	2.03223e-08	-0.0824565	0.625	0.5	0.000427458
MIOS	2.02543e-08	-0.0736539	0.511	0.421	0.000426029
BCLAF1	1.99613e-08	-0.0491427	0.964	0.683	0.000419867
RSPRY1	1.99105e-08	-0.0576136	0.816	0.618	0.000418797
ACTR5	1.98723e-08	-0.0172172	0.259	0.201	0.000417994
RP11-413H22.2	1.98152e-08	-0.0199469	0.008	0.027	0.000416794
RNF6	1.97589e-08	-0.0636524	0.551	0.455	0.00041561
KIAA0907	1.97042e-08	0.00191919	0.481	0.396	0.000414459
ACSL5	1.94875e-08	0.00705753	0.028	0.008	0.0004099
JUP	1.94622e-08	0.0116867	0.367	0.289	0.000409369
ACAD10	1.93961e-08	-0.00209921	0.197	0.142	0.000407978
ZMIZ1-AS1	1.93764e-08	0.0147557	0.068	0.034	0.000407562
BBS12	1.89751e-08	0.0107732	0.114	0.071	0.000399122
RP11-536K7.3	1.87302e-08	-0.0352374	0.075	0.039	0.00039397
HSD17B14	1.86333e-08	0.00534178	0.116	0.072	0.000391933
ZFYVE20	1.86187e-08	-0.0331415	0.376	0.308	0.000391626
HS1BP3	1.85373e-08	-0.0133996	0.332	0.263	0.000389913
PLA2G4A	1.84874e-08	-0.0309578	0.359	0.289	0.000388865
ATXN7L3	1.82742e-08	0.00248228	0.369	0.305	0.00038438
PHF1	1.7937e-08	-0.0216672	0.432	0.35	0.000377286
NSL1	1.79049e-08	-0.141422	0.764	0.591	0.000376612
CTB-113I20.2	1.77808e-08	-0.0468583	0.078	0.125	0.000374002
BTBD10	1.77786e-08	-0.0912095	0.582	0.476	0.000373956
FGD1	1.77509e-08	-0.0111349	0.305	0.242	0.000373371
FGGY	1.77079e-08	0.00628634	0.202	0.149	0.000372468
RUFY2	1.75745e-08	-0.0171499	0.462	0.386	0.000369661
DEPDC5	1.75714e-08	0.0235092	0.167	0.118	0.000369596
LBR	1.74574e-08	-0.264789	0.764	0.627	0.000367199
BOLA3-AS1	1.71518e-08	0.00589285	0.233	0.176	0.000360772
AC009403.2	1.70892e-08	-0.00966505	0.234	0.176	0.000359455
SHROOM1	1.70455e-08	0.00939111	0.248	0.192	0.000358534
HDHD3	1.68487e-08	-0.0547352	0.287	0.225	0.000354396
AKIRIN1	1.67804e-08	-0.147666	0.861	0.641	0.00035296
FKBP1B	1.67607e-08	-0.0744535	0.253	0.316	0.000352544
MID2	1.66976e-08	0.0137674	0.103	0.061	0.000351218
ZFY	1.63685e-08	-0.0170307	0.393	0.321	0.000344295
RP11-339B21.15	1.61828e-08	-0.0299343	0.005	0.023	0.000340389
AC092675.3	1.61168e-08	0.0069013	0.023	0.004	0.000339
EPT1	1.60742e-08	-0.0119528	0.372	0.307	0.000338105
FTO	1.60158e-08	-0.00140513	0.449	0.373	0.000336875
CPNE1	1.59826e-08	-0.12358	0.915	0.66	0.000336177
OSBPL8	1.58878e-08	-0.0405994	0.854	0.631	0.000334184
RDX	1.57208e-08	-0.198819	0.958	0.699	0.00033067
PEAR1	1.56161e-08	0.0295916	0.396	0.325	0.000328468
RP11-357H14.17	1.55992e-08	0.00808501	0.163	0.111	0.000328113
MON1B	1.55648e-08	0.00237786	0.469	0.388	0.000327389
GDF5OS	1.55343e-08	-0.00456298	0.004	0.02	0.000326749
NSUN3	1.54831e-08	-0.00561776	0.252	0.193	0.000325671
PNPLA3	1.51374e-08	0.0167861	0.25	0.19	0.000318401
NIP7	1.5111e-08	-0.197512	0.891	0.65	0.000317846
WIPF2	1.49196e-08	-0.0816013	0.566	0.462	0.00031382
PPP2R3A	1.4769e-08	-0.0288491	0.483	0.401	0.000310651
MICU2	1.47215e-08	-0.132224	0.711	0.564	0.000309653
HOXA13	1.46839e-08	-0.0413675	0.13	0.185	0.000308862
TMEM186	1.4572e-08	-0.027424	0.348	0.278	0.000306507
GNL2	1.45611e-08	-0.196237	0.838	0.63	0.000306278
C12orf73	1.45524e-08	-0.0536989	0.352	0.285	0.000306094
SFTA1P	1.45486e-08	-0.0161428	0.002	0.015	0.000306015
SMAD4	1.45459e-08	-0.0500386	0.611	0.509	0.000305958
AASS	1.4489e-08	-0.0401061	0.172	0.234	0.000304761
RCAN3	1.43395e-08	-0.048289	0.163	0.222	0.000301617
TMA16	1.43307e-08	-0.2639	0.861	0.649	0.000301431
YWHAZ	1.4297e-08	-0.151126	0.979	0.72	0.000300723
RXRB	1.39634e-08	-0.0328366	0.431	0.354	0.000293706
FAM149B1	1.39445e-08	0.00714456	0.254	0.197	0.000293309
MORC2	1.39198e-08	-0.00645111	0.407	0.331	0.000292788
AMN1	1.36993e-08	-0.0328728	0.356	0.288	0.000288151
GPR75-ASB3	1.36199e-08	-0.0719143	0.096	0.146	0.000286482
CPD	1.36113e-08	0.0165178	0.43	0.358	0.0002863
XXyac-YM21GA2.4	1.35788e-08	-0.00428718	0.002	0.016	0.000285616
SMCO4	1.3544e-08	-0.0148906	0.488	0.407	0.000284885
TMEM62	1.34818e-08	-0.00185922	0.236	0.178	0.000283576
KLHL21	1.32407e-08	0.00131284	0.279	0.217	0.000278505
DGCR2	1.3135e-08	-0.00121251	0.355	0.288	0.000276282
TWF1	1.31003e-08	-0.212658	0.917	0.668	0.000275552
NR2C2	1.29713e-08	-0.00481718	0.217	0.161	0.000272838
RLIM	1.28902e-08	-0.0131379	0.579	0.479	0.000271133
EPRS	1.27551e-08	-0.0437523	0.963	0.679	0.000268291
NAA15	1.2688e-08	-0.133026	0.888	0.648	0.000266879
NDUFB5	1.26621e-08	-0.160485	0.932	0.673	0.000266335
RDH11	1.23065e-08	-0.107663	0.929	0.671	0.000258855
ZNF586	1.22606e-08	-0.014871	0.176	0.123	0.000257889
KTN1	1.21044e-08	-0.0375803	0.974	0.702	0.000254605
WDR37	1.20653e-08	0.021918	0.274	0.213	0.000253782
FOXK1	1.19233e-08	-0.0386521	0.467	0.387	0.000250794
VPS72	1.18934e-08	-0.0708875	0.605	0.507	0.000250167
GLTPD1	1.17754e-08	-0.04698	0.433	0.358	0.000247683
OXCT1	1.15669e-08	-0.0345247	0.705	0.559	0.000243297
CEP170B	1.13673e-08	-0.00499654	0.321	0.26	0.000239101
RPP40	1.1343e-08	-0.0939769	0.612	0.501	0.000238588
MMP13	1.13196e-08	0.00663603	0.013	0	0.000238096
MFSD8	1.12728e-08	-0.00924898	0.273	0.212	0.000237111
HEXDC	1.12398e-08	0.00909778	0.328	0.263	0.000236418
IVD	1.12059e-08	-0.0647901	0.656	0.529	0.000235705
AC025171.1	1.1203e-08	0.0168949	0.086	0.048	0.000235644
CCDC8	1.11729e-08	0.0117343	0.446	0.372	0.000235011
SLC8A1	1.11165e-08	-0.242479	0.479	0.497	0.000233824
AP3B1	1.09572e-08	-0.147213	0.827	0.62	0.000230474
TMEM150A	1.09132e-08	0.0144796	0.281	0.216	0.000229548
ST3GAL1	1.09014e-08	-0.0289758	0.453	0.368	0.000229301
AGTR1	1.08957e-08	0.0115362	0.093	0.053	0.00022918
FUZ	1.08325e-08	0.00393345	0.3	0.234	0.00022785
SNAI3-AS1	1.07982e-08	-0.00660462	0.074	0.039	0.00022713
HMOX1	1.0748e-08	-0.0223678	0.4	0.332	0.000226074
RP11-126K1.2	1.07128e-08	0.0121069	0.055	0.025	0.000225332
FAM134C	1.06485e-08	0.00604757	0.314	0.251	0.000223982
IGFBP3	1.04324e-08	-0.0158112	0.031	0.064	0.000219434
YEATS4	1.03867e-08	-0.0943159	0.525	0.427	0.000218474
SLC44A2	1.02939e-08	-0.0430741	0.524	0.433	0.000216522
IPPK	1.02604e-08	0.0197768	0.248	0.191	0.000215817
TOB2	1.02299e-08	-0.0563378	0.461	0.381	0.000215175
NEK11	1.01935e-08	0.0262607	0.128	0.082	0.000214409
AC023590.1	1.01236e-08	-0.00494946	0.005	0.022	0.00021294
KCNQ1OT1	9.87332e-09	-0.0442843	0.686	0.54	0.000207675
PIP4K2B	9.81787e-09	-0.042244	0.387	0.321	0.000206509
SEC31A	9.77378e-09	-0.0681925	0.954	0.675	0.000205582
FAM175B	9.74594e-09	-0.0380909	0.513	0.421	0.000204996
SCML1	9.7457e-09	-0.0726281	0.471	0.38	0.000204991
APAF1	9.70691e-09	-0.0198286	0.385	0.31	0.000204175
FASTKD1	9.69227e-09	-0.0387808	0.344	0.284	0.000203867
C18orf56	9.45368e-09	-0.03936	0.322	0.257	0.000198849
ZNF599	9.29716e-09	0.0170151	0.243	0.186	0.000195556
ABCF2	9.24428e-09	-0.131732	0.899	0.657	0.000194444
MYO9A	9.22053e-09	-0.0181725	0.487	0.4	0.000193945
RPAIN	9.03997e-09	-0.21007	0.831	0.625	0.000190147
CREBZF	9.01183e-09	-0.0500871	0.576	0.466	0.000189555
MPP1	8.94954e-09	-0.0957445	0.651	0.522	0.000188245
NDUFAF7	8.92297e-09	-0.036261	0.436	0.365	0.000187686
RNF144A	8.91758e-09	-0.100496	0.196	0.26	0.000187572
CNP	8.88809e-09	-0.129157	0.764	0.596	0.000186952
C16orf46	8.88012e-09	0.0125703	0.14	0.092	0.000186785
ENO3	8.80784e-09	0.0149124	0.06	0.028	0.000185264
PLS1	8.79719e-09	-0.0119052	0.053	0.093	0.00018504
LIAS	8.75421e-09	0.00294112	0.418	0.345	0.000184136
ATP11C	8.73118e-09	-0.0606333	0.595	0.482	0.000183652
BBS9	8.68828e-09	0.0125713	0.167	0.116	0.000182749
ITSN1	8.6419e-09	-0.109049	0.79	0.599	0.000181774
TFPI2	8.31722e-09	0.053212	0.99	0.886	0.000174945
NSUN2	8.23951e-09	-0.0150209	0.578	0.477	0.00017331
CENPC	8.12106e-09	-0.000265034	0.445	0.37	0.000170818
NXT2	8.00088e-09	-0.00841976	0.265	0.204	0.000168291
XKR8	7.91738e-09	-0.0159804	0.356	0.287	0.000166534
DNAJA1	7.8957e-09	-0.160615	0.98	0.741	0.000166078
ATP13A2	7.86741e-09	-0.00243637	0.317	0.254	0.000165483
IDE	7.77008e-09	-0.0233682	0.452	0.378	0.000163436
CGNL1	7.75569e-09	0.0116451	0.067	0.033	0.000163133
MTO1	7.67283e-09	0.0190725	0.397	0.325	0.00016139
GLTP	7.64918e-09	-0.109641	0.865	0.638	0.000160893
HNRNPR	7.64431e-09	-0.299703	0.978	0.729	0.00016079
BRI3BP	7.58077e-09	-0.0546009	0.604	0.482	0.000159454
RP11-792A8.4	7.5728e-09	-0.0928401	0.304	0.367	0.000159286
DNAJC7	7.55271e-09	-0.0968224	0.962	0.685	0.000158864
NUDT14	7.5291e-09	-0.0260916	0.334	0.261	0.000158367
ZNF175	7.50941e-09	0.0270991	0.152	0.102	0.000157953
GJD3	7.49693e-09	0.00474943	0.013	0	0.00015769
ANO9	7.49693e-09	0.00466244	0.013	0	0.00015769
TSHZ3	7.46052e-09	0.000573114	0.303	0.24	0.000156925
LINC00856	7.44142e-09	-0.00316001	0.028	0.007	0.000156523
ATPAF1	7.34708e-09	-0.0792773	0.739	0.58	0.000154538
NUMBL	7.33746e-09	-0.000206102	0.419	0.344	0.000154336
FAM122A	7.32546e-09	0.00247434	0.372	0.299	0.000154084
PSEN1	7.32244e-09	-0.00806771	0.399	0.329	0.00015402
EFCAB1	7.27337e-09	0.0108222	0.058	0.026	0.000152988
PDGFC	7.09114e-09	-0.053332	0.703	0.566	0.000149155
CRLF3	7.05676e-09	-0.0119267	0.317	0.253	0.000148432
C4orf21	7.03308e-09	0.00235686	0.209	0.151	0.000147934
CSK	6.98521e-09	-0.08652	0.661	0.534	0.000146927
FLVCR1-AS1	6.93421e-09	0.0142238	0.066	0.032	0.000145854
FAM13A-AS1	6.92382e-09	0.010402	0.056	0.025	0.000145636
ACTG2	6.89679e-09	-0.00483268	0.252	0.188	0.000145067
HS6ST1	6.89316e-09	0.0183836	0.264	0.203	0.000144991
SRP54	6.88932e-09	-0.125848	0.888	0.654	0.00014491
GID8	6.80608e-09	-0.0305381	0.605	0.494	0.000143159
MRPS10	6.72365e-09	-0.149411	0.934	0.668	0.000141425
TNKS	6.71531e-09	-0.0346575	0.455	0.377	0.00014125
PPM1A	6.71063e-09	0.00514224	0.493	0.412	0.000141151
ZRSR2	6.70198e-09	0.00695111	0.253	0.193	0.00014097
CALM3	6.6654e-09	-0.119308	0.97	0.704	0.0001402
DZIP3	6.64381e-09	0.00150317	0.411	0.337	0.000139746
TMEM216	6.63161e-09	0.0122395	0.369	0.3	0.000139489
TERF2	6.54797e-09	-0.0449201	0.503	0.416	0.00013773
C8orf76	6.49084e-09	-0.218981	0.427	0.468	0.000136528
RP11-612B6.2	6.47577e-09	0.00919602	0.033	0.01	0.000136211
HARS2	6.45307e-09	0.00762828	0.359	0.289	0.000135734
RAB40C	6.41044e-09	0.00976777	0.279	0.22	0.000134837
HIST1H2BO	6.35165e-09	-5.74947e-05	0.056	0.025	0.000133601
TSN	6.33069e-09	-0.150041	0.852	0.64	0.00013316
SLC35F6	6.33031e-09	-0.0148939	0.678	0.548	0.000133152
SMS	6.29072e-09	-0.318207	0.973	0.723	0.000132319
FASN	6.23228e-09	-0.124705	0.858	0.649	0.00013109
MKRN1	6.20465e-09	-0.0691307	0.609	0.502	0.000130509
TRAPPC6A	6.19693e-09	0.0160429	0.115	0.07	0.000130346
TOP3B	6.17062e-09	-0.0296702	0.31	0.244	0.000129793
STX7	6.1648e-09	-0.0233578	0.564	0.464	0.00012967
RFWD3	6.1117e-09	-0.0297376	0.444	0.355	0.000128554
PSD4	5.99022e-09	0.00293533	0.067	0.033	0.000125998
LRP3	5.98998e-09	-0.03322	0.433	0.356	0.000125993
RAB6A	5.9647e-09	-0.0767517	0.708	0.568	0.000125462
GYG1	5.93622e-09	-0.140689	0.813	0.616	0.000124862
EIF1AX	5.93422e-09	-0.36191	0.973	0.734	0.00012482
PSMG1	5.9312e-09	-0.260822	0.915	0.672	0.000124757
TMEM198	5.90715e-09	0.00515908	0.052	0.022	0.000124251
STARD4	5.90454e-09	-0.181932	0.671	0.539	0.000124196
SETD3	5.85924e-09	-0.14837	0.62	0.501	0.000123243
POLR3K	5.85342e-09	-0.0767022	0.831	0.619	0.000123121
FAM109B	5.83675e-09	-9.56855e-05	0.287	0.224	0.00012277
TMUB2	5.77872e-09	-0.0262603	0.503	0.419	0.00012155
WWP2	5.71126e-09	-0.0123608	0.308	0.243	0.000120131
TTC26	5.70973e-09	0.0167001	0.272	0.212	0.000120098
GFM2	5.66306e-09	-0.0427342	0.5	0.416	0.000119117
ILF2	5.56629e-09	-0.087284	0.98	0.725	0.000117081
SUV39H1	5.41939e-09	-0.0140808	0.328	0.261	0.000113992
SLC29A3	5.40791e-09	-0.000758435	0.104	0.062	0.00011375
RP11-98D18.3	5.40018e-09	0.00691705	0.022	0.004	0.000113587
COMT	5.37809e-09	-0.149035	0.917	0.671	0.000113123
CLASP1	5.35355e-09	0.0194663	0.398	0.328	0.000112607
MAVS	5.32789e-09	-0.00441967	0.417	0.345	0.000112067
HIST1H4H	5.28061e-09	0.0140115	0.111	0.067	0.000111072
AREL1	5.23672e-09	-0.00918273	0.283	0.221	0.000110149
RP11-184M15.1	5.19173e-09	0.00809919	0.036	0.012	0.000109203
PRKG1	5.17815e-09	-0.0252256	0.373	0.3	0.000108917
XYLB	5.12686e-09	0.0151793	0.188	0.133	0.000107838
CECR5	5.11542e-09	-0.104438	0.693	0.551	0.000107598
AC007879.7	5.11149e-09	0.0176127	0.111	0.067	0.000107515
TOP3A	5.02425e-09	-0.0529177	0.391	0.317	0.00010568
PAXBP1	5.00802e-09	-0.0461148	0.544	0.456	0.000105339
FTX	4.97714e-09	0.0236487	0.221	0.164	0.000104689
LRP11	4.92701e-09	-0.0392975	0.509	0.423	0.000103635
C4orf29	4.91815e-09	0.0188082	0.24	0.181	0.000103448
TSPAN19	4.91536e-09	0.00668183	0.022	0.004	0.00010339
DIP2A	4.83055e-09	-0.0182798	0.438	0.36	0.000101606
UBXN7	4.82199e-09	0.00506636	0.563	0.464	0.000101426
POLR1A	4.78812e-09	-0.0434272	0.529	0.437	0.000100713
FRMD5	4.76682e-09	-0.0233498	0.057	0.098	0.000100265
SYF2	4.76244e-09	-0.139789	0.803	0.613	0.000100173
RP11-173B14.5	4.74143e-09	-0.0443557	0.066	0.112	9.97313e-05
OXSR1	4.72637e-09	-0.0514197	0.689	0.546	9.94146e-05
LZTS2	4.65893e-09	-0.0505694	0.589	0.486	9.79959e-05
RAB3GAP2	4.6509e-09	-0.0633885	0.591	0.486	9.7827e-05
UPK3B	4.63618e-09	-0.00530945	0.004	0.021	9.75174e-05
SPIRE2	4.62996e-09	-0.000466511	0.144	0.094	9.73865e-05
LZTR1	4.62474e-09	-0.00422342	0.3	0.233	9.72769e-05
TRIP13	4.62011e-09	-0.0803165	0.732	0.561	9.71795e-05
FAM86C1	4.6117e-09	0.00332231	0.296	0.234	9.70024e-05
MTX3	4.57937e-09	-0.0174398	0.141	0.203	9.63226e-05
GPR89A	4.51248e-09	-0.0395407	0.21	0.278	9.49155e-05
EFNB3	4.47488e-09	0.0133069	0.067	0.032	9.41247e-05
COPS2	4.43589e-09	-0.178386	0.876	0.655	9.33044e-05
TMED8	4.39354e-09	0.00369446	0.45	0.373	9.24138e-05
MPND	4.34687e-09	-0.0191658	0.294	0.231	9.14321e-05
SSBP4	4.34638e-09	-0.338803	0.892	0.673	9.14218e-05
ZNF69	4.33062e-09	0.0119665	0.1	0.058	9.10902e-05
VEZF1	4.33041e-09	-0.11235	0.733	0.571	9.10858e-05
RAPGEF1	4.2876e-09	-0.0122173	0.359	0.29	9.01853e-05
ZNRF1	4.27333e-09	-0.122526	0.729	0.565	8.98852e-05
CDC23	4.27185e-09	-0.037248	0.497	0.408	8.98542e-05
SLC16A9	4.26456e-09	0.00539597	0.017	0.001	8.97007e-05
IGHMBP2	4.23649e-09	0.0351929	0.295	0.236	8.91103e-05
LCP1	4.21758e-09	0.00807139	0.024	0.005	8.87125e-05
CEP41	4.13448e-09	-0.0452228	0.504	0.414	8.69648e-05
FNIP2	4.06765e-09	0.0309394	0.232	0.173	8.55589e-05
USP18	4.02845e-09	0.00848718	0.096	0.054	8.47344e-05
SOBP	4.02716e-09	0.0116943	0.044	0.017	8.47073e-05
TMEM173	4.02147e-09	0.0128948	0.311	0.245	8.45877e-05
PTPRA	4.01779e-09	-0.0726267	0.728	0.573	8.45101e-05
TBC1D13	4.01658e-09	-0.00530735	0.328	0.259	8.44847e-05
SMAD9	4.01216e-09	-0.0106718	0.03	0.062	8.43918e-05
GPI	3.96199e-09	-0.175337	0.896	0.663	8.33364e-05
CUL3	3.94849e-09	-0.135031	0.876	0.648	8.30526e-05
OIP5	3.94733e-09	-0.0397911	0.395	0.319	8.30282e-05
ACSS2	3.8243e-09	-0.00101682	0.341	0.273	8.04404e-05
KDM5C	3.81887e-09	-0.0389293	0.417	0.344	8.03261e-05
C2orf27A	3.80636e-09	-0.0457911	0.26	0.198	8.00629e-05
CTD-2085J24.4	3.80489e-09	-0.00466057	0.008	0.029	8.0032e-05
ITGB3BP	3.7884e-09	-0.222626	0.775	0.609	7.96851e-05
PHB2	3.78774e-09	-0.134443	0.969	0.707	7.96714e-05
ACTL6A	3.78486e-09	-0.155213	0.823	0.616	7.96107e-05
SERTAD2	3.74633e-09	-0.0429398	0.4	0.323	7.88003e-05
ZNF142	3.71779e-09	0.0238928	0.23	0.173	7.81999e-05
LCORL	3.71598e-09	-0.0123917	0.359	0.289	7.8162e-05
ZBTB40	3.65801e-09	0.0136172	0.287	0.223	7.69426e-05
KDM2A	3.65571e-09	-0.0715717	0.705	0.563	7.68943e-05
SMARCC1	3.63151e-09	-0.08058	0.943	0.669	7.63851e-05
MKLN1	3.61561e-09	-0.072831	0.625	0.513	7.60508e-05
ELMO2	3.58738e-09	-0.00684593	0.256	0.195	7.54569e-05
EIF3B	3.58524e-09	-0.114727	0.968	0.703	7.5412e-05
FAM50B	3.56824e-09	-0.0383917	0.424	0.346	7.50543e-05
MRPL19	3.55554e-09	-0.174963	0.913	0.663	7.47872e-05
APPBP2	3.53285e-09	-0.0790116	0.634	0.51	7.431e-05
MBOAT2	3.49061e-09	-0.0397318	0.576	0.47	7.34215e-05
BST1	3.48645e-09	0.0243849	0.286	0.224	7.33341e-05
GAB3	3.47858e-09	0.0185277	0.088	0.048	7.31685e-05
BDNF-AS	3.45496e-09	-0.0225261	0.038	0.075	7.26716e-05
CACYBP	3.44534e-09	-0.181891	0.972	0.718	7.24692e-05
RP11-159D12.2	3.40468e-09	0.0163265	0.244	0.182	7.1614e-05
MRTO4	3.39004e-09	-0.205594	0.954	0.697	7.13061e-05
IL23A	3.37277e-09	0.00849301	0.033	0.01	7.09428e-05
FAM155A	3.3638e-09	0.0178383	0.13	0.081	7.07542e-05
CACNG8	3.34199e-09	-0.00453095	0.285	0.211	7.02955e-05
IL1RAP	3.34043e-09	-0.0207853	0.229	0.169	7.02626e-05
CNN1	3.31085e-09	0.00893588	0.078	0.04	6.96404e-05
CTD-2127H9.1	3.31077e-09	0.0139272	0.134	0.086	6.96387e-05
TST	3.30241e-09	-0.0534843	0.554	0.455	6.94628e-05
SNAPC5	3.29203e-09	-0.050138	0.588	0.478	6.92446e-05
CNTRL	3.28971e-09	-0.0286803	0.466	0.378	6.91957e-05
FGD6	3.24624e-09	-0.0500062	0.396	0.311	6.82814e-05
ZNF512	3.22086e-09	0.00194842	0.364	0.296	6.77476e-05
PRKAR1B	3.2028e-09	0.000705238	0.348	0.277	6.73676e-05
RASL10B	3.16996e-09	-0.0564026	0.073	0.12	6.66769e-05
TMEM80	3.12758e-09	0.0138272	0.338	0.27	6.57856e-05
TRIM41	3.07699e-09	0.00202349	0.318	0.25	6.47214e-05
PDCD2	3.00247e-09	-0.192147	0.941	0.682	6.3154e-05
TSEN54	3.00222e-09	-0.00900258	0.352	0.283	6.31487e-05
AP000350.4	2.98887e-09	0.0149395	0.136	0.087	6.28679e-05
AR	2.98587e-09	-0.0706282	0.145	0.201	6.28047e-05
RP11-773D16.1	2.97295e-09	0.00754226	0.414	0.342	6.2533e-05
RAB11B-AS1	2.93872e-09	-0.0268476	0.19	0.135	6.18131e-05
PMP22	2.88106e-09	-0.282556	0.678	0.599	6.06002e-05
PDSS2	2.87237e-09	-0.0707943	0.41	0.333	6.04174e-05
PDLIM3	2.85446e-09	-0.100496	0.627	0.507	6.00406e-05
HIGD1A	2.83134e-09	-0.183007	0.945	0.685	5.95544e-05
SVEP1	2.81615e-09	-0.0528381	0.126	0.182	5.92348e-05
ZFYVE26	2.80174e-09	0.00847225	0.178	0.123	5.89318e-05
PTPN18	2.78895e-09	-0.0114892	0.573	0.477	5.86627e-05
HELZ2	2.78172e-09	-0.00362021	0.217	0.158	5.85107e-05
GABRE	2.74908e-09	-0.0373637	0.14	0.2	5.78242e-05
CCAR2	2.7422e-09	-0.00509019	0.543	0.448	5.76794e-05
DIMT1	2.73189e-09	-0.149676	0.81	0.624	5.74627e-05
NOD1	2.71621e-09	0.0227861	0.129	0.081	5.71327e-05
SPEG	2.68038e-09	-0.0762729	0.103	0.155	5.63792e-05
NCEH1	2.67094e-09	-0.0587054	0.576	0.453	5.61805e-05
GALC	2.6339e-09	-0.0030927	0.216	0.156	5.54015e-05
TRIM14	2.60597e-09	-0.0123005	0.449	0.369	5.4814e-05
ZNF584	2.59712e-09	-0.0214516	0.376	0.306	5.46278e-05
MUC12	2.59648e-09	-0.00514687	0.162	0.108	5.46143e-05
TM4SF18	2.53972e-09	-0.00991107	0.025	0.056	5.34204e-05
AC005624.2	2.51175e-09	0.00646756	0.024	0.004	5.28321e-05
S100A16	2.50395e-09	-0.176149	0.927	0.698	5.26681e-05
RP11-91P24.6	2.47199e-09	0.00783266	0.02	0.002	5.19958e-05
PPIH	2.44482e-09	-0.170232	0.84	0.633	5.14243e-05
ARFGEF2	2.40664e-09	-0.021677	0.403	0.324	5.06213e-05
CCDC169	2.39856e-09	-0.0517756	0.063	0.107	5.04512e-05
XRCC2	2.32542e-09	-0.0242942	0.351	0.273	4.89128e-05
IST1	2.30323e-09	-0.0378182	0.544	0.446	4.84462e-05
AIG1	2.28948e-09	-0.103826	0.707	0.56	4.81569e-05
PXDC1	2.24984e-09	-0.10547	0.632	0.509	4.73232e-05
GLRX2	2.23383e-09	-0.29276	0.843	0.644	4.69863e-05
DDX59	2.23237e-09	-0.0514408	0.408	0.333	4.69558e-05
PELI3	2.20161e-09	0.0263772	0.206	0.148	4.63086e-05
FAT1	2.19632e-09	0.00389473	0.586	0.476	4.61973e-05
FBXL19	2.19599e-09	0.0303304	0.289	0.223	4.61904e-05
HAUS2	2.18192e-09	-0.0586791	0.555	0.46	4.58945e-05
AC073283.7	2.17144e-09	0.00779909	0.027	0.006	4.56741e-05
MMAA	2.15447e-09	-0.00994995	0.145	0.094	4.53171e-05
BBS2	2.14884e-09	0.009446	0.248	0.184	4.51987e-05
PRDM8	2.14451e-09	-0.00677783	0.115	0.068	4.51077e-05
TWISTNB	2.13944e-09	-0.246123	0.861	0.642	4.5001e-05
ZNF592	2.13852e-09	-0.0261216	0.301	0.235	4.49817e-05
CAMK2N2	2.13697e-09	0.0124625	0.066	0.031	4.4949e-05
GBA2	2.13424e-09	0.0145876	0.287	0.222	4.48916e-05
IL33	2.12778e-09	0.00527006	0.027	0.006	4.47558e-05
EXOSC6	2.12444e-09	-0.108577	0.697	0.536	4.46855e-05
EPS15L1	2.11392e-09	0.00896631	0.434	0.36	4.44641e-05
HAUS3	2.11222e-09	0.0157347	0.369	0.293	4.44285e-05
IDH1-AS1	2.08347e-09	-0.0212381	0.028	0.06	4.38236e-05
LRRC27	2.05351e-09	0.0175281	0.158	0.106	4.31936e-05
MYO5A	2.04128e-09	-0.0669987	0.571	0.468	4.29363e-05
AP1G2	2.03561e-09	0.0199233	0.174	0.12	4.28169e-05
RBM23	2.02609e-09	0.00584448	0.537	0.44	4.26167e-05
CYBRD1	2.00607e-09	-0.0484544	0.493	0.408	4.21956e-05
FAM185A	1.99525e-09	-0.00767835	0.183	0.126	4.19681e-05
ZNF777	1.98546e-09	0.000288139	0.345	0.275	4.17623e-05
MPLKIP	1.9717e-09	-0.226553	0.917	0.673	4.14728e-05
FEM1B	1.961e-09	-0.0271937	0.417	0.345	4.12477e-05
AP006222.2	1.95107e-09	-0.0605468	0.648	0.523	4.10388e-05
NEURL4	1.94508e-09	0.00842457	0.191	0.136	4.09128e-05
C9orf156	1.92625e-09	-0.0240553	0.297	0.23	4.05168e-05
SNRPN	1.91087e-09	0.0140901	0.155	0.102	4.01932e-05
SAC3D1	1.90736e-09	-0.165001	0.815	0.619	4.01195e-05
SERPINE2	1.90269e-09	-0.284241	0.8	0.618	4.00213e-05
EPS8L2	1.86351e-09	-0.0283784	0.113	0.167	3.9197e-05
CD2AP	1.83411e-09	-0.0297995	0.476	0.398	3.85786e-05
TRRAP	1.77607e-09	0.0105662	0.452	0.371	3.73579e-05
RP11-98I9.4	1.77079e-09	0.00223993	0.064	0.029	3.72467e-05
PTS	1.76914e-09	-0.211448	0.914	0.661	3.72121e-05
ARHGEF17	1.76514e-09	-0.0172626	0.376	0.306	3.7128e-05
NSMF	1.74802e-09	-0.019032	0.469	0.383	3.67679e-05
P2RY6	1.74023e-09	0.00671303	0.024	0.004	3.66041e-05
UHRF2	1.73815e-09	-0.0329397	0.482	0.396	3.65603e-05
CAMK4	1.70802e-09	-0.0100096	0.26	0.194	3.59266e-05
ARHGAP10	1.69317e-09	-0.0273081	0.696	0.548	3.56141e-05
ZNF609	1.68848e-09	-0.0220166	0.596	0.485	3.55154e-05
FBXW7	1.68369e-09	0.0043507	0.489	0.401	3.54147e-05
CNBP	1.66825e-09	-0.0485284	0.98	0.715	3.509e-05
HKR1	1.65632e-09	-0.00451349	0.265	0.202	3.48391e-05
HOXA7	1.6536e-09	-0.0101629	0.389	0.317	3.47818e-05
AIM1	1.65142e-09	-0.0278338	0.561	0.447	3.4736e-05
DUSP16	1.62664e-09	0.018035	0.077	0.039	3.42148e-05
POSTN	1.62001e-09	0.0206018	0.079	0.04	3.40753e-05
BLOC1S6	1.61842e-09	-0.0688601	0.777	0.603	3.40417e-05
MRPS15	1.60661e-09	-0.208367	0.97	0.721	3.37933e-05
IL17RA	1.60132e-09	-0.00024372	0.352	0.278	3.36823e-05
MID1IP1	1.58724e-09	-0.0785579	0.528	0.437	3.33859e-05
LMO7	1.57326e-09	-0.274618	0.63	0.583	3.3092e-05
ZC2HC1A	1.56877e-09	-0.0146286	0.474	0.395	3.29975e-05
PDRG1	1.56687e-09	-0.0698181	0.509	0.417	3.29575e-05
WDR11	1.54012e-09	-0.0438452	0.53	0.434	3.23949e-05
DCTPP1	1.52956e-09	-0.225428	0.924	0.676	3.21727e-05
CXCL12	1.5239e-09	-0.0829104	0.053	0.094	3.20537e-05
PRKAR2A	1.52342e-09	-0.119834	0.934	0.673	3.20437e-05
PEX26	1.51911e-09	-0.0547348	0.513	0.416	3.19531e-05
EXD3	1.49917e-09	0.0035018	0.166	0.111	3.15336e-05
ETAA1	1.49865e-09	-0.0172372	0.426	0.346	3.15226e-05
LYSMD2	1.48978e-09	-0.0783018	0.508	0.411	3.1336e-05
IFT140	1.46442e-09	-0.0133062	0.118	0.071	3.08026e-05
PRICKLE1	1.45885e-09	-0.0452418	0.089	0.14	3.06854e-05
BPNT1	1.458e-09	-0.0522765	0.455	0.375	3.06675e-05
C1orf233	1.44112e-09	0.00130977	0.134	0.085	3.03126e-05
PKP2	1.43696e-09	-0.010957	0.028	0.061	3.02251e-05
PLEKHN1	1.40983e-09	0.0140221	0.118	0.071	2.96543e-05
FAM107B	1.40924e-09	-0.0465253	0.491	0.401	2.96418e-05
LINC-PINT	1.39575e-09	0.0496381	0.172	0.117	2.93583e-05
PRRT2	1.35884e-09	0.0163594	0.081	0.042	2.85818e-05
ZHX1-C8ORF76	1.34175e-09	-0.0209401	0.028	0.061	2.82224e-05
FAM222B	1.339e-09	0.022731	0.455	0.377	2.81645e-05
ATXN7	1.32779e-09	-0.0192749	0.455	0.37	2.79288e-05
ZNF10	1.32558e-09	0.0100407	0.105	0.06	2.78822e-05
CDC42SE2	1.30868e-09	0.00622393	0.434	0.356	2.75268e-05
SLC38A9	1.3038e-09	-0.0132079	0.238	0.176	2.74241e-05
NOL6	1.29357e-09	-0.0156366	0.429	0.351	2.7209e-05
LINC00632	1.28591e-09	0.0106356	0.165	0.111	2.70479e-05
WDR70	1.25593e-09	-0.131935	0.506	0.414	2.64172e-05
MAOA	1.25458e-09	-0.223401	0.418	0.458	2.63888e-05
RP11-367N14.2	1.25033e-09	0.00888369	0.042	0.014	2.62994e-05
RP11-1069G10.2	1.24417e-09	0.00576799	0.019	0.002	2.61699e-05
LLPH	1.23503e-09	-0.28886	0.902	0.663	2.59776e-05
RP11-21A7A.3	1.23435e-09	-0.0128227	0	0.012	2.59634e-05
NXN	1.23262e-09	-0.286035	0.789	0.641	2.59269e-05
RBL2	1.23088e-09	-0.0448347	0.478	0.396	2.58902e-05
CDADC1	1.22527e-09	0.000489036	0.321	0.25	2.57724e-05
PRRC2B	1.21624e-09	-0.0483942	0.774	0.601	2.55824e-05
TXLNA	1.19908e-09	-0.131184	0.758	0.594	2.52214e-05
ABHD12	1.19899e-09	-0.104198	0.785	0.599	2.52196e-05
KCNK1	1.1854e-09	-0.00113924	0.106	0.061	2.49338e-05
ZNF34	1.18031e-09	0.010281	0.123	0.076	2.48267e-05
CASK	1.17457e-09	0.0100385	0.498	0.41	2.47058e-05
GRIN2D	1.16802e-09	0.0213523	0.15	0.097	2.45682e-05
PITX3	1.16025e-09	0.00597242	0.023	0.004	2.44048e-05
USP28	1.15196e-09	-0.0139289	0.471	0.392	2.42304e-05
AC002467.7	1.15195e-09	0.00330273	0.183	0.126	2.423e-05
RP13-39P12.3	1.13161e-09	-0.0212119	0.036	0.073	2.38022e-05
ANKRD40	1.12971e-09	-0.0415933	0.505	0.416	2.37624e-05
NPAT	1.12704e-09	0.00326394	0.423	0.339	2.37062e-05
TUBGCP6	1.09489e-09	0.0165365	0.248	0.184	2.303e-05
IMPA2	1.08994e-09	-0.051868	0.67	0.527	2.29258e-05
HSDL2	1.08798e-09	-0.126494	0.82	0.627	2.28847e-05
RPE	1.08399e-09	-0.124043	0.676	0.538	2.28006e-05
GTF2A2	1.08138e-09	-0.421871	0.963	0.72	2.27458e-05
FBLN1	1.07093e-09	-0.17531	0.869	0.639	2.25259e-05
RP6-109B7.3	1.06576e-09	-0.0411693	0.474	0.393	2.24172e-05
PITPNA-AS1	1.05411e-09	-0.119625	0.578	0.466	2.21722e-05
SARS2	1.05372e-09	-0.0530583	0.147	0.208	2.21639e-05
EDN1	1.02846e-09	0.0358167	0.105	0.06	2.16326e-05
ZNF341	1.02698e-09	-0.000696261	0.113	0.066	2.16015e-05
IFRD2	1.0215e-09	-0.184334	0.914	0.665	2.14861e-05
STK11IP	1.01737e-09	0.00117568	0.258	0.195	2.13993e-05
RP11-47J17.3	1.00299e-09	0.00656269	0.022	0.003	2.1097e-05
SLC30A9	9.92263e-10	-0.0774441	0.684	0.542	2.08713e-05
AC139100.2	9.90347e-10	-0.00214574	0.084	0.043	2.0831e-05
RP11-143J12.3	9.81328e-10	0.0101777	0.028	0.006	2.06413e-05
UBE2G1	9.79172e-10	-0.113939	0.729	0.571	2.05959e-05
LIN7B	9.78277e-10	0.00942251	0.153	0.099	2.05771e-05
ZMYM5	9.71215e-10	0.0155997	0.393	0.312	2.04285e-05
FABP6	9.5673e-10	0.00475034	0.015	0	2.01239e-05
SERGEF	9.55081e-10	0.0250729	0.36	0.29	2.00892e-05
GPBP1	9.51101e-10	-0.12104	0.771	0.602	2.00055e-05
GAS8	9.49751e-10	0.0041964	0.22	0.159	1.99771e-05
PKP3	9.47599e-10	-0.00757526	0.01	0.033	1.99318e-05
ABI1	9.44034e-10	-0.0147402	0.579	0.478	1.98568e-05
ZNF444	9.34834e-10	0.0356609	0.59	0.478	1.96633e-05
DDX5	9.2273e-10	-0.273376	0.986	0.754	1.94087e-05
C14orf166	9.09425e-10	-0.104612	0.982	0.738	1.91288e-05
CTD-2319I12.2	9.05041e-10	0.00264449	0.057	0.024	1.90366e-05
ROR2	8.95713e-10	-0.0815308	0.305	0.373	1.88404e-05
AKT3	8.86665e-10	-0.0346682	0.465	0.383	1.86501e-05
SREK1	8.86175e-10	-0.0988969	0.856	0.636	1.86398e-05
ATF2	8.6492e-10	-0.0298229	0.499	0.407	1.81927e-05
CTSW	8.60063e-10	0.00730975	0.023	0.003	1.80906e-05
CENPL	8.49019e-10	0.0123336	0.403	0.32	1.78583e-05
SH2B1	8.32912e-10	-0.0189226	0.404	0.329	1.75195e-05
STIP1	8.30886e-10	-0.128137	0.966	0.692	1.74769e-05
PALLD	8.27593e-10	-0.126767	0.939	0.676	1.74076e-05
NFKBID	8.27084e-10	0.0180633	0.127	0.077	1.73969e-05
SRP72	8.25937e-10	-0.0714438	0.969	0.701	1.73728e-05
NR5A2	8.25572e-10	0.00595492	0.019	0.002	1.73651e-05
PXMP2	7.99022e-10	-0.181495	0.535	0.537	1.68066e-05
ELMOD1	7.67651e-10	0.0117218	0.109	0.063	1.61468e-05
SUV420H2	7.63377e-10	0.0275607	0.136	0.086	1.60569e-05
SUCLA2	7.49782e-10	-0.101247	0.768	0.588	1.57709e-05
MAT2B	7.47295e-10	-0.0654828	0.641	0.522	1.57186e-05
HGF	7.47028e-10	-0.0592482	0.143	0.203	1.5713e-05
FAM227A	7.41502e-10	0.00477527	0.114	0.066	1.55968e-05
ACYP2	7.3887e-10	-0.0331501	0.229	0.166	1.55414e-05
BTF3L4	7.33817e-10	-0.251527	0.914	0.671	1.54351e-05
ATP1B3	7.32341e-10	-0.0830168	0.972	0.712	1.54041e-05
VPS35	7.04998e-10	-0.102575	0.919	0.662	1.48289e-05
GNA13	7.04283e-10	-0.0488653	0.406	0.326	1.48139e-05
PRKCA	7.0399e-10	-0.271859	0.73	0.623	1.48077e-05
ARHGAP29	6.95528e-10	-0.394505	0.625	0.578	1.46297e-05
DTX3	6.95156e-10	-0.00569473	0.302	0.233	1.46219e-05
CACNA2D1	6.9456e-10	-0.0211215	0.36	0.281	1.46094e-05
ANKRD36	6.84328e-10	-0.0168921	0.515	0.424	1.43942e-05
GHRL	6.82863e-10	-0.00918664	0.004	0.023	1.43633e-05
SH3BP5L	6.78035e-10	-0.00887356	0.211	0.149	1.42618e-05
ZNF620	6.73104e-10	-0.0135305	0.035	0.072	1.41581e-05
BAG1	6.5853e-10	-0.180856	0.875	0.649	1.38515e-05
ANO7	6.5386e-10	0.00921578	0.133	0.083	1.37533e-05
RP4-633O19--A.1	6.50987e-10	0.000401343	0.028	0.006	1.36929e-05
RFWD2	6.49582e-10	-0.00902487	0.511	0.418	1.36633e-05
PDXDC1	6.45028e-10	-0.0214974	0.514	0.416	1.35675e-05
G2E3	6.3537e-10	-0.0419516	0.558	0.458	1.33644e-05
SLC41A3	6.35294e-10	-0.00632579	0.425	0.346	1.33628e-05
TTL	6.31534e-10	-0.0486202	0.667	0.544	1.32837e-05
MCM2	6.29064e-10	-0.0801464	0.615	0.481	1.32317e-05
DOT1L	6.28699e-10	0.0172615	0.378	0.299	1.32241e-05
CCDC28A	6.07186e-10	-0.032764	0.327	0.259	1.27716e-05
AGO3	6.07111e-10	-0.00427012	0.533	0.437	1.277e-05
APEX1	6.03939e-10	-0.0822879	0.972	0.703	1.27033e-05
PLIN3	6.02022e-10	-0.345861	0.966	0.709	1.26629e-05
RBM26	5.97731e-10	-0.0458184	0.787	0.602	1.25727e-05
RP6-206I17.1	5.96126e-10	0.0140032	0.074	0.036	1.25389e-05
ACAT2	5.80025e-10	-0.296393	0.946	0.703	1.22002e-05
NIPA1	5.75357e-10	0.00877503	0.208	0.147	1.21021e-05
LEMD2	5.74144e-10	-0.027595	0.485	0.394	1.20765e-05
ACP6	5.64726e-10	-0.00307586	0.2	0.141	1.18784e-05
SMPDL3A	5.5841e-10	-0.0988697	0.149	0.212	1.17456e-05
RP11-539L10.3	5.57538e-10	-0.0325864	0.047	0.089	1.17272e-05
GGA3	5.56494e-10	0.00403581	0.282	0.214	1.17053e-05
ACVRL1	5.54718e-10	-0.000448292	0.05	0.019	1.16679e-05
PIGF	5.42122e-10	-0.108968	0.737	0.589	1.1403e-05
CTC-228N24.3	5.42054e-10	-0.0656739	0.499	0.413	1.14016e-05
ZNF133	5.41153e-10	0.0128535	0.147	0.095	1.13826e-05
ABCC3	5.4035e-10	-0.0534616	0.543	0.435	1.13657e-05
SMAD5	5.40201e-10	-0.0860307	0.808	0.611	1.13626e-05
TMEM177	5.37671e-10	-0.0403887	0.468	0.383	1.13094e-05
LRBA	5.36892e-10	0.0150324	0.354	0.28	1.1293e-05
CTC-503J8.6	5.30426e-10	-0.10164	0.621	0.499	1.1157e-05
SDCBP2-AS1	5.20444e-10	0.025464	0.126	0.076	1.0947e-05
NCK2	5.18055e-10	-0.0196233	0.581	0.47	1.08968e-05
CEP63	5.17493e-10	-0.0744994	0.702	0.555	1.0885e-05
PCCA	5.15055e-10	-0.0322541	0.247	0.178	1.08337e-05
CCDC147-AS1	5.143e-10	-0.00288927	0.034	0.009	1.08178e-05
APOBEC3F	5.13885e-10	0.0113869	0.219	0.156	1.08091e-05
UCHL5	5.10644e-10	-0.0966916	0.8	0.608	1.07409e-05
ARRDC2	5.06728e-10	0.0192666	0.132	0.081	1.06585e-05
EDARADD	5.01168e-10	0.00859122	0.034	0.009	1.05416e-05
ULK1	4.98615e-10	0.0060449	0.216	0.153	1.04879e-05
MCMBP	4.94549e-10	-0.112264	0.714	0.564	1.04023e-05
CAMK2G	4.94273e-10	0.0145333	0.538	0.441	1.03965e-05
PARN	4.88376e-10	-0.0228975	0.496	0.407	1.02725e-05
GNG11	4.87101e-10	-0.461839	0.978	0.754	1.02457e-05
RP11-838N2.4	4.84354e-10	-0.00631883	0.07	0.033	1.01879e-05
KLC1	4.82226e-10	-0.13458	0.739	0.585	1.01431e-05
TRMT61B	4.78067e-10	-0.0581299	0.523	0.431	1.00557e-05
PPP1R14A	4.77975e-10	-0.0625053	0.061	0.106	1.00537e-05
SAMD15	4.77228e-10	0.0145534	0.106	0.06	1.0038e-05
RP11-558F24.4	4.74605e-10	-0.0193573	0.043	0.083	9.98285e-06
SKP2	4.68759e-10	-0.1841	0.488	0.51	9.85987e-06
GTF3C4	4.68732e-10	-0.0301658	0.58	0.469	9.85931e-06
CAPRIN1	4.67736e-10	-0.150746	0.953	0.683	9.83836e-06
ANG	4.66967e-10	-0.00145485	0.225	0.162	9.82218e-06
GATA6	4.66204e-10	-0.0277212	0.604	0.492	9.80614e-06
GMPS	4.63224e-10	-0.183891	0.927	0.668	9.74345e-06
LPGAT1	4.60164e-10	-0.102183	0.738	0.569	9.67909e-06
WDR89	4.5728e-10	0.0357188	0.309	0.238	9.61843e-06
PSMB5	4.5362e-10	-0.104176	0.985	0.755	9.54145e-06
CARHSP1	4.48315e-10	-0.162802	0.964	0.702	9.42985e-06
ALDOC	4.42287e-10	-0.014957	0.184	0.126	9.30306e-06
KHK	4.41286e-10	-0.0178651	0.076	0.127	9.28202e-06
LIG3	4.39713e-10	0.00245732	0.357	0.284	9.24892e-06
RP11-89K11.1	4.38368e-10	-0.0191169	0.032	0.068	9.22063e-06
EXOC3	4.33445e-10	-0.0589255	0.635	0.517	9.11708e-06
RAB11FIP1	4.3189e-10	-0.09247	0.288	0.36	9.08437e-06
CSRNP2	4.31514e-10	-0.00189145	0.267	0.201	9.07646e-06
RPS6KB1	4.29555e-10	-0.0480067	0.553	0.456	9.03525e-06
TAF13	4.2829e-10	-0.0428102	0.468	0.389	9.00866e-06
EGLN1	4.26486e-10	-0.0710118	0.627	0.518	8.97071e-06
BLID	4.2041e-10	0.0123777	0.051	0.02	8.84291e-06
NR2F2-AS1	4.12812e-10	-0.031347	0.091	0.145	8.68308e-06
GORASP1	4.05592e-10	0.0207108	0.279	0.211	8.53122e-06
SC5D	4.05562e-10	-0.00770732	0.522	0.421	8.5306e-06
RTEL1-TNFRSF6B	4.0034e-10	-0.00412557	0.023	0.003	8.42076e-06
PEX13	3.98452e-10	-0.0367495	0.472	0.384	8.38105e-06
TXNRD2	3.97366e-10	-0.0798817	0.771	0.592	8.35819e-06
STRN4	3.92981e-10	-0.0259761	0.616	0.502	8.26596e-06
BRIX1	3.92897e-10	-0.292045	0.848	0.643	8.2642e-06
ZNF526	3.86396e-10	0.00622038	0.272	0.205	8.12745e-06
DDX28	3.84235e-10	-0.0362275	0.363	0.288	8.082e-06
RELL1	3.83727e-10	-0.00505944	0.209	0.149	8.07132e-06
RGP1	3.69489e-10	-0.0140412	0.333	0.261	7.77183e-06
TIGD5	3.69162e-10	0.00604756	0.393	0.314	7.76495e-06
VPS39	3.68868e-10	-0.0109933	0.316	0.243	7.75876e-06
RAPGEF2	3.64232e-10	0.0155767	0.386	0.309	7.66127e-06
USP3	3.62464e-10	-0.0543827	0.635	0.524	7.62407e-06
LINC00309	3.62048e-10	0.00951884	0.026	0.004	7.61532e-06
SAMD8	3.58338e-10	0.00133145	0.364	0.287	7.53729e-06
GTPBP4	3.55245e-10	-0.0655926	0.94	0.666	7.47223e-06
NFRKB	3.55046e-10	0.00296409	0.466	0.383	7.46803e-06
KITLG	3.53755e-10	0.0175229	0.171	0.114	7.44087e-06
ZMYND11	3.53487e-10	-0.0899738	0.67	0.533	7.43524e-06
DDX46	3.487e-10	-0.12241	0.952	0.686	7.33456e-06
CUL9	3.4723e-10	0.0229333	0.181	0.123	7.30363e-06
ARSI	3.46152e-10	-0.0297252	0.548	0.433	7.28096e-06
FRMD3	3.44979e-10	-0.0329592	0.028	0.062	7.25629e-06
VRK2	3.44647e-10	-0.0816122	0.508	0.409	7.2493e-06
TFPI	3.35358e-10	-0.137237	0.912	0.663	7.05392e-06
POMT1	3.34283e-10	-0.00529029	0.33	0.261	7.0313e-06
MAP3K10	3.28056e-10	0.00799463	0.144	0.091	6.90032e-06
WSB2	3.27981e-10	-0.131773	0.825	0.623	6.89876e-06
OSGIN2	3.25634e-10	-0.0460773	0.471	0.387	6.84938e-06
NME4	3.18957e-10	-0.0652532	0.974	0.704	6.70895e-06
CDCA8	3.18291e-10	-0.134976	0.486	0.376	6.69493e-06
IL11RA	3.18265e-10	0.00416082	0.238	0.172	6.69438e-06
DAB2IP	3.12407e-10	0.0113115	0.248	0.183	6.57118e-06
WDR77	3.12302e-10	-0.14834	0.838	0.633	6.56896e-06
VBP1	3.10809e-10	-0.165611	0.927	0.668	6.53756e-06
RGS17	3.07316e-10	0.00811015	0.435	0.35	6.46408e-06
FANCD2	2.89163e-10	-0.0238883	0.452	0.367	6.08225e-06
BRF1	2.8747e-10	-0.0125137	0.362	0.291	6.04664e-06
IMPACT	2.86085e-10	-0.127224	0.626	0.505	6.01751e-06
RP11-332H18.4	2.85288e-10	0.0110251	0.169	0.111	6.00075e-06
TRIM8	2.84811e-10	-0.0262316	0.652	0.523	5.99071e-06
C8orf58	2.82325e-10	-0.0337386	0.424	0.339	5.93842e-06
RP11-363J17.1	2.78417e-10	0.00580073	0.016	0	5.85623e-06
C14orf79	2.77887e-10	-0.00459969	0.143	0.091	5.84508e-06
TSPAN13	2.74419e-10	-0.0399201	0.346	0.272	5.77213e-06
NOL10	2.64382e-10	-0.0880346	0.759	0.584	5.561e-06
AGBL5	2.64133e-10	-0.014041	0.382	0.307	5.55577e-06
D2HGDH	2.63393e-10	-0.0477093	0.382	0.304	5.54022e-06
IGFBP5	2.62354e-10	-0.0466378	0.007	0.029	5.51835e-06
CCDC122	2.62181e-10	0.022106	0.287	0.217	5.51471e-06
MET	2.61419e-10	-0.142619	0.382	0.436	5.49869e-06
SMIM10	2.60874e-10	-0.184173	0.76	0.589	5.48722e-06
ANK1	2.5937e-10	-0.016717	0.004	0.023	5.4556e-06
FKBP7	2.58334e-10	-0.0859442	0.663	0.529	5.43381e-06
SULF1	2.50593e-10	0.0126979	0.11	0.062	5.27097e-06
IFI6	2.49841e-10	-0.0229706	0.368	0.292	5.25515e-06
ESRRA	2.46755e-10	0.022247	0.568	0.462	5.19024e-06
MAML1	2.4451e-10	0.0251177	0.328	0.259	5.14303e-06
PLCB3	2.3634e-10	-0.0230608	0.517	0.423	4.97117e-06
USP2	2.35573e-10	-0.00842923	0.007	0.029	4.95505e-06
ADAM9	2.29045e-10	-0.361856	0.94	0.689	4.81773e-06
MAPRE1	2.26655e-10	-0.201703	0.904	0.665	4.76746e-06
ACVR2A	2.21574e-10	-0.0999724	0.275	0.338	4.6606e-06
USPL1	2.15316e-10	-0.00154577	0.263	0.196	4.52896e-06
ASB6	2.14537e-10	-0.00180062	0.414	0.339	4.51257e-06
LSM10	2.12141e-10	-0.1599	0.908	0.665	4.46217e-06
NF1	2.11707e-10	-0.0631525	0.773	0.598	4.45305e-06
UBE2Q2	2.11056e-10	-0.113591	0.806	0.612	4.43936e-06
MAU2	2.09354e-10	0.0155813	0.376	0.298	4.40355e-06
FECH	2.09293e-10	-0.0513766	0.511	0.418	4.40227e-06
C8orf82	2.07609e-10	-0.0998705	0.633	0.515	4.36685e-06
RAD52	2.06595e-10	0.0160736	0.143	0.091	4.34551e-06
C2orf88	2.05012e-10	0.0172387	0.115	0.066	4.31223e-06
SETD1A	2.04574e-10	0.0305412	0.334	0.259	4.30301e-06
GPR125	2.03185e-10	-0.0209209	0.418	0.335	4.2738e-06
DPY19L1	2.01438e-10	-0.039892	0.545	0.447	4.23705e-06
ZNF668	2.01199e-10	-0.0532036	0.381	0.305	4.23202e-06
RBM41	2.00742e-10	0.0326012	0.341	0.266	4.2224e-06
C15orf52	1.98899e-10	0.0106152	0.224	0.161	4.18365e-06
MIEF1	1.98358e-10	-0.00181431	0.63	0.506	4.17225e-06
CDK1	1.9735e-10	-0.364879	0.542	0.436	4.15106e-06
AP000569.9	1.96168e-10	0.011194	0.106	0.059	4.1262e-06
POLK	1.95664e-10	-0.024501	0.59	0.478	4.11559e-06
NEK9	1.9406e-10	-0.0142607	0.358	0.288	4.08186e-06
SALL2	1.93275e-10	-0.0316427	0.054	0.099	4.06536e-06
IER5	1.92996e-10	-0.0845025	0.681	0.532	4.05947e-06
HERC6	1.90917e-10	0.0182299	0.101	0.055	4.01574e-06
PAOX	1.89069e-10	0.00092494	0.147	0.092	3.97688e-06
TUBD1	1.88769e-10	0.000738784	0.249	0.186	3.97056e-06
ZNF699	1.88758e-10	0.0259562	0.126	0.076	3.97033e-06
DCAF8	1.88466e-10	-0.0239214	0.516	0.424	3.9642e-06
SETD2	1.87574e-10	-0.0705488	0.66	0.523	3.94544e-06
SAYSD1	1.86577e-10	-0.0115884	0.375	0.293	3.92447e-06
ZFX-AS1	1.84518e-10	0.00615382	0.016	0	3.88114e-06
ZNF236	1.79224e-10	-0.00386918	0.323	0.249	3.76979e-06
E2F6	1.7783e-10	-0.0191482	0.413	0.329	3.74047e-06
DHX57	1.77171e-10	-0.00989164	0.508	0.415	3.72662e-06
TMEM187	1.76845e-10	0.0144407	0.159	0.102	3.71977e-06
ZNF524	1.75997e-10	-0.041495	0.421	0.342	3.70191e-06
LARS2	1.74871e-10	0.00240691	0.354	0.278	3.67823e-06
SZT2	1.72927e-10	0.0252426	0.271	0.203	3.63734e-06
APOOL	1.71257e-10	-0.0670749	0.444	0.356	3.60221e-06
ZFP36	1.7051e-10	-0.135108	0.279	0.344	3.5865e-06
CCDC173	1.70415e-10	0.00659728	0.025	0.004	3.58452e-06
CBWD3	1.66882e-10	-0.0198832	0.055	0.101	3.5102e-06
DDX20	1.66737e-10	-0.0737066	0.452	0.363	3.50715e-06
BCL2L13	1.66217e-10	-0.025207	0.61	0.495	3.4962e-06
IGSF8	1.59098e-10	0.00979216	0.287	0.215	3.34647e-06
RELT	1.58734e-10	0.0263785	0.206	0.144	3.33881e-06
CDS2	1.57695e-10	-0.0251212	0.526	0.437	3.31696e-06
LINC00341	1.55635e-10	-0.00867757	0.018	0.049	3.27363e-06
PSAT1	1.55412e-10	-0.300141	0.638	0.588	3.26893e-06
CAND1	1.55407e-10	-0.0727789	0.797	0.612	3.26882e-06
SENP5	1.5388e-10	0.00372502	0.512	0.42	3.23671e-06
GBGT1	1.53135e-10	0.0234771	0.154	0.097	3.22103e-06
FBXW4	1.50099e-10	0.00788528	0.343	0.274	3.15719e-06
CHP1	1.4974e-10	-0.124377	0.665	0.545	3.14963e-06
CRLS1	1.49112e-10	-0.161604	0.753	0.587	3.13642e-06
DPH5	1.48e-10	-0.0565969	0.644	0.515	3.11304e-06
ZFX	1.47064e-10	-0.0206375	0.519	0.421	3.09334e-06
AP3S1	1.45996e-10	-0.10898	0.946	0.676	3.07087e-06
MYO5B	1.44782e-10	-0.0055506	0.004	0.023	3.04534e-06
LINC00657	1.44591e-10	-0.125421	0.815	0.62	3.04134e-06
SCN8A	1.44401e-10	0.0167588	0.116	0.067	3.03734e-06
AMPH	1.44051e-10	0.00952737	0.057	0.023	3.02996e-06
CPT1C	1.42644e-10	0.0240229	0.285	0.215	3.00037e-06
ADAM10	1.41793e-10	-0.105072	0.651	0.522	2.98247e-06
VPS33B	1.412e-10	0.0254811	0.284	0.213	2.97e-06
FAM105A	1.40986e-10	-0.047932	0.115	0.174	2.96551e-06
TBCC	1.3983e-10	-0.0457958	0.619	0.499	2.94119e-06
RHNO1	1.37812e-10	-0.0829763	0.584	0.471	2.89874e-06
HABP4	1.36762e-10	-0.0433316	0.434	0.356	2.87665e-06
TRMT13	1.35514e-10	-0.0580197	0.423	0.338	2.8504e-06
RP11-354P11.3	1.35495e-10	-0.00676934	0.007	0.03	2.85001e-06
CMTM7	1.34068e-10	-0.0801292	0.508	0.413	2.81999e-06
ZNF263	1.33699e-10	0.0192716	0.344	0.273	2.81222e-06
RBBP8	1.31016e-10	-0.0301762	0.669	0.526	2.7558e-06
TRMT5	1.29924e-10	-0.0545156	0.463	0.383	2.73283e-06
AC017002.2	1.27918e-10	0.00622246	0.067	0.03	2.69064e-06
HOXA9	1.27573e-10	-0.0101106	0.468	0.38	2.68336e-06
ATAT1	1.26962e-10	0.0145007	0.351	0.277	2.67052e-06
PBX2	1.25181e-10	-0.0840387	0.601	0.484	2.63306e-06
USP1	1.24873e-10	-0.156474	0.805	0.593	2.62658e-06
FIZ1	1.24324e-10	0.0358597	0.282	0.213	2.61503e-06
PRKAR1A	1.23324e-10	-0.144835	0.879	0.653	2.594e-06
PSORS1C1	1.21733e-10	-0.0011697	0.219	0.154	2.56053e-06
TBC1D10B	1.21675e-10	-0.025973	0.696	0.558	2.55931e-06
CUL2	1.21089e-10	-0.0481872	0.774	0.599	2.54698e-06
PGBD1	1.19126e-10	-0.0272127	0.384	0.31	2.5057e-06
ESCO2	1.17968e-10	-0.10005	0.48	0.376	2.48135e-06
DSTYK	1.17784e-10	-0.0135356	0.427	0.342	2.47746e-06
MED18	1.17354e-10	0.0101639	0.328	0.254	2.46843e-06
MCPH1	1.16951e-10	0.00738273	0.388	0.313	2.45994e-06
IP6K1	1.16743e-10	-0.0071161	0.449	0.374	2.45558e-06
FBXO4	1.16723e-10	-0.0499749	0.338	0.261	2.45515e-06
COX15	1.1638e-10	-0.078075	0.565	0.455	2.44793e-06
UBL4A	1.16147e-10	-0.0863609	0.641	0.518	2.44305e-06
GTF3A	1.1603e-10	-0.148202	0.963	0.695	2.44058e-06
PPOX	1.16028e-10	-0.0183677	0.316	0.246	2.44053e-06
CLCC1	1.15773e-10	-0.00560958	0.492	0.399	2.43517e-06
UBE2K	1.14773e-10	-0.121079	0.944	0.673	2.41414e-06
MAP4K5	1.11361e-10	-0.0680139	0.695	0.549	2.34236e-06
C20ORF135	1.10686e-10	0.0086962	0.032	0.007	2.32817e-06
ZNF143	1.10358e-10	0.00525235	0.435	0.35	2.32127e-06
GATSL3	1.1035e-10	-0.010641	0.01	0.035	2.32109e-06
LSM2	1.08902e-10	-0.136292	0.969	0.705	2.29064e-06
TOR1B	1.0884e-10	-0.00831456	0.346	0.273	2.28933e-06
HELLS	1.08721e-10	-0.187509	0.793	0.584	2.28683e-06
MAP4K3	1.07136e-10	-0.0489048	0.5	0.414	2.2535e-06
CDCA5	1.05737e-10	-0.0388309	0.482	0.373	2.22407e-06
SLC16A4	1.03339e-10	-0.0276317	0.06	0.108	2.17362e-06
FXN	1.02094e-10	-0.0701964	0.655	0.536	2.14745e-06
C10orf54	1.02089e-10	-0.0148412	0.348	0.272	2.14733e-06
PRR4	1.01032e-10	0.0259875	0.353	0.278	2.12511e-06
TEP1	1.00806e-10	0.00975805	0.137	0.084	2.12035e-06
EHMT1	1.00639e-10	-0.035956	0.7	0.553	2.11684e-06
TNFRSF12A	9.99422e-11	-0.0831144	0.978	0.74	2.10218e-06
CASC5	9.97802e-11	-0.0105234	0.58	0.454	2.09878e-06
UNK	9.9256e-11	-0.073358	0.402	0.32	2.08775e-06
MDC1	9.8968e-11	0.0322348	0.48	0.391	2.08169e-06
JAG1	9.71503e-11	0.0200356	0.143	0.089	2.04346e-06
CDC27	9.65222e-11	-0.0787598	0.864	0.639	2.03025e-06
IL17RE	9.64204e-11	-0.0205813	0.081	0.135	2.02811e-06
GTF2H2C	9.44907e-11	-0.0049017	0.351	0.274	1.98752e-06
RP11-385D13.3	9.21052e-11	-0.0155589	0.059	0.107	1.93734e-06
MAPK1IP1L	9.10128e-11	-0.096028	0.905	0.657	1.91436e-06
WDHD1	9.02441e-11	-0.0358528	0.541	0.432	1.8982e-06
GSPT2	8.88907e-11	0.0228674	0.527	0.424	1.86973e-06
LRRC8C	8.84917e-11	-0.00673123	0.392	0.305	1.86133e-06
MAPRE3	8.82371e-11	0.00917582	0.279	0.211	1.85598e-06
GOLGA7	8.81929e-11	-0.0869401	0.748	0.589	1.85505e-06
EFEMP1	8.78189e-11	-0.0277493	0.566	0.445	1.84718e-06
ATP6V1A	8.74006e-11	-0.0898915	0.724	0.569	1.83838e-06
MBIP	8.51306e-11	-0.0400727	0.528	0.434	1.79064e-06
STAMBP	8.50062e-11	-0.103661	0.596	0.491	1.78802e-06
ARHGEF18	8.49264e-11	0.00751263	0.391	0.315	1.78634e-06
SLC25A36	8.44505e-11	-0.0475014	0.631	0.503	1.77633e-06
B4GALT3	8.40112e-11	-0.0766547	0.631	0.505	1.76709e-06
CTD-2589M5.5	8.10515e-11	0.00595058	0.017	0	1.70484e-06
AP000692.10	8.02764e-11	0.0177939	0.076	0.035	1.68853e-06
DDX11	8.01755e-11	-0.00921617	0.421	0.333	1.68641e-06
EEF2K	8.00462e-11	0.00413093	0.352	0.28	1.68369e-06
LETMD1	7.92199e-11	-0.00118391	0.424	0.344	1.66631e-06
ATRN	7.91515e-11	0.0130828	0.334	0.263	1.66487e-06
NRDE2	7.8918e-11	-0.0202737	0.359	0.287	1.65996e-06
C18orf21	7.84739e-11	-0.157325	0.576	0.469	1.65062e-06
XRCC4	7.68906e-11	-0.111955	0.498	0.405	1.61732e-06
CD27-AS1	7.63282e-11	-0.0472221	0.349	0.271	1.60549e-06
ABHD5	7.56156e-11	-0.15165	0.613	0.491	1.5905e-06
YEATS2	7.29292e-11	-0.030547	0.496	0.403	1.53399e-06
ABCA6	7.28161e-11	0.00580891	0.042	0.012	1.53161e-06
SIRT6	7.23499e-11	-0.0325934	0.531	0.431	1.52181e-06
TFAP4	7.19108e-11	-0.102008	0.241	0.316	1.51257e-06
FAM210A	7.173e-11	-0.0808891	0.573	0.459	1.50877e-06
RNF170	7.1341e-11	0.00947718	0.454	0.37	1.50059e-06
GPALPP1	7.10225e-11	0.000543206	0.509	0.416	1.49389e-06
CRYZL1	6.98339e-11	-0.0895198	0.616	0.49	1.46889e-06
TAF5	6.97332e-11	0.0162024	0.303	0.229	1.46677e-06
VASP	6.92432e-11	-0.120847	0.942	0.674	1.45646e-06
ZNF771	6.91308e-11	-0.0628778	0.488	0.395	1.4541e-06
MRPL50	6.84069e-11	-0.158171	0.867	0.632	1.43887e-06
THOC1	6.82162e-11	-0.0898553	0.629	0.508	1.43486e-06
MFN2	6.76909e-11	-0.0813056	0.583	0.476	1.42381e-06
NHEJ1	6.75566e-11	0.00684518	0.023	0.002	1.42099e-06
SYVN1	6.69362e-11	0.0219993	0.342	0.271	1.40794e-06
TMEM126B	6.62095e-11	-0.228145	0.884	0.655	1.39265e-06
ZC3H15	6.53476e-11	-0.197114	0.965	0.704	1.37452e-06
PLA2G12A	6.52736e-11	-0.0596104	0.671	0.532	1.37296e-06
PSMD11	6.44223e-11	-0.183464	0.963	0.702	1.35506e-06
CAP1	6.26998e-11	0.0307264	0.983	0.742	1.31883e-06
SORT1	6.25606e-11	-0.0172897	0.41	0.327	1.3159e-06
DGKQ	6.25605e-11	0.00955346	0.184	0.123	1.3159e-06
RP11-463O9.5	6.24803e-11	-0.0158009	0.023	0.056	1.31421e-06
ELAVL1	6.19785e-11	-0.150682	0.93	0.668	1.30366e-06
ACTR6	6.18906e-11	-0.0904182	0.654	0.524	1.30181e-06
ATP6V1C1	6.18245e-11	-0.0853416	0.64	0.522	1.30042e-06
HLA-AS1	6.1809e-11	0.00967096	0.026	0.004	1.30009e-06
NIPSNAP1	6.1317e-11	-0.063849	0.556	0.443	1.28974e-06
MUL1	6.12592e-11	0.0391885	0.441	0.357	1.28853e-06
GGT7	6.05651e-11	0.0139544	0.206	0.14	1.27393e-06
H2AFY2	6.04546e-11	0.0289312	0.188	0.126	1.2716e-06
GAS2L1	6.02716e-11	-0.0688896	0.573	0.468	1.26775e-06
PORCN	5.99937e-11	0.022841	0.355	0.278	1.26191e-06
RGS19	5.99053e-11	-0.0479363	0.544	0.442	1.26005e-06
CHRAC1	5.96983e-11	-0.077583	0.754	0.587	1.25569e-06
PAFAH1B1	5.86542e-11	-0.195234	0.892	0.659	1.23373e-06
FAM3C	5.86461e-11	-0.200366	0.881	0.648	1.23356e-06
CDC42BPA	5.72645e-11	-0.118118	0.718	0.56	1.2045e-06
CDC25B	5.68638e-11	-0.115514	0.721	0.558	1.19607e-06
ABI2	5.67993e-11	-0.105276	0.815	0.614	1.19472e-06
ERGIC2	5.67265e-11	-0.133765	0.925	0.673	1.19318e-06
EP300	5.59955e-11	-0.02591	0.627	0.507	1.17781e-06
ITFG1	5.5822e-11	-0.023146	0.638	0.516	1.17416e-06
NNT-AS1	5.51874e-11	-0.0131258	0.477	0.385	1.16081e-06
URI1	5.47633e-11	-0.109787	0.909	0.658	1.15189e-06
DHCR24	5.47469e-11	-0.0495476	0.824	0.609	1.15155e-06
RGS10	5.38118e-11	-0.225681	0.878	0.648	1.13188e-06
RHOQ	5.33199e-11	-0.0532374	0.716	0.565	1.12153e-06
UGDH-AS1	5.28833e-11	0.0121076	0.063	0.026	1.11235e-06
TSC2	5.2056e-11	0.00220624	0.448	0.362	1.09495e-06
VPS4A	4.97537e-11	-0.204351	0.89	0.651	1.04652e-06
RP11-352D3.2	4.96255e-11	0.00659681	0.021	0.002	1.04382e-06
TMEM206	4.86084e-11	0.0185313	0.385	0.307	1.02243e-06
ZNF480	4.83849e-11	-0.0423628	0.447	0.354	1.01773e-06
QRSL1	4.82635e-11	-0.0757328	0.49	0.399	1.01517e-06
APPL1	4.8136e-11	-0.0625391	0.829	0.618	1.01249e-06
HMMR	4.81054e-11	-0.132777	0.777	0.587	1.01185e-06
ANLN	4.80663e-11	-0.164141	0.803	0.587	1.01103e-06
DNAJA3	4.79805e-11	-0.103158	0.646	0.508	1.00922e-06
CBX1	4.79406e-11	-0.141131	0.918	0.66	1.00838e-06
SECISBP2L	4.74062e-11	-0.0250059	0.524	0.425	9.97142e-07
LIPA	4.71215e-11	-0.030195	0.622	0.501	9.91153e-07
C8orf44-SGK3	4.69569e-11	0.00817189	0.022	0.002	9.87692e-07
TMEM9B	4.61331e-11	-0.0882589	0.728	0.565	9.70364e-07
RP11-434H6.7	4.55292e-11	-0.010567	0.007	0.029	9.5766e-07
PDHA1	4.54579e-11	-0.158659	0.917	0.663	9.56161e-07
RABL2B	4.53359e-11	0.0399871	0.343	0.269	9.53595e-07
RP11-138A9.1	4.51916e-11	0.0252979	0.213	0.147	9.5056e-07
FAM213A	4.48089e-11	-0.0431056	0.417	0.326	9.42511e-07
SFT2D2	4.46622e-11	-0.0457086	0.58	0.457	9.39424e-07
LSR	4.44652e-11	-0.015564	0.348	0.273	9.35281e-07
ZNF670	4.44189e-11	-0.00377959	0.216	0.152	9.34308e-07
SMIM14	4.31206e-11	-0.0640244	0.56	0.445	9.07e-07
GTPBP2	4.29468e-11	0.0302406	0.279	0.205	9.03342e-07
ORC5	4.22477e-11	0.0124479	0.417	0.334	8.88638e-07
USP32	4.20534e-11	-0.000410194	0.379	0.302	8.84551e-07
SGMS2	4.18961e-11	-0.140923	0.346	0.41	8.81242e-07
HIST4H4	4.15652e-11	-0.00126925	0.08	0.038	8.74281e-07
PINX1	4.15393e-11	-0.0499274	0.632	0.504	8.73738e-07
SIAH2	4.11317e-11	-0.00959003	0.52	0.414	8.65165e-07
HYPK	4.11308e-11	-0.0196355	0.055	0.104	8.65144e-07
ZNF276	4.10847e-11	0.0192755	0.348	0.27	8.64175e-07
CEP19	4.05062e-11	0.0176363	0.189	0.127	8.52007e-07
CTU2	4.0504e-11	-0.0855869	0.612	0.5	8.51961e-07
EIF1	3.93802e-11	0.00978481	0.995	0.874	8.28323e-07
CAP2	3.86249e-11	-0.00184995	0.359	0.279	8.12436e-07
BAG5	3.85318e-11	-0.0785895	0.669	0.53	8.10478e-07
EIF4G3	3.81066e-11	-0.0759447	0.755	0.586	8.01534e-07
NARG2	3.75864e-11	-0.0222102	0.591	0.478	7.90592e-07
ZYG11B	3.74375e-11	-0.0937792	0.605	0.484	7.87461e-07
RP11-1035H13.3	3.72027e-11	0.00806056	0.028	0.004	7.82522e-07
CBR1	3.70804e-11	-0.163992	0.959	0.695	7.79949e-07
LYPD6B	3.69e-11	-0.0304589	0.028	0.064	7.76154e-07
SHQ1	3.64566e-11	-0.0106547	0.381	0.302	7.66828e-07
PLAGL1	3.59899e-11	0.00326225	0.715	0.554	7.57011e-07
MXD3	3.56126e-11	-0.123358	0.466	0.357	7.49076e-07
CD46	3.55888e-11	-0.12827	0.825	0.616	7.48575e-07
SF3B3	3.55655e-11	-0.0745548	0.834	0.627	7.48086e-07
C9orf69	3.5429e-11	-0.0824254	0.564	0.452	7.45214e-07
TTK	3.51958e-11	-0.0614779	0.466	0.361	7.40309e-07
CYP7B1	3.43014e-11	0.00788231	0.025	0.003	7.21495e-07
CLPX	3.38967e-11	-0.127204	0.614	0.496	7.12982e-07
PDLIM1	3.3872e-11	-0.187777	0.936	0.683	7.12463e-07
NEK3	3.36581e-11	0.0109323	0.325	0.249	7.07964e-07
KLF4	3.3394e-11	-0.0540172	0.145	0.21	7.0241e-07
C10orf76	3.231e-11	0.0168004	0.27	0.198	6.79608e-07
ACACA	3.21304e-11	-0.0218859	0.485	0.398	6.75832e-07
SGMS1	3.21162e-11	-0.0253953	0.494	0.4	6.75531e-07
AKAP10	3.19468e-11	-0.0188494	0.36	0.281	6.71969e-07
NKX3-1	3.1929e-11	0.00588718	0.085	0.041	6.71595e-07
GAMT	3.16338e-11	-0.121452	0.715	0.563	6.65385e-07
MED22	3.16031e-11	0.0296753	0.287	0.215	6.64739e-07
NPB	3.14292e-11	0.00641144	0.069	0.03	6.61081e-07
LNPEP	3.07181e-11	-0.0280349	0.452	0.364	6.46124e-07
TRIM32	3.06798e-11	0.0119605	0.374	0.298	6.45318e-07
RPS17L	3.05193e-11	0.0156902	0.065	0.027	6.41942e-07
CNPY4	2.96829e-11	0.00763447	0.5	0.4	6.24351e-07
HOXC-AS3	2.94383e-11	-0.0542471	0.067	0.118	6.19205e-07
FAM64A	2.89769e-11	-0.0383832	0.604	0.483	6.095e-07
PRRX1	2.89382e-11	-0.126506	0.768	0.557	6.08687e-07
DNAJB2	2.88892e-11	-0.00644632	0.284	0.214	6.07656e-07
SOX17	2.86053e-11	0.0104451	0.051	0.017	6.01684e-07
ZNF354A	2.85679e-11	0.0247713	0.281	0.21	6.00897e-07
CENPP	2.78389e-11	-0.0239715	0.364	0.287	5.85564e-07
PPP2R2D	2.76652e-11	-0.0303671	0.584	0.467	5.8191e-07
CXorf38	2.76395e-11	-0.0467495	0.486	0.395	5.8137e-07
EIF4H	2.74548e-11	-0.143006	0.973	0.708	5.77485e-07
CRTC2	2.74542e-11	0.0296805	0.339	0.265	5.77472e-07
PRDM2	2.73951e-11	0.00266327	0.562	0.453	5.76229e-07
CAPRIN2	2.73947e-11	0.0251753	0.343	0.262	5.7622e-07
CENPU	2.73458e-11	-0.114908	0.631	0.494	5.75191e-07
FAM210B	2.72622e-11	-0.110596	0.799	0.605	5.73434e-07
TRIM56	2.7171e-11	0.0184612	0.411	0.33	5.71515e-07
RASA1	2.71431e-11	-0.0397475	0.566	0.458	5.70928e-07
RNF5	2.71347e-11	-0.0909408	0.728	0.571	5.70752e-07
YTHDC2	2.70824e-11	0.0274482	0.583	0.468	5.69652e-07
MTFR1	2.69335e-11	-0.067453	0.658	0.525	5.66519e-07
DHRS1	2.69168e-11	-0.0297946	0.322	0.246	5.66168e-07
RAP1B	2.68524e-11	-0.0889411	0.968	0.698	5.64814e-07
DIS3L2	2.65291e-11	0.0152984	0.395	0.312	5.58014e-07
INPP5E	2.63471e-11	0.0192317	0.27	0.197	5.54185e-07
NADK	2.61724e-11	-0.0609358	0.642	0.52	5.50509e-07
WDR90	2.59615e-11	0.0295446	0.234	0.165	5.46074e-07
OSBPL2	2.59503e-11	0.0317031	0.289	0.215	5.45839e-07
SLC6A9	2.57075e-11	0.023584	0.132	0.079	5.40731e-07
ANO6	2.56609e-11	-0.0608607	0.569	0.457	5.39751e-07
SLC7A6OS	2.53356e-11	-0.0754967	0.572	0.468	5.32909e-07
TIMP4	2.52174e-11	-0.0452596	0.081	0.137	5.30423e-07
RP11-244F12.2	2.50517e-11	0.0144352	0.036	0.008	5.26937e-07
TUBB2B	2.48232e-11	-0.0563963	0.04	0.081	5.2213e-07
PPM1K	2.47677e-11	0.0394476	0.362	0.283	5.20964e-07
BLOC1S2	2.45936e-11	-0.104746	0.796	0.603	5.17302e-07
TMEM37	2.45485e-11	-0.00734229	0.009	0.035	5.16353e-07
PHACTR4	2.44337e-11	-0.0443777	0.71	0.557	5.13939e-07
SERP2	2.40593e-11	-0.0167244	0.222	0.153	5.06064e-07
MCCC1	2.3878e-11	0.0444903	0.348	0.271	5.0225e-07
HLCS	2.37056e-11	0.0434853	0.306	0.23	4.98625e-07
ARHGAP42	2.36385e-11	0.022905	0.274	0.202	4.97212e-07
ZBED3	2.32237e-11	-0.0367396	0.099	0.159	4.88487e-07
LIMD1	2.27437e-11	-0.132265	0.246	0.323	4.7839e-07
PRPS2	2.26327e-11	-0.0898935	0.676	0.531	4.76055e-07
RPF1	2.23944e-11	-0.177014	0.72	0.571	4.71043e-07
RNF8	2.22344e-11	-0.110363	0.72	0.566	4.67678e-07
TMLHE	2.17276e-11	-0.00202563	0.258	0.19	4.57018e-07
POC5	2.12054e-11	-0.00930489	0.318	0.242	4.46035e-07
HDX	2.11424e-11	0.0367075	0.231	0.162	4.44709e-07
SLC37A4	2.09528e-11	-0.0180438	0.44	0.348	4.40722e-07
AC005523.2	2.08623e-11	0.0200787	0.224	0.157	4.38818e-07
FST	2.08262e-11	-0.192592	0.201	0.264	4.38059e-07
AUTS2	2.0227e-11	0.0232843	0.155	0.096	4.25455e-07
MAP2K6	1.99458e-11	-0.00909422	0.039	0.081	4.19539e-07
GPR1	1.97308e-11	-0.138106	0.273	0.349	4.15017e-07
LMLN	1.9684e-11	0.00345653	0.205	0.141	4.14034e-07
SRP9	1.95793e-11	-0.377185	0.975	0.736	4.11831e-07
ING3	1.94468e-11	-0.0453557	0.419	0.333	4.09044e-07
ST3GAL3	1.93407e-11	0.0127222	0.226	0.159	4.06812e-07
MAP3K7	1.92268e-11	-0.0911049	0.653	0.52	4.04417e-07
RP11-166O4.6	1.86903e-11	-0.0251482	0.02	0.053	3.93131e-07
EIF2AK1	1.8684e-11	-0.108935	0.887	0.653	3.92999e-07
FAM72C	1.84e-11	-0.0281319	0.014	0.043	3.87025e-07
IMPDH2	1.82724e-11	-0.206248	0.969	0.708	3.84342e-07
TRANK1	1.82223e-11	0.0122043	0.127	0.072	3.83287e-07
CPNE7	1.80229e-11	-0.0643147	0.581	0.464	3.79094e-07
YES1	1.78048e-11	-0.051965	0.669	0.534	3.74505e-07
TCEANC2	1.77462e-11	0.0128985	0.183	0.122	3.73274e-07
USP43	1.73065e-11	0.0164117	0.071	0.031	3.64025e-07
F8A1	1.72393e-11	-0.0952243	0.263	0.343	3.62612e-07
NAGS	1.71491e-11	-0.0127327	0.27	0.199	3.60715e-07
GGA1	1.7139e-11	-0.0503149	0.594	0.484	3.60502e-07
RHOU	1.70675e-11	0.0236037	0.175	0.113	3.58998e-07
EVL	1.68683e-11	0.00919775	0.541	0.437	3.54807e-07
ELP4	1.66606e-11	0.0270173	0.387	0.307	3.50438e-07
DIDO1	1.64851e-11	-0.0328903	0.641	0.512	3.46747e-07
ZNF431	1.62505e-11	0.0115936	0.264	0.195	3.41813e-07
PIK3C2B	1.607e-11	-0.0187748	0.009	0.035	3.38017e-07
LMF1	1.60283e-11	0.0135263	0.142	0.085	3.37139e-07
NEK1	1.57403e-11	-0.0514249	0.518	0.416	3.31081e-07
TMEM106A	1.57031e-11	0.0398086	0.274	0.203	3.30298e-07
PRKRA	1.56514e-11	-0.139299	0.806	0.615	3.29212e-07
CTD-2192J16.22	1.56421e-11	0.00540022	0.018	0	3.29016e-07
ATP9B	1.55026e-11	0.0245518	0.212	0.145	3.26082e-07
PLCE1-AS1	1.5449e-11	-0.0266878	0.008	0.033	3.24955e-07
MRPL17	1.54255e-11	-0.164951	0.962	0.696	3.2446e-07
CRAMP1L	1.54012e-11	-0.00468611	0.214	0.147	3.23948e-07
ZNF430	1.53038e-11	0.00937241	0.422	0.337	3.21901e-07
UBE2D1	1.5289e-11	-0.0792708	0.671	0.536	3.21589e-07
SLA	1.5243e-11	0.00874481	0.031	0.006	3.2062e-07
ARFGAP2	1.51935e-11	-0.0552189	0.782	0.604	3.1958e-07
DIAPH1	1.48606e-11	-0.0395459	0.82	0.608	3.12578e-07
BLK	1.47831e-11	0.00707421	0.021	0.001	3.10948e-07
MIR22HG	1.45936e-11	-0.0528948	0.505	0.403	3.06963e-07
FBXL12	1.45632e-11	-0.00857033	0.493	0.402	3.06322e-07
CELF1	1.39722e-11	-0.0732811	0.863	0.633	2.93891e-07
IFI44L	1.3762e-11	0.0237039	0.069	0.029	2.89469e-07
LAMA1	1.36772e-11	0.0270347	0.166	0.106	2.87686e-07
NR2F6	1.33859e-11	-0.145454	0.918	0.669	2.81558e-07
HIST1H3B	1.32986e-11	-0.0830886	0.074	0.127	2.79723e-07
CPNE2	1.31002e-11	-0.015837	0.578	0.468	2.7555e-07
GLCE	1.30081e-11	0.00783728	0.349	0.269	2.73612e-07
ABCG2	1.29735e-11	-0.0355542	0.04	0.084	2.72885e-07
WIZ	1.28616e-11	-0.026522	0.594	0.485	2.70532e-07
RORA	1.27053e-11	0.0148192	0.096	0.049	2.67243e-07
RP11-427H3.3	1.24975e-11	-0.0397603	0.564	0.453	2.62873e-07
TACC3	1.24409e-11	-0.121042	0.747	0.56	2.61683e-07
ACIN1	1.23969e-11	-0.0667153	0.92	0.658	2.60757e-07
PDDC1	1.23933e-11	-0.0340664	0.591	0.481	2.6068e-07
NSMAF	1.18249e-11	-0.0962794	0.556	0.442	2.48724e-07
RHBDL2	1.18206e-11	0.0110782	0.042	0.012	2.48635e-07
TAX1BP1	1.17989e-11	-0.159079	0.94	0.674	2.48178e-07
DYRK3	1.1617e-11	0.0142639	0.257	0.188	2.44352e-07
NAP1L1	1.15298e-11	0.0461202	0.989	0.774	2.42517e-07
EPB41L4A-AS1	1.14245e-11	-0.0451214	0.549	0.441	2.40303e-07
DZIP1L	1.1323e-11	0.0319539	0.189	0.127	2.38168e-07
FAM179B	1.13192e-11	0.00233951	0.387	0.306	2.38088e-07
ZHX3	1.12116e-11	-0.0180305	0.515	0.42	2.35824e-07
ARHGEF10	1.10397e-11	-0.0608643	0.493	0.393	2.3221e-07
MRFAP1L1	1.09323e-11	-0.0956754	0.655	0.527	2.29951e-07
RFT1	1.08304e-11	-0.0254087	0.685	0.538	2.27807e-07
RP6-65G23.3	1.07788e-11	-0.0128985	0.026	0.064	2.26721e-07
UBXN2A	1.06221e-11	-0.0387876	0.64	0.513	2.23424e-07
2023-03-06	1.06065e-11	-0.0546764	0.719	0.559	2.23097e-07
STIL	1.03168e-11	0.00171925	0.346	0.265	2.17004e-07
ATP6V1B2	1.02959e-11	-0.0512197	0.617	0.49	2.16564e-07
TLN2	9.84375e-12	-0.0339685	0.108	0.172	2.07054e-07
ZNF7	9.76372e-12	-0.0209519	0.441	0.355	2.0537e-07
CRYL1	9.75705e-12	-0.0207253	0.346	0.268	2.0523e-07
AFF1	9.74213e-12	-0.0515796	0.325	0.246	2.04916e-07
PSMG3-AS1	9.70943e-12	-0.0163734	0.12	0.066	2.04228e-07
TMEM35	9.69209e-12	-0.0203652	0.029	0.067	2.03863e-07
FAM73A	9.54249e-12	-0.000726258	0.402	0.316	2.00717e-07
RP11-213H15.1	9.51925e-12	0.00623484	0.022	0.001	2.00228e-07
CCP110	9.45505e-12	0.00440297	0.446	0.351	1.98877e-07
FAM206A	9.44675e-12	0.00726747	0.285	0.212	1.98703e-07
TNFAIP8L1	9.42897e-12	0.0175589	0.392	0.303	1.98329e-07
CDR2	9.38525e-12	0.00149161	0.569	0.457	1.97409e-07
RP5-1074L1.1	9.3826e-12	0.0119624	0.046	0.014	1.97354e-07
AC016831.7	9.32766e-12	0.0177856	0.119	0.066	1.96198e-07
IFT46	9.28208e-12	-0.0524678	0.455	0.364	1.95239e-07
AC024592.12	9.23916e-12	0.000312936	0.048	0.015	1.94336e-07
RP5-1125A11.1	9.19862e-12	0.00159049	0.141	0.085	1.93484e-07
ELK1	9.09338e-12	-0.055178	0.547	0.438	1.9127e-07
SKA3	9.0184e-12	-0.057097	0.555	0.444	1.89693e-07
MOV10L1	9.00479e-12	0.00865272	0.094	0.047	1.89407e-07
GIGYF2	8.94624e-12	-0.0677475	0.835	0.625	1.88175e-07
C1orf106	8.82076e-12	0.0011803	0.043	0.012	1.85536e-07
CIRBP-AS1	8.81846e-12	0.00268973	0.028	0.004	1.85487e-07
PSPC1	8.79572e-12	-0.0934759	0.702	0.561	1.85009e-07
EMILIN2	8.64392e-12	-0.00944513	0.319	0.241	1.81816e-07
UBE2V2	8.63533e-12	-0.151772	0.956	0.686	1.81636e-07
DFNB59	8.62595e-12	0.0115855	0.048	0.015	1.81438e-07
GGPS1	8.46511e-12	-0.123848	0.636	0.503	1.78055e-07
MORF4L1	8.18057e-12	-0.0567215	0.98	0.717	1.7207e-07
VAX2	8.14967e-12	0.0174105	0.051	0.017	1.7142e-07
C7orf50	7.9609e-12	-0.21041	0.936	0.682	1.6745e-07
SCN9A	7.94735e-12	-0.0496279	0.04	0.083	1.67165e-07
C10orf118	7.70969e-12	-0.0358199	0.457	0.36	1.62166e-07
TPRG1L	7.69096e-12	-0.0461044	0.433	0.342	1.61772e-07
SLC27A2	7.67605e-12	-0.00597796	0.002	0.021	1.61458e-07
NUP54	7.6546e-12	-0.168706	0.724	0.563	1.61007e-07
SNAI1	7.62928e-12	0.03039	0.129	0.075	1.60474e-07
CREM	7.62466e-12	-0.0957975	0.66	0.527	1.60377e-07
IRX3	7.62133e-12	-0.0212387	0.331	0.249	1.60307e-07
PRPF4	7.59579e-12	-0.162207	0.794	0.601	1.5977e-07
TMEM133	7.5616e-12	0.0090929	0.11	0.059	1.59051e-07
ANXA7	7.54159e-12	-0.24418	0.93	0.679	1.5863e-07
CFLAR-AS1	7.24858e-12	-0.000479254	0.027	0.004	1.52467e-07
SULT1E1	7.24397e-12	-0.050421	0.01	0.037	1.5237e-07
MSH5-SAPCD1	7.22323e-12	0.00858274	0.029	0.004	1.51933e-07
[truncated: 6,073 more rows]

## Sheet: Table S4
Table S4.Results of DEGs analysis between IL-4 lincensing and unlicensing UC-MSCs
Gene	p_val	avg_log2FC	pct.1	pct.2	p_val_adj
MPRIP-AS1	2.37407e-06	-0.00894652	0.013	0.028	0.0499362
VWCE	2.35971e-06	0.00644189	0.051	0.028	0.0496341
CFB	2.35737e-06	0.00362866	0.012	0.002	0.0495849
RP11-152N13.5	2.33371e-06	-0.0210205	0.067	0.098	0.0490873
SLC25A51	2.32917e-06	-0.0521626	0.326	0.271	0.0489918
EXD2	2.31452e-06	-0.00212091	0.255	0.209	0.0486836
FAXC	2.31211e-06	-0.018493	0.048	0.075	0.048633
AC068620.1	2.31003e-06	0.00622676	0.036	0.017	0.0485893
PM20D2	2.30247e-06	-0.164048	0.311	0.35	0.0484302
AC068831.10	2.26684e-06	0.00396394	0.018	0.005	0.0476807
MAZ	2.26337e-06	-0.166537	0.975	0.677	0.0476078
CPA1	2.25772e-06	0.0040243	0.02	0.006	0.0474889
ZNF200	2.24369e-06	-0.0260054	0.274	0.224	0.0471937
SNTG2	2.23929e-06	0.00645896	0.036	0.017	0.0471013
PAPPA-AS1	2.2326e-06	-0.00663375	0.044	0.023	0.0469606
RANBP9	2.22257e-06	-0.0686597	0.6	0.488	0.0467495
MEAF6	2.22024e-06	-0.164656	0.831	0.612	0.0467006
POLR1D	2.21835e-06	-0.220598	0.989	0.705	0.0466607
KCNG1	2.21504e-06	-0.0281198	0.414	0.347	0.0465912
RP11-403P17.3	2.19162e-06	-0.0316867	0.014	0.03	0.0460986
CCDC173	2.18159e-06	0.00335327	0.016	0.004	0.0458876
RP11-774O3.3	2.14597e-06	0.00432291	0.02	0.006	0.0451384
RP11-755F10.1	2.14222e-06	0.00525993	0.029	0.012	0.0450594
SUV39H2	2.13322e-06	-0.149413	0.331	0.373	0.0448702
RGMB	2.12905e-06	-0.0956077	0.485	0.397	0.0447824
RP11-318E3.9	2.1079e-06	-0.0161086	0.012	0.027	0.0443375
C17orf75	2.08057e-06	-0.100586	0.573	0.466	0.0437628
RP5-1142A6.8	2.07599e-06	0.00604017	0.033	0.014	0.0436663
RP11-212I21.4	2.07091e-06	0.00802495	0.047	0.025	0.0435595
AC093642.3	2.04659e-06	0.00687792	0.029	0.012	0.043048
HIST1H2BO	2.03008e-06	-0.00265671	0.047	0.025	0.0427007
LINC00364	2.01539e-06	0.00369804	0.02	0.006	0.0423916
RP11-4F5.2	1.994e-06	-0.0047209	0.032	0.014	0.0419419
TMEM251	1.98252e-06	-0.13863	0.455	0.469	0.0417003
PIM2	1.97187e-06	-0.0204556	0.156	0.116	0.0414763
PLA2G4C	1.97178e-06	-0.0162638	0.022	0.007	0.0414744
AHSA1	1.94156e-06	-0.276735	0.969	0.684	0.0408389
AC010524.4	1.93502e-06	0.00174658	0.021	0.006	0.0407013
SMAD4	1.91705e-06	-0.0767896	0.617	0.509	0.0403232
ESRRA	1.91248e-06	-0.0321465	0.572	0.462	0.040227
CRLF1	1.91153e-06	0.00480653	0.021	0.006	0.0402071
NAPB	1.90628e-06	0.00343078	0.179	0.137	0.0400967
MRPL39	1.90217e-06	-0.293242	0.657	0.586	0.0400103
CASC1	1.89579e-06	0.00304184	0.009	0	0.0398761
RP11-343H19.1	1.89579e-06	0.00351167	0.009	0	0.0398761
WHSC1	1.84622e-06	-0.276692	0.706	0.6	0.0388333
GCLC	1.84395e-06	-0.0221985	0.27	0.219	0.0387857
HAUS5	1.79608e-06	-0.0586504	0.21	0.256	0.0377788
EVI2B	1.77042e-06	-0.041569	0.102	0.139	0.037239
ZNF486	1.76162e-06	0.00453381	0.154	0.115	0.037054
KBTBD2	1.73407e-06	-0.0887731	0.414	0.339	0.0364745
TNFRSF19	1.73221e-06	-0.00470614	0.041	0.02	0.0364353
ATAD2	1.71973e-06	-0.0454182	0.633	0.522	0.0361728
AC005306.3	1.7176e-06	0.00572229	0.033	0.014	0.0361279
TM4SF19-AS1	1.7129e-06	0.00626185	0.032	0.013	0.0360292
AC068039.4	1.70905e-06	0.00869903	0.082	0.052	0.0359481
PGM2	1.67901e-06	-0.191301	0.785	0.59	0.0353164
CRKL	1.65548e-06	-0.0584572	0.398	0.333	0.0348213
SMARCAL1	1.65168e-06	-0.0505494	0.425	0.362	0.0347414
USP18	1.64521e-06	-0.000254917	0.085	0.054	0.0346054
C12orf55	1.64067e-06	-0.00704163	0.051	0.027	0.0345098
STEAP3	1.63754e-06	-0.0193837	0.454	0.385	0.0344441
CCDC61	1.61452e-06	-0.0587679	0.381	0.321	0.0339597
RAB23	1.61383e-06	-0.0810452	0.466	0.385	0.0339454
ARHGEF11	1.60868e-06	-0.00798968	0.261	0.213	0.0338371
SLC44A1	1.60605e-06	-0.133925	0.783	0.601	0.0337817
SHROOM3	1.60332e-06	0.0107438	0.093	0.061	0.0337243
SLC24A3	1.5858e-06	0.00951277	0.059	0.034	0.0333557
ZNF549	1.57278e-06	0.00898099	0.108	0.075	0.0330818
KREMEN1	1.55961e-06	0.0107606	0.238	0.188	0.0328048
DERL2	1.55374e-06	-0.139261	0.898	0.64	0.0326813
COX6A1P2	1.54325e-06	0.0122863	0.169	0.128	0.0324608
MTHFSD	1.53312e-06	0.00745678	0.212	0.169	0.0322477
CORO1A	1.53088e-06	-0.0135086	0.281	0.23	0.0322004
GGA1	1.5171e-06	-0.0928899	0.59	0.484	0.0319108
RNF135	1.49842e-06	-0.0736106	0.41	0.347	0.0315177
SEMA3B-AS1	1.48754e-06	0.0028071	0.009	0	0.0312889
DUOXA1	1.48754e-06	0.00236848	0.009	0	0.0312889
ADAP1	1.48028e-06	-0.00139865	0.042	0.02	0.0311363
MLH1	1.4794e-06	-0.0888545	0.615	0.507	0.0311176
APLP1	1.47872e-06	-0.0112514	0.066	0.039	0.0311034
PPP2R1A	1.47435e-06	-0.201774	0.967	0.681	0.0310115
WTIP	1.47303e-06	-0.0409788	0.478	0.4	0.0309837
CMTM3	1.46591e-06	-0.0757828	0.696	0.547	0.030834
CNNM2	1.46374e-06	0.00349771	0.108	0.073	0.0307882
PRKCZ	1.45522e-06	0.00665838	0.047	0.024	0.0306091
RP11-629O1.2	1.44935e-06	-0.00963591	0.099	0.066	0.0304856
FBXL4	1.4452e-06	-0.0129966	0.281	0.23	0.0303983
ZNF2	1.43869e-06	0.0112615	0.085	0.055	0.0302614
BTN2A2	1.42705e-06	-0.0488983	0.218	0.17	0.0300166
FAM102B	1.42054e-06	0.00185565	0.132	0.095	0.0298797
RP5-1042K10.10	1.41e-06	0.00813394	0.04	0.019	0.029658
SETD1B	1.39979e-06	-0.0044663	0.332	0.272	0.0294431
TMEM102	1.39834e-06	-0.000610664	0.101	0.067	0.0294128
KB-1507C5.2	1.39766e-06	-0.000123766	0.108	0.074	0.0293985
PPP1R3B	1.38599e-06	-0.0158078	0.194	0.15	0.0291529
RECQL4	1.38447e-06	-0.0864421	0.224	0.269	0.0291209
GGN	1.35992e-06	0.00140398	0.049	0.025	0.0286046
DGKD	1.34567e-06	-0.0210942	0.326	0.273	0.0283048
SMAGP	1.34507e-06	-0.168513	0.693	0.594	0.0282922
WNT2	1.33821e-06	0.00577343	0.017	0.004	0.0281479
MIR4453	1.33767e-06	-0.0103549	0.073	0.045	0.0281366
CTD-3193O13.9	1.33302e-06	0.00328471	0.014	0.002	0.0280386
NDNL2	1.32077e-06	-0.114803	0.585	0.482	0.0277811
HIST1H2AL	1.31349e-06	0.0505381	0.17	0.134	0.0276279
YJEFN3	1.30506e-06	0.0106093	0.079	0.05	0.0274506
AP001372.2	1.28896e-06	-0.00166677	0.055	0.03	0.027112
ZNF142	1.28725e-06	0.0101505	0.218	0.173	0.0270761
KIF14	1.28327e-06	-0.170174	0.327	0.372	0.0269923
CCDC74A	1.28252e-06	-0.0128983	0.256	0.205	0.0269765
ELMOD1	1.28204e-06	-0.016934	0.039	0.063	0.0269665
RP11-247A12.7	1.27836e-06	0.00370276	0.014	0.002	0.0268891
AKR1B10	1.26666e-06	-0.00128877	0.062	0.035	0.026643
ZNF90	1.2475e-06	-0.0315243	0.116	0.08	0.0262398
CD274	1.24205e-06	-0.0388103	0.074	0.106	0.0261252
NBEAL1	1.22945e-06	-0.306079	0.777	0.628	0.0258602
HPS6	1.21097e-06	-0.0429288	0.428	0.36	0.0254716
MBD2	1.20798e-06	-0.351239	0.957	0.685	0.0254086
RP11-379F4.4	1.19063e-06	0.00458444	0.052	0.028	0.0250437
SMIM19	1.19043e-06	-0.120617	0.591	0.482	0.0250394
RP1-65J11.1	1.1807e-06	-0.00623614	0.029	0.011	0.0248349
GRK4	1.16883e-06	0.00255113	0.188	0.143	0.0245852
ABCA5	1.16871e-06	-0.0249851	0.245	0.193	0.0245827
CAMK2B	1.16733e-06	0.00249078	0.009	0	0.0245537
BPI	1.16733e-06	0.00279056	0.009	0	0.0245537
STMN3	1.15839e-06	-0.021406	0.236	0.185	0.0243655
BRMS1	1.14144e-06	-0.197004	0.921	0.652	0.0240091
TMEM177	1.14093e-06	-0.0655254	0.458	0.383	0.0239984
SNHG7	1.12567e-06	-0.256745	0.917	0.652	0.0236772
RP11-1055B8.7	1.12091e-06	0.00605383	0.172	0.13	0.0235772
MT1G	1.11518e-06	0.00648071	0.023	0.007	0.0234566
ARHGEF39	1.11367e-06	-0.0452851	0.127	0.168	0.0234248
MADCAM1	1.11194e-06	0.00616604	0.039	0.018	0.0233886
FAM213A	1.10267e-06	-0.0672739	0.395	0.326	0.0231936
ZCCHC14	1.09557e-06	-0.0383573	0.224	0.177	0.0230443
PCDHGA11	1.09124e-06	0.00718894	0.029	0.011	0.0229531
KLHL20	1.09049e-06	-0.0584079	0.457	0.375	0.0229374
MRPS7	1.07955e-06	-0.184865	0.972	0.685	0.0227072
SLC16A10	1.07895e-06	-0.00617332	0.017	0.035	0.0226947
MRPL47	1.07031e-06	-0.328802	0.977	0.698	0.022513
EML1	1.0649e-06	-0.00296681	0.061	0.034	0.0223991
INPP4B	1.03661e-06	-0.037404	0.332	0.269	0.021804
BYSL	1.02461e-06	-0.158363	0.737	0.574	0.0215517
GMFB	1.02291e-06	-0.177133	0.824	0.618	0.0215159
TRAPPC5	1.00757e-06	-0.0220431	0.108	0.073	0.0211932
RP11-53I6.4	1.00359e-06	-0.00123007	0	0.004	0.0211096
RIPK2	9.97294e-07	-0.204129	0.684	0.533	0.0209771
TXK	9.89729e-07	-0.00574818	0.015	0.032	0.020818
RP11-538P18.2	9.85054e-07	-0.0261302	0.055	0.084	0.0207196
MASTL	9.83745e-07	-0.0810095	0.311	0.354	0.0206921
CDA	9.82797e-07	-0.112607	0.377	0.315	0.0206721
KIAA1614	9.81058e-07	0.00612099	0.11	0.075	0.0206356
WDR63	9.8021e-07	0.00375362	0.014	0.002	0.0206177
KIAA0247	9.68032e-07	0.00530861	0.162	0.12	0.0203616
CSTF2T	9.65778e-07	-0.064278	0.498	0.42	0.0203142
SLC30A1	9.60473e-07	0.00582118	0.26	0.209	0.0202026
LCTL	9.51749e-07	0.00582494	0.043	0.021	0.0200191
FAM71E1	9.50577e-07	-0.00412364	0.025	0.008	0.0199944
NBPF11	9.46657e-07	-0.0234449	0.085	0.121	0.019912
ITGB3BP	9.45529e-07	-0.229511	0.747	0.609	0.0198883
ZNF660	9.44387e-07	0.0124787	0.131	0.092	0.0198642
OXT	9.3885e-07	0.00497676	0.022	0.007	0.0197478
TIRAP	9.37683e-07	-0.00310476	0.127	0.089	0.0197232
AL592284.1	9.24092e-07	0.000732431	0.087	0.056	0.0194373
TPRG1-AS1	9.23816e-07	-0.00467486	0.013	0.029	0.0194315
CTD-2619J13.19	9.16153e-07	0.00393274	0.01	0	0.0192704
ACER3	9.11954e-07	-0.0604901	0.586	0.487	0.019182
PLAGL2	9.09947e-07	-0.00214	0.336	0.28	0.0191398
GPR126	8.99136e-07	-0.0344081	0.345	0.284	0.0189124
PPAPDC3	8.874e-07	0.00146345	0.085	0.054	0.0186656
ITGB1BP1	8.80952e-07	-0.335478	0.987	0.704	0.0185299
SS18L1	8.68059e-07	-0.00248477	0.214	0.167	0.0182587
TMEM104	8.65302e-07	-0.00863555	0.264	0.217	0.0182008
TRAPPC2	8.6295e-07	-0.0398543	0.282	0.227	0.0181513
MFAP4	8.32322e-07	-0.00847518	0.07	0.041	0.0175071
ZNF768	8.32012e-07	-0.038824	0.38	0.32	0.0175005
ZNF837	8.3019e-07	0.00295828	0.069	0.041	0.0174622
G0S2	8.26591e-07	-0.0684213	0.195	0.148	0.0173865
TICRR	8.16362e-07	-0.0266466	0.094	0.131	0.0171714
QTRT1	8.13817e-07	-0.140798	0.631	0.517	0.0171178
SSBP1	8.10659e-07	-0.387297	0.994	0.758	0.0170514
RBKS	8.06401e-07	-0.0132425	0.079	0.049	0.0169618
AC040977.1	8.03094e-07	-0.00470682	0.027	0.01	0.0168923
CBWD6	8.0019e-07	-0.0260366	0.134	0.177	0.0168312
PIGN	7.99691e-07	-0.00625303	0.26	0.211	0.0168207
ATG4A	7.95574e-07	-0.0551777	0.306	0.256	0.0167341
ZSCAN21	7.88436e-07	-0.022788	0.217	0.17	0.016584
TNFAIP8L3	7.88121e-07	-0.0971126	0.168	0.211	0.0165773
LYPD3	7.7919e-07	0.00471933	0.023	0.007	0.0163895
TMEM97	7.78175e-07	-0.301081	0.729	0.616	0.0163681
AURKAIP1	7.77903e-07	-0.133088	0.995	0.755	0.0163624
ZNF223.1	7.6763e-07	0.00898965	0.059	0.033	0.0161463
SRGAP2	7.65233e-07	-0.0709634	0.569	0.458	0.0160959
C16orf95	7.62507e-07	0.00874066	0.063	0.036	0.0160386
C10orf76	7.60285e-07	-0.000655911	0.248	0.198	0.0159918
NOP14-AS1	7.56148e-07	-0.0175624	0.183	0.139	0.0159048
FLVCR2	7.55818e-07	0.00380505	0.088	0.056	0.0158979
DTNA	7.54294e-07	-0.0163942	0.066	0.038	0.0158658
DCAF13	7.49889e-07	-0.288636	0.954	0.677	0.0157732
SYPL1	7.45719e-07	-0.26077	0.931	0.661	0.0156854
TOR2A	7.37644e-07	-0.0618699	0.441	0.366	0.0155156
GALNT15	7.36753e-07	0.00699976	0.037	0.016	0.0154969
MMACHC	7.36071e-07	-0.010136	0.125	0.087	0.0154825
STARD9	7.31208e-07	-0.0280117	0.095	0.132	0.0153802
ATP5L2	7.24047e-07	0.00467493	0.057	0.032	0.0152296
RP11-115D19.1	7.20646e-07	0.00641187	0.027	0.01	0.0151581
TUT1	7.144e-07	0.00400146	0.198	0.153	0.0150267
GLDC	7.14045e-07	-0.0129366	0.003	0.013	0.0150192
FAM117A	7.1106e-07	-0.00722743	0.152	0.11	0.0149564
RSG1	7.0642e-07	0.00079911	0.099	0.066	0.0148588
WDR81	7.03542e-07	0.00614128	0.237	0.188	0.0147983
PIH1D2	6.98966e-07	0.000631557	0.072	0.043	0.0147021
SYTL4	6.97619e-07	-0.0157379	0.248	0.199	0.0146737
RASSF3	6.95891e-07	-0.122124	0.218	0.267	0.0146374
LIMS3.1	6.83233e-07	-0.00723601	0.108	0.073	0.0143711
PEBP1	6.81254e-07	-0.284184	0.993	0.736	0.0143295
NDUFS3	6.80366e-07	-0.26379	0.952	0.679	0.0143108
ENC1	6.74073e-07	-0.128933	0.609	0.491	0.0141785
ATP6AP1L	6.71656e-07	0.00668429	0.045	0.022	0.0141276
ZNF596	6.70153e-07	0.00632978	0.056	0.031	0.014096
GDPD1	6.67717e-07	0.00762117	0.044	0.021	0.0140448
ZNF695	6.61145e-07	-0.0216567	0.073	0.108	0.0139065
TMEM69	6.59887e-07	-0.0265756	0.452	0.377	0.0138801
ZNF337-AS1	6.5451e-07	-0.0111999	0.104	0.069	0.013767
LHFPL5	6.51162e-07	-0.0345018	0.006	0.018	0.0136965
BVES	6.484e-07	-0.000276792	0.088	0.056	0.0136384
MGLL	6.40105e-07	-0.165691	0.805	0.595	0.013464
TMEM126A	6.38343e-07	-0.212539	0.955	0.672	0.0134269
OPHN1	6.36869e-07	-0.0205616	0.179	0.136	0.0133959
RFWD2	6.26544e-07	-0.0331871	0.505	0.418	0.0131787
RP11-656D10.3	6.26373e-07	0.00399256	0.019	0.005	0.0131751
LINC01063	6.2596e-07	0.0046931	0.023	0.007	0.0131664
CEACAM19	6.25386e-07	0.00278135	0.044	0.021	0.0131544
IPO9	6.13219e-07	-0.146895	0.816	0.612	0.0128985
ANXA3	6.06854e-07	-0.094273	0.337	0.273	0.0127646
TIPARP	6.04635e-07	-0.172917	0.787	0.601	0.0127179
CCND2	5.96168e-07	-0.0345983	0.227	0.178	0.0125398
KRBOX4	5.95857e-07	-0.0405917	0.262	0.211	0.0125332
HIBADH	5.91011e-07	-0.0892662	0.632	0.513	0.0124313
RP11-486G15.2	5.89831e-07	0.0159965	0.166	0.123	0.0124065
HINFP	5.88816e-07	0.00303797	0.233	0.186	0.0123851
PNN	5.8655e-07	-0.171014	0.976	0.686	0.0123375
CDC45	5.85067e-07	-0.0894624	0.607	0.486	0.0123063
KATNBL1	5.84826e-07	-0.153378	0.835	0.611	0.0123012
NUDT6	5.8449e-07	-0.0415088	0.346	0.287	0.0122942
HLA-DMA	5.82771e-07	0.00503588	0.044	0.021	0.012258
PHYHIP	5.80093e-07	0.00586409	0.041	0.019	0.0122017
ARHGEF6	5.74077e-07	0.0103005	0.069	0.041	0.0120751
RP11-247L20.4	5.73881e-07	-0.0127578	0.012	0.028	0.012071
KHNYN	5.73369e-07	-0.0331746	0.311	0.253	0.0120602
BANF1	5.69871e-07	-0.231776	0.993	0.714	0.0119867
SHCBP1	5.68083e-07	-0.257454	0.494	0.524	0.0119491
RP1-261D10.2	5.66478e-07	-0.00260576	0.11	0.073	0.0119153
RP11-126L15.4	5.5531e-07	0.00548436	0.027	0.009	0.0116804
Z98049.1	5.53634e-07	0.00184287	0.062	0.035	0.0116451
ARHGAP11A	5.52713e-07	-0.387986	0.452	0.477	0.0116258
TTF2	5.44107e-07	-0.0339602	0.561	0.466	0.0114447
ZNF646	5.40928e-07	0.000624152	0.183	0.138	0.0113779
UBE2D1	5.38149e-07	-0.125181	0.673	0.536	0.0113194
KCND1	5.38003e-07	0.00389929	0.017	0.004	0.0113164
RP11-388M20.1	5.36763e-07	-0.00967529	0.034	0.059	0.0112903
E2F5	5.36231e-07	0.0044737	0.148	0.107	0.0112791
NYAP1	5.334e-07	0.00698302	0.051	0.026	0.0112195
DENND4B	5.31366e-07	-0.0299326	0.33	0.269	0.0111767
B4GALT3	5.3009e-07	-0.107133	0.621	0.505	0.0111499
OLFML2A	5.27759e-07	0.00595268	0.05	0.025	0.0111009
ANKRD13B	5.2536e-07	0.00104762	0.14	0.1	0.0110504
AL359091.2	5.19889e-07	0.00599981	0.03	0.011	0.0109353
AKR1C3	5.19618e-07	0.0112082	0.063	0.035	0.0109297
TMEFF2	5.18058e-07	-0.0170561	0.057	0.031	0.0108968
CDKN2AIP	5.14978e-07	-0.0955746	0.497	0.413	0.010832
PPIL1	5.1126e-07	-0.231421	0.693	0.593	0.0107539
GIGYF1	5.10445e-07	-0.109824	0.241	0.289	0.0107367
SPATA17	5.08791e-07	0.00618561	0.03	0.011	0.0107019
SOX13	5.08575e-07	0.000572962	0.097	0.064	0.0106974
ZER1	5.06785e-07	-0.032162	0.25	0.197	0.0106597
CMTM6	5.06752e-07	-0.123411	0.896	0.637	0.010659
PAXIP1	5.06376e-07	-0.0850128	0.297	0.341	0.0106511
HYAL2	5.05659e-07	-0.12428	0.827	0.619	0.010636
SLC12A5	5.03817e-07	0.00551961	0.026	0.008	0.0105973
ADPRM	5.01652e-07	-0.00266851	0.225	0.176	0.0105517
FOXD1	5.00069e-07	-0.169355	0.334	0.355	0.0105185
RP11-674N23.1	4.99722e-07	-0.0107259	0.043	0.021	0.0105111
UFSP1	4.97526e-07	0.0143378	0.137	0.098	0.010465
CDC5L	4.94854e-07	-0.172043	0.931	0.661	0.0104087
EDN1	4.91822e-07	-0.0317842	0.035	0.06	0.010345
AP5M1	4.90964e-07	0.00650281	0.417	0.346	0.0103269
CEP152	4.8788e-07	-0.0225433	0.384	0.322	0.0102621
NEU3	4.86171e-07	0.00937669	0.06	0.033	0.0102261
MTUS1	4.84168e-07	0.00825294	0.036	0.015	0.010184
TIGD5	4.82334e-07	-0.0227511	0.378	0.314	0.0101454
RAD23B	4.80953e-07	-0.202769	0.982	0.687	0.0101164
RAP2C	4.76743e-07	-0.0694365	0.433	0.362	0.0100278
ASGR1	4.76164e-07	-0.0187046	0.062	0.034	0.0100156
TNRC6C	4.74995e-07	0.00896677	0.261	0.213	0.00999105
CDKN2D	4.7464e-07	-0.0813411	0.397	0.315	0.00998359
ECM2	4.71536e-07	0.00598597	0.038	0.017	0.00991828
RP11-254F7.2	4.68586e-07	-0.00195546	0.06	0.033	0.00985623
TCEB1	4.68005e-07	-0.174764	0.993	0.718	0.00984401
PCNXL4	4.63275e-07	-0.0912345	0.584	0.48	0.00974454
ANKH	4.61757e-07	-0.101661	0.403	0.335	0.0097126
CCP110	4.56296e-07	-0.0188885	0.423	0.351	0.00959774
AL590452.1	4.51155e-07	0.00915441	0.131	0.091	0.00948959
DHRS12	4.43622e-07	-0.0147688	0.105	0.069	0.00933115
RP11-474O21.5	4.43143e-07	0.00331108	0.01	0	0.00932106
FAM151B	4.35189e-07	-0.0135062	0.079	0.048	0.00915376
INPP5K	4.33018e-07	-0.043948	0.28	0.226	0.00910809
GTPBP4	4.28401e-07	-0.112943	0.963	0.666	0.00901099
GPRASP1	4.25102e-07	0.0111502	0.07	0.041	0.00894159
ZNF816	4.23626e-07	-0.00122608	0.119	0.082	0.00891056
MDC1	4.22178e-07	0.0203583	0.464	0.391	0.00888009
PRRX2	4.19404e-07	0.00603642	0.097	0.063	0.00882173
UBXN7-AS1	4.19255e-07	0.0148263	0.034	0.014	0.00881862
POGZ	4.10791e-07	-0.0571638	0.599	0.487	0.00864057
ARHGAP22	4.08727e-07	-0.272712	0.879	0.64	0.00859716
POU2F1	4.07773e-07	-0.00921155	0.304	0.248	0.00857709
HOXD13	4.00101e-07	-0.0238349	0.053	0.082	0.00841573
USP49	3.99069e-07	-0.00102672	0.148	0.108	0.00839401
GIT1	3.95544e-07	-0.0372964	0.475	0.398	0.00831987
AGPAT6	3.92826e-07	-0.13164	0.596	0.486	0.00826271
IRS1	3.88217e-07	-0.0519987	0.477	0.388	0.00816576
RNF34	3.86967e-07	-0.10021	0.634	0.511	0.00813947
ZDHHC13	3.86641e-07	-0.0935447	0.254	0.302	0.00813261
CENPW	3.85238e-07	-0.451399	0.898	0.69	0.00810309
SLC15A4	3.83276e-07	-0.0216091	0.423	0.352	0.00806182
MAML3	3.82033e-07	-0.000110006	0.071	0.041	0.00803568
C6orf47	3.76656e-07	-0.0280035	0.425	0.346	0.00792258
TAZ	3.75291e-07	-0.0202072	0.402	0.337	0.00789387
PNMAL2	3.7527e-07	0.00524058	0.025	0.008	0.00789344
UBA2	3.75183e-07	-0.426654	0.923	0.678	0.00789161
GMDS	3.71498e-07	-0.0540215	0.407	0.341	0.0078141
FHOD3	3.70319e-07	-0.0389923	0.219	0.168	0.00778929
TRIOBP	3.68127e-07	-0.235609	0.94	0.669	0.00774318
HSD3B7	3.66448e-07	-0.0403128	0.311	0.25	0.00770786
POLM	3.65866e-07	0.0204028	0.212	0.165	0.00769563
HPD	3.64068e-07	0.00566025	0.046	0.022	0.00765781
TRMT2A	3.62325e-07	-0.0773813	0.523	0.437	0.00762115
ANK1	3.62028e-07	-0.00334129	0.047	0.023	0.00761489
SLC7A7	3.61351e-07	0.00224716	0.067	0.038	0.00760066
ALKBH4	3.59156e-07	-0.0585226	0.464	0.387	0.0075545
ADAMTS16	3.53294e-07	0.00765583	0.042	0.02	0.00743118
ZFP36L1	3.52281e-07	-0.21083	0.958	0.668	0.00740987
RP11-321N4.5	3.51588e-07	-0.00638443	0.014	0.031	0.0073953
CEP72	3.51241e-07	-0.0453723	0.072	0.106	0.007388
RGL2	3.49624e-07	-0.0322326	0.331	0.271	0.00735398
HOXA11-AS	3.488e-07	-0.0315901	0.369	0.305	0.00733666
HIST1H3C	3.38429e-07	0.00516032	0.079	0.049	0.00711851
PRKD1	3.35915e-07	-0.0238911	0.204	0.155	0.00706564
GATSL2	3.35456e-07	0.00553728	0.049	0.024	0.00705599
DDX56	3.30681e-07	-0.147935	0.845	0.622	0.00695554
LINC00052	3.29899e-07	0.00523351	0.022	0.006	0.00693909
SCAF8	3.23375e-07	-0.0700561	0.499	0.411	0.00680187
ZBTB10	3.18878e-07	0.0129042	0.197	0.149	0.00670729
DBNL	3.1644e-07	-0.233621	0.933	0.658	0.00665601
ZNF569	3.14283e-07	0.00757012	0.209	0.162	0.00661062
TPD52L2	3.13442e-07	-0.215894	0.922	0.653	0.00659293
PRUNE	3.12844e-07	0.00465103	0.161	0.118	0.00658035
FLT3LG	3.1269e-07	-0.00831415	0.148	0.105	0.00657713
ZBTB44	3.12065e-07	-0.0321015	0.401	0.333	0.00656397
C19orf33	3.11473e-07	0.00546066	0.022	0.006	0.00655153
CRY2	3.07811e-07	0.0134049	0.114	0.077	0.00647449
SNX29P2	3.04695e-07	-0.0468584	0.099	0.064	0.00640896
COPS3	3.03807e-07	-0.4132	0.922	0.672	0.00639028
SAMD11	3.0285e-07	0.00871564	0.048	0.023	0.00637015
PYCRL	3.00648e-07	-0.0478238	0.411	0.342	0.00632383
NASP	2.99048e-07	-0.479999	0.977	0.722	0.00629017
GNRH1	2.97225e-07	0.00715806	0.037	0.016	0.00625184
PYGO1	2.97113e-07	0.0176758	0.233	0.184	0.00624948
CTA-445C9.15	2.93373e-07	0.0160614	0.103	0.067	0.0061708
UBE2D2	2.93212e-07	-0.300786	0.989	0.706	0.00616743
RP11-354P11.3	2.92764e-07	0.00970626	0.056	0.03	0.006158
PRPF31	2.92252e-07	-0.243735	0.954	0.676	0.00614723
MFSD2B	2.91722e-07	0.0114187	0.06	0.033	0.00613609
ZNF417	2.9028e-07	0.00797004	0.066	0.037	0.00610574
HSF2BP	2.88625e-07	-0.00315848	0.075	0.044	0.00607093
FBLN5	2.88175e-07	-0.0194894	0.264	0.207	0.00606147
ENTPD1-AS1	2.8799e-07	0.0142978	0.146	0.104	0.00605758
APOBEC3B	2.87807e-07	-0.254197	0.551	0.547	0.00605372
ERMAP	2.87765e-07	0.010956	0.105	0.069	0.00605284
TSPAN13	2.87353e-07	-0.0426354	0.328	0.272	0.00604418
TBC1D22B	2.87121e-07	0.020077	0.216	0.17	0.00603929
METTL25	2.84394e-07	-0.00218918	0.208	0.16	0.00598194
MCM4	2.82959e-07	-0.295881	0.663	0.603	0.00595176
MAP3K7	2.81364e-07	-0.137458	0.658	0.52	0.00591821
EZH2	2.77422e-07	-0.252944	0.507	0.509	0.00583529
RNF112	2.77139e-07	0.00433048	0.017	0.003	0.00582934
FAM86A	2.76874e-07	-0.134572	0.627	0.51	0.00582376
ATL1	2.76194e-07	0.00488002	0.132	0.092	0.00580946
THAP10	2.75126e-07	-0.0346637	0.085	0.122	0.005787
FRMD8	2.7311e-07	-0.0593957	0.255	0.202	0.0057446
PINK1-AS	2.70879e-07	-0.00450925	0.05	0.025	0.00569767
GTPBP2	2.67938e-07	0.0103205	0.261	0.205	0.00563581
ZNF14	2.66299e-07	0.00985541	0.069	0.039	0.00560133
CNOT6L	2.66171e-07	-0.0387751	0.416	0.338	0.00559863
HIC2	2.63864e-07	-3.22339e-05	0.248	0.197	0.00555011
IFT122	2.57444e-07	-0.00717699	0.266	0.211	0.00541507
SEC16B	2.56132e-07	-0.00412146	0.047	0.023	0.00538747
RGS11	2.53546e-07	0.00450211	0.023	0.006	0.00533309
RP11-849H4.2	2.53381e-07	0.00773688	0.11	0.073	0.00532962
RP11-380D23.2	2.4908e-07	0.00328239	0.118	0.08	0.00523915
SEMA3A	2.45261e-07	-0.0547782	0.16	0.207	0.00515883
CGREF1	2.44519e-07	0.00714302	0.047	0.023	0.00514322
ZNF623	2.40743e-07	0.0237614	0.169	0.127	0.00506378
AP5B1	2.37255e-07	-0.00810919	0.285	0.227	0.00499042
MANBA	2.34235e-07	-0.0411888	0.319	0.259	0.0049269
LENG9	2.32152e-07	-0.00192308	0.143	0.101	0.00488308
PTPRJ	2.30436e-07	-0.0167532	0.195	0.149	0.004847
HENMT1	2.30331e-07	-0.0497925	0.141	0.186	0.00484479
VAV2	2.28538e-07	-0.0114163	0.256	0.203	0.00480707
PBLD	2.28062e-07	0.00191555	0.124	0.084	0.00479705
CTD-3193K9.4	2.26506e-07	0.00903434	0.054	0.028	0.00476432
RP11-344E13.3	2.26248e-07	0.00436738	0.014	0.002	0.00475889
ZNF530	2.26162e-07	-0.0329611	0.072	0.106	0.00475709
RPL30	2.25994e-07	-0.0827148	0.998	0.925	0.00475356
SYT15	2.22787e-07	0.00607467	0.065	0.036	0.0046861
KATNAL2	2.21792e-07	0.0107681	0.073	0.042	0.00466517
RP11-214O1.3	2.19434e-07	0.00872043	0.049	0.024	0.00461558
BNIP1	2.19327e-07	-0.072919	0.528	0.433	0.00461332
PRDM10	2.19232e-07	0.0138489	0.108	0.072	0.00461132
WDR55	2.14514e-07	-0.107383	0.606	0.486	0.00451209
AC093850.2	2.14513e-07	0.00326909	0.011	0	0.00451207
ZNF813	2.14072e-07	0.0129002	0.129	0.089	0.00450278
TMEM63B	2.13033e-07	-0.0394962	0.331	0.269	0.00448093
PRDX6	2.1286e-07	-0.263823	0.996	0.785	0.00447729
NAP1L1	2.1009e-07	-0.106177	0.998	0.774	0.00441903
ATG16L1	2.09279e-07	-0.0109284	0.27	0.219	0.00440198
C16orf91	2.07068e-07	-0.0924776	0.677	0.534	0.00435547
ATHL1	2.06013e-07	0.0134754	0.117	0.079	0.00433327
MICU3	2.05924e-07	-0.00261914	0.422	0.35	0.0043314
PQLC2	2.05842e-07	-0.0217657	0.334	0.273	0.00432967
RBM14	2.0389e-07	-0.2357	0.618	0.567	0.00428862
ZRANB3	2.01798e-07	0.0119401	0.275	0.222	0.00424462
RP11-305E17.6	2.00689e-07	0.00535001	0.024	0.007	0.0042213
RAB6B	2.00655e-07	0.00520656	0.027	0.009	0.00422058
MDM1	1.99945e-07	-0.02937	0.263	0.211	0.00420565
LYPD6B	1.99418e-07	-0.0309649	0.038	0.064	0.00419455
BAZ1A	1.9881e-07	-0.173798	0.916	0.644	0.00418178
MYL6	1.98495e-07	-0.156817	0.999	0.93	0.00417514
DTNB	1.98399e-07	0.0115457	0.14	0.099	0.00417312
SAMD14	1.98398e-07	0.00809617	0.062	0.034	0.0041731
CTB-113I20.2	1.97655e-07	-0.0152812	0.168	0.125	0.00415748
EYA3	1.96046e-07	-0.0272514	0.441	0.369	0.00412362
TXNDC11	1.94178e-07	-0.0793035	0.493	0.412	0.00408435
AC009480.3	1.9311e-07	-0.0139709	0.004	0.016	0.00406188
RP11-755B10.4	1.91449e-07	-0.00108297	0.062	0.034	0.00402693
NLRX1	1.87822e-07	0.00714321	0.13	0.089	0.00395065
TGFB3	1.86212e-07	0.0117481	0.073	0.042	0.00391678
SCUBE3	1.85553e-07	0.00230129	0.018	0.004	0.00390292
SLC35D2	1.84897e-07	-0.123295	0.629	0.503	0.00388911
ZNF550	1.84887e-07	0.0058839	0.103	0.068	0.00388891
FUK	1.82973e-07	0.00170803	0.109	0.072	0.00384865
PPP3CB	1.82542e-07	-0.138624	0.673	0.543	0.00383959
NMB	1.79945e-07	-0.0950575	0.565	0.464	0.00378495
HAUS7	1.79315e-07	-0.00630061	0.151	0.11	0.00377171
RNF212	1.78976e-07	0.0102464	0.064	0.035	0.00376459
CDC25C	1.78733e-07	-0.0491343	0.199	0.254	0.00375946
TRIM55	1.78051e-07	-0.00438199	0.006	0.018	0.00374512
RP11-474G23.3	1.74888e-07	0.012575	0.086	0.053	0.00367859
AADAT	1.73864e-07	-0.0583264	0.176	0.225	0.00365706
ZSWIM3	1.7375e-07	0.0113085	0.081	0.049	0.00365466
ZNF502	1.72898e-07	0.00320939	0.165	0.12	0.00363674
MORC2	1.72833e-07	-0.0201514	0.404	0.331	0.00363536
SOX6	1.72759e-07	0.0130325	0.126	0.087	0.00363381
GYG1	1.71547e-07	-0.169013	0.833	0.616	0.00360832
VPS33B	1.71245e-07	0.00750607	0.268	0.213	0.00360197
RP11-644F5.11	1.69251e-07	-0.0120031	0.126	0.087	0.00356002
SLC7A1	1.66858e-07	-0.114577	0.686	0.536	0.0035097
SNURF.1	1.66484e-07	0.00982542	0.075	0.043	0.00350182
HIST1H2AI	1.65665e-07	-0.00217938	0.081	0.05	0.00348459
ESPNL	1.64776e-07	0.00713768	0.036	0.014	0.00346591
LCOR	1.63924e-07	-0.048743	0.383	0.312	0.00344797
TMEM238	1.63486e-07	0.00975762	0.119	0.08	0.00343877
EFHB	1.62737e-07	0.00697303	0.045	0.021	0.00342301
IKZF5	1.62696e-07	-0.0369513	0.213	0.166	0.00342214
CCDC109B	1.59744e-07	-0.104022	0.697	0.547	0.00336006
ZNF625	1.58217e-07	0.0139441	0.111	0.074	0.00332794
SH3RF3-AS1	1.57664e-07	0.00435248	0.021	0.005	0.00331631
RP11-85F14.5	1.57479e-07	0.00476687	0.223	0.173	0.00331241
WDR33	1.57142e-07	-0.17052	0.867	0.632	0.00330531
ZBTB11-AS1	1.56392e-07	-0.0139326	0.21	0.161	0.00328955
GEMIN5	1.56089e-07	-0.0519484	0.569	0.471	0.00328318
AC003075.4	1.54378e-07	-0.0208513	0.091	0.056	0.0032472
RP13-1039J1.2	1.53655e-07	0.0111702	0.086	0.053	0.00323197
LINC-PINT	1.51626e-07	0.00982944	0.161	0.117	0.00318929
DLK2	1.51281e-07	0.0107871	0.082	0.049	0.00318206
LBX2-AS1	1.49776e-07	0.00135837	0.101	0.065	0.00315038
CRIPAK	1.49241e-07	-0.0248125	0.109	0.072	0.00313915
ZNF135	1.47674e-07	-0.0112322	0.066	0.037	0.00310618
ZNF783	1.4609e-07	-0.00330583	0.128	0.088	0.00307285
ABHD15	1.44301e-07	0.00169092	0.169	0.123	0.00303522
LPHN2	1.44165e-07	0.00742829	0.04	0.017	0.00303236
CLDN15	1.43373e-07	0.00380054	0.072	0.041	0.00301571
HES1	1.42984e-07	-0.020506	0.032	0.056	0.00300752
RP11-154H23.3	1.42427e-07	-0.0179164	0.023	0.006	0.00299581
SEMA4C	1.41992e-07	-0.00521177	0.239	0.188	0.00298666
FBXO33	1.39634e-07	-0.0435854	0.464	0.379	0.00293705
FN3KRP	1.37858e-07	-0.174203	0.509	0.506	0.00289971
TMED2	1.36197e-07	-0.116339	0.991	0.705	0.00286477
RPL39L	1.34723e-07	-0.403196	0.82	0.646	0.00283377
RP11-65J3.1	1.34028e-07	-0.00705838	0.056	0.029	0.00281915
ANKRD29	1.31953e-07	0.00900893	0.056	0.029	0.0027755
POT1	1.31742e-07	-0.00700787	0.265	0.211	0.00277106
RP11-1391J7.1	1.31143e-07	-0.00693642	0.131	0.09	0.00275847
CIB2	1.30051e-07	-0.00913099	0.192	0.145	0.00273548
TUBGCP4	1.29914e-07	-0.0305419	0.48	0.4	0.00273261
HOTTIP	1.29679e-07	0.0139179	0.108	0.071	0.00272766
RNU12	1.29472e-07	0.00233754	0.103	0.066	0.0027233
REPS2	1.29344e-07	0.00642837	0.026	0.008	0.00272062
SPIN2B	1.27542e-07	-0.0497478	0.222	0.172	0.00268272
RP11-504P24.8	1.26995e-07	0.00512049	0.06	0.032	0.00267122
PLGRKT	1.25419e-07	-0.25063	0.685	0.593	0.00263806
CNN3	1.2487e-07	-0.208282	0.997	0.747	0.00262652
MED26	1.24421e-07	-8.61097e-05	0.214	0.166	0.00261707
LAT	1.20891e-07	0.0090093	0.08	0.048	0.00254283
TMEM92	1.20698e-07	0.00713231	0.037	0.015	0.00253875
CTC-459F4.1	1.19891e-07	0.00811673	0.05	0.025	0.0025218
C8orf58	1.19592e-07	-0.0551482	0.415	0.339	0.0025155
MANEA-AS1	1.15447e-07	0.0101651	0.064	0.035	0.00242832
RP11-91I8.3	1.14998e-07	0.0063052	0.039	0.016	0.00241886
SSR2	1.14798e-07	-0.0134121	0.994	0.725	0.00241465
RP11-497H16.9	1.13946e-07	-0.0224869	0.075	0.112	0.00239674
BMPER	1.12849e-07	-0.00483836	0.415	0.341	0.00237366
FOXM1	1.12292e-07	-0.215318	0.615	0.578	0.00236195
DGKH	1.10051e-07	-0.0250776	0.419	0.34	0.0023148
ZNF229	1.09033e-07	0.0170602	0.169	0.125	0.00229341
COQ3	1.08981e-07	-0.164084	0.483	0.495	0.0022923
BDNF	1.0876e-07	-0.109379	0.532	0.427	0.00228766
MRPS2	1.08681e-07	-0.356637	0.891	0.66	0.00228601
SLC45A1	1.07716e-07	-0.00869927	0.107	0.07	0.00226569
TCTEX1D1	1.07265e-07	-0.0196631	0.16	0.117	0.00225622
PDLIM5	1.06887e-07	-0.148254	0.871	0.634	0.00224825
PRR3	1.05504e-07	-0.0006915	0.315	0.255	0.00221917
RP11-49I11.1	1.05123e-07	0.00913272	0.066	0.036	0.00221116
MXD3	1.04704e-07	-0.216458	0.315	0.357	0.00220235
AMZ2	1.0438e-07	-0.153037	0.789	0.602	0.00219553
RPAIN	1.03881e-07	-0.24386	0.861	0.625	0.00218503
EPHA4	1.03456e-07	-0.000498741	0.074	0.043	0.0021761
CTDP1	1.02967e-07	-0.0150414	0.398	0.329	0.00216581
ANKRD27	1.02798e-07	-0.0381557	0.32	0.261	0.00216224
PI4K2B	1.02036e-07	-0.129934	0.509	0.42	0.00214622
NUP50	1.01405e-07	-0.0894592	0.71	0.554	0.00213296
RIN2	1.01278e-07	-0.0419827	0.468	0.388	0.00213027
RP11-22P6.3	1.00587e-07	0.00407828	0.197	0.15	0.00211574
MLYCD	9.40319e-08	-0.00814918	0.244	0.192	0.00197787
ZNF582-AS1	9.37751e-08	-0.0252313	0.071	0.039	0.00197247
PNMAL1	9.3409e-08	0.00972912	0.056	0.029	0.00196477
BRIP1	9.27047e-08	-0.0673107	0.193	0.246	0.00194995
VASH1	9.21555e-08	-0.0187586	0.089	0.054	0.0019384
UBE2J1	9.19948e-08	-0.13977	0.879	0.628	0.00193502
RP11-818F20.5	9.18529e-08	0.00279514	0.112	0.073	0.00193203
SDPR	9.09652e-08	-0.0249404	0.22	0.167	0.00191336
NAIP	9.04089e-08	-0.00228453	0.102	0.065	0.00190166
GABPB2	8.97935e-08	-0.043233	0.328	0.264	0.00188872
SLX4	8.93552e-08	-0.0258297	0.222	0.169	0.0018795
MYO19	8.9024e-08	-0.208892	0.499	0.491	0.00187253
RP13-401N8.1	8.87586e-08	0.00596429	0.033	0.012	0.00186695
SCIMP	8.86271e-08	0.00532532	0.018	0.003	0.00186418
HLCS	8.82217e-08	0.0153742	0.288	0.23	0.00185565
KCNK2	8.7392e-08	0.00591223	0.164	0.116	0.0018382
RP11-227G15.8	8.73874e-08	0.0048766	0.021	0.005	0.00183811
MFHAS1	8.61073e-08	-0.0307303	0.391	0.321	0.00181118
ZNF335	8.50736e-08	0.00233145	0.314	0.255	0.00178944
IL17B	8.47211e-08	-0.00159862	0.039	0.016	0.00178202
MANF	8.45008e-08	-0.110174	0.987	0.693	0.00177739
EGFL8	8.31793e-08	0.00689581	0.032	0.011	0.00174959
NDC1	8.2762e-08	-0.13375	0.44	0.469	0.00174082
PRMT7	8.21641e-08	-0.0456073	0.438	0.364	0.00172824
MAP2K5	8.13437e-08	-0.0330406	0.32	0.259	0.00171098
KIF9-AS1	7.89267e-08	-0.0103402	0.074	0.042	0.00166014
FAM135A	7.89116e-08	-0.0228737	0.133	0.092	0.00165983
CHRNA5	7.86444e-08	-0.0286588	0.327	0.272	0.00165421
CTC-503J8.4	7.78811e-08	-0.00390947	0.043	0.019	0.00163815
PDGFC	7.72438e-08	-0.19431	0.616	0.566	0.00162475
HERPUD2	7.68731e-08	-0.0196183	0.48	0.394	0.00161695
INO80C	7.64162e-08	-0.172477	0.532	0.518	0.00160734
ACVR2B	7.56023e-08	-0.0543133	0.12	0.164	0.00159022
MID2	7.51587e-08	0.0119612	0.098	0.061	0.00158089
EFNB1	7.43579e-08	-0.0366032	0.235	0.181	0.00156404
RARA	7.42651e-08	-0.0378937	0.326	0.266	0.00156209
HFE	7.38549e-08	0.00710574	0.254	0.199	0.00155346
RP11-612B6.2	7.33162e-08	0.00627558	0.03	0.01	0.00154213
MYADM	7.31813e-08	-0.138785	0.946	0.659	0.0015393
SNX30	7.25565e-08	-0.0153277	0.124	0.084	0.00152615
SENP1	7.23169e-08	-0.0135983	0.351	0.289	0.00152111
CHD7	7.19652e-08	0.0045592	0.338	0.271	0.00151371
AC002454.1	7.15426e-08	0.00875777	0.047	0.022	0.00150483
ALG9	7.1443e-08	0.0115367	0.174	0.128	0.00150273
TASP1	7.13105e-08	-0.0192227	0.266	0.209	0.00149994
OCIAD1	7.04977e-08	-0.133897	0.977	0.677	0.00148285
MGP	7.0228e-08	0.00559869	0.018	0.003	0.00147718
REV1	7.01662e-08	-0.0517074	0.526	0.435	0.00147588
C14orf37	6.99192e-08	0.0090622	0.062	0.033	0.00147068
RP6-206I17.1	6.97562e-08	0.011019	0.066	0.036	0.00146725
LRRC8C	6.96776e-08	-0.0784209	0.257	0.305	0.0014656
PIGQ	6.87864e-08	-0.0237377	0.393	0.321	0.00144685
BIRC3	6.86411e-08	-0.000284882	0.134	0.092	0.0014438
HNRNPDL	6.82344e-08	-0.382178	0.991	0.731	0.00143524
CCDC94	6.7948e-08	-0.0953548	0.513	0.431	0.00142922
LPXN	6.78406e-08	-0.255717	0.617	0.47	0.00142696
HCST	6.73165e-08	0.00526616	0.027	0.008	0.00141594
CDK15	6.67291e-08	-0.0203866	0.375	0.311	0.00140358
KTI12	6.65217e-08	-0.144525	0.403	0.433	0.00139922
DNM2	6.64198e-08	-0.158033	0.762	0.588	0.00139707
C19orf83	6.61555e-08	0.010864	0.135	0.093	0.00139151
RP11-676J12.7	6.61192e-08	-0.064353	0.099	0.141	0.00139075
METTL1	6.57266e-08	-0.066513	0.543	0.447	0.00138249
RP11-734K2.4	6.44509e-08	0.00524491	0.028	0.009	0.00135566
TPRKB	6.38355e-08	-0.463565	0.932	0.679	0.00134272
MARCKSL1	6.37301e-08	-0.431613	0.959	0.689	0.0013405
FAM50B	6.3128e-08	-0.061739	0.418	0.346	0.00132783
RP1-118J21.5	6.26448e-08	0.00513958	0.034	0.012	0.00131767
TGFBRAP1	6.20586e-08	-0.0704618	0.655	0.513	0.00130534
FZD4	6.1944e-08	-2.67539e-05	0.057	0.029	0.00130293
RP11-350N15.5	6.17972e-08	0.010583	0.076	0.043	0.00129984
ARL4A	6.16872e-08	-0.138309	0.658	0.519	0.00129753
GAS6-AS2	6.12532e-08	0.00382349	0.205	0.153	0.0012884
ZNF585A	6.11113e-08	0.0116806	0.121	0.08	0.00128541
BTBD9	6.0989e-08	-0.0114075	0.115	0.076	0.00128284
CBFB	6.07075e-08	-0.208183	0.461	0.473	0.00127692
DPAGT1	6.05269e-08	-0.0583385	0.644	0.515	0.00127312
TMED7	5.91464e-08	-0.182709	0.866	0.634	0.00124408
PIP4K2C	5.83615e-08	0.00247533	0.252	0.197	0.00122758
HKR1	5.83556e-08	-0.0235191	0.257	0.202	0.00122745
TMLHE	5.79529e-08	-0.0278884	0.242	0.19	0.00121898
IPP	5.78575e-08	-0.0260785	0.475	0.393	0.00121697
TMEM168	5.78211e-08	-0.029408	0.359	0.298	0.00121621
RP11-417E7.1	5.77746e-08	0.00261511	0.13	0.088	0.00121523
ATP1A1	5.75356e-08	-0.138235	0.97	0.68	0.0012102
LRRC24	5.75125e-08	0.00738195	0.042	0.018	0.00120972
ABHD3	5.73664e-08	-0.0615992	0.165	0.215	0.00120664
ZNF765	5.60694e-08	0.00853169	0.143	0.1	0.00117936
SRF	5.58212e-08	-0.0582573	0.524	0.434	0.00117414
DLGAP5	5.54864e-08	-0.0964828	0.668	0.597	0.0011671
C18orf21	5.53435e-08	-0.187697	0.581	0.469	0.0011641
PANK2	5.4817e-08	-0.0625805	0.666	0.528	0.00115302
RP5-1112D6.4	5.47102e-08	0.0074095	0.042	0.018	0.00115077
ARID5A	5.34354e-08	-0.0209536	0.151	0.106	0.00112396
PXMP4	5.31853e-08	-0.0331286	0.37	0.301	0.0011187
MATN3	5.31043e-08	-0.0298394	0.1	0.141	0.00111699
CNN1	5.28073e-08	0.00288154	0.072	0.04	0.00111075
ARPC2	5.19703e-08	-0.112015	0.997	0.796	0.00109314
ULBP2	5.19276e-08	0.00724791	0.298	0.237	0.00109225
TMEM50A	5.17077e-08	-0.172999	0.978	0.687	0.00108762
CTA-204B4.2	5.13215e-08	0.00800188	0.053	0.026	0.0010795
IKZF2	5.13014e-08	0.0063444	0.052	0.025	0.00107907
RBM34	5.11813e-08	-0.0151425	0.138	0.095	0.00107655
SNORD3B-2	5.11656e-08	-0.00692603	0.022	0.044	0.00107622
ATP6V0A2	5.06758e-08	-0.0211038	0.316	0.256	0.00106592
BAI3	5.0122e-08	0.00477472	0.017	0.002	0.00105427
OIP5	5.00521e-08	-0.104876	0.26	0.319	0.0010528
HOXC-AS2	4.99036e-08	0.0149079	0.115	0.076	0.00104967
CAMK1D	4.98851e-08	0.00728132	0.034	0.012	0.00104928
H2AFV	4.95357e-08	-0.318993	0.99	0.711	0.00104193
RP11-20I23.13	4.94237e-08	0.00875448	0.052	0.025	0.00103958
ZNF496	4.8236e-08	-0.0153234	0.354	0.288	0.0010146
THEMIS2	4.80149e-08	0.00247978	0.12	0.08	0.00100995
NUP62	4.75038e-08	-0.175534	0.783	0.584	0.000999195
BAI2	4.73848e-08	0.00262513	0.059	0.03	0.000996691
CGRRF1	4.7346e-08	-0.0385953	0.35	0.288	0.000995875
KIAA1522	4.68848e-08	0.0144817	0.113	0.074	0.000986176
CXCL2	4.66532e-08	-0.0562536	0.319	0.256	0.000981304
ANGPTL2	4.61173e-08	0.00769765	0.245	0.187	0.000970031
STC1	4.60461e-08	0.0154067	0.139	0.095	0.000968533
ZFYVE26	4.57496e-08	0.000579262	0.171	0.123	0.000962297
ZNF304	4.57058e-08	0.00513247	0.095	0.059	0.000961375
RP11-326I11.3	4.54973e-08	-0.00778958	0.128	0.086	0.000956991
NKIRAS1	4.54595e-08	-0.00977461	0.271	0.215	0.000956194
KCNMB3	4.514e-08	0.00859706	0.057	0.029	0.000949474
RBM45	4.51235e-08	-0.0372611	0.373	0.312	0.000949127
DHX58	4.50192e-08	0.000660135	0.072	0.041	0.000946935
COBLL1	4.43214e-08	-0.0255526	0.423	0.352	0.000932256
C14orf79	4.43152e-08	-0.0151898	0.133	0.091	0.000932125
SUMO3	4.37071e-08	-0.199136	0.982	0.693	0.000919335
ZNF467	4.34519e-08	0.00537967	0.033	0.012	0.000913967
NSL1	4.31057e-08	-0.170418	0.789	0.591	0.000906686
RALGAPA1	4.26286e-08	-0.0448628	0.371	0.302	0.000896649
RP11-293A21.1	4.22272e-08	0.00577873	0.024	0.006	0.000888208
RHOB	4.22131e-08	-0.308393	0.606	0.543	0.000887911
FUZ	4.07902e-08	-0.00935584	0.294	0.234	0.00085798
GAB1	4.01444e-08	-0.0036878	0.12	0.079	0.000844398
DICER1-AS1	3.97747e-08	0.0108501	0.065	0.035	0.000836622
XXbac-BPG252P9.9	3.92871e-08	0.00521287	0.054	0.026	0.000826366
TSPAN14	3.90802e-08	-0.0592494	0.654	0.516	0.000822013
FASTKD2	3.85321e-08	-0.098299	0.686	0.538	0.000810485
CA8	3.84402e-08	0.00399295	0.015	0.001	0.000808551
KHK	3.75465e-08	-0.0149397	0.087	0.127	0.000789752
ACRC	3.71693e-08	0.007288	0.038	0.015	0.00078182
GSKIP	3.61964e-08	-0.0561092	0.502	0.411	0.000761355
TTC40	3.59715e-08	-0.00220534	0.15	0.105	0.000756625
ZNF862	3.59147e-08	-0.0062162	0.045	0.02	0.00075543
CENPU	3.5656e-08	-0.234102	0.459	0.494	0.000749988
GPR3	3.56228e-08	-0.0367414	0.033	0.059	0.000749291
SSBP4	3.55859e-08	-0.168562	0.96	0.673	0.000748513
MBLAC1	3.50883e-08	-0.00455353	0.219	0.168	0.000738047
FAIM2	3.50865e-08	0.0058804	0.026	0.007	0.000738009
ZNF584	3.50284e-08	-0.0352618	0.372	0.306	0.000736786
MMP15	3.45548e-08	-0.00298728	0.069	0.037	0.000726825
HBEGF	3.44862e-08	0.0160677	0.205	0.155	0.000725383
NOD1	3.41648e-08	0.0126466	0.122	0.081	0.000718622
RP11-152N13.16	3.41259e-08	0.0145807	0.11	0.071	0.000717804
CSDC2	3.40181e-08	0.00577855	0.021	0.004	0.000715536
RP11-103G8.2	3.40067e-08	-0.00779284	0.096	0.058	0.000715298
KRT7	3.39726e-08	-0.0166177	0.145	0.099	0.00071458
MRPL32	3.39129e-08	-0.145306	0.921	0.65	0.000713324
DNAJC12	3.37222e-08	-0.0473952	0.233	0.178	0.000709312
RP11-554J4.1	3.32089e-08	-0.0168177	0.087	0.052	0.000698516
RP11-690G19.3	3.31897e-08	-0.0013987	0.109	0.07	0.000698112
RP11-57H14.2	3.29351e-08	-0.0235354	0.02	0.041	0.000692758
ATF7	3.28859e-08	-0.0753888	0.559	0.454	0.000691721
ZNF184	3.28341e-08	0.00944889	0.169	0.123	0.000690633
WDR66	3.27249e-08	-0.0401707	0.245	0.19	0.000688335
C19orf81	3.25829e-08	0.00557216	0.029	0.009	0.00068535
PDE6D	3.24564e-08	-0.0364422	0.416	0.338	0.000682688
DTWD2	3.23941e-08	-0.00962365	0.078	0.045	0.000681378
LRRC8D	3.18474e-08	-0.0303302	0.438	0.362	0.000669878
HOXB4	3.18063e-08	-0.0514725	0.377	0.303	0.000669013
CCT6B	3.17964e-08	0.00238642	0.057	0.029	0.000668806
LGALS9	3.17476e-08	0.00679228	0.034	0.012	0.000667778
TRIM62	3.15606e-08	0.013123	0.119	0.078	0.000663846
ADSSL1	3.15404e-08	0.00475876	0.024	0.006	0.00066342
EPHA1-AS1	3.13953e-08	0.0061216	0.023	0.006	0.000660368
ZNF415	3.12676e-08	-0.0120941	0.07	0.038	0.000657684
BIRC5	3.08268e-08	-0.493109	0.832	0.687	0.000648411
ZBTB48	3.0642e-08	-0.0218722	0.21	0.158	0.000644524
USP6NL	3.05601e-08	-0.0410677	0.362	0.296	0.000642801
C1D	3.05414e-08	-0.215782	0.894	0.639	0.000642407
CLPB	3.01892e-08	-0.0174248	0.526	0.429	0.000635
LMNB1	3.01285e-08	-0.30154	0.6	0.578	0.000633723
LINC00670	2.98627e-08	0.00450479	0.02	0.004	0.000628132
LINC00968	2.98496e-08	-0.00114312	0.026	0.007	0.000627857
NAF1	2.97478e-08	-0.0849635	0.444	0.364	0.000625714
RHBDL2	2.96659e-08	0.00537511	0.033	0.012	0.000623992
CCDC144A	2.95441e-08	0.00990816	0.068	0.036	0.000621431
NPPB	2.93035e-08	0.011068	0.015	0.001	0.000616369
CHST11	2.85446e-08	-0.0233336	0.213	0.158	0.000600407
CCDC85A	2.82892e-08	-0.0114705	0.128	0.086	0.000595036
TCF3	2.81679e-08	-0.187636	0.829	0.619	0.000592484
HELB	2.81469e-08	-0.00515377	0.099	0.062	0.000592043
EFCAB5	2.81165e-08	0.00784734	0.038	0.015	0.000591403
ZMYM6	2.80026e-08	-0.00614618	0.261	0.205	0.000589007
KIAA1407	2.76528e-08	0.0150168	0.084	0.05	0.000581649
DYRK1A	2.76516e-08	0.00117322	0.381	0.308	0.000581624
YWHAH	2.75162e-08	-0.413965	0.978	0.7	0.000578776
RPS11	2.74743e-08	-0.207493	0.998	0.899	0.000577895
HAPLN3	2.7465e-08	0.013506	0.128	0.087	0.000577699
TONSL	2.67202e-08	-0.123556	0.207	0.26	0.000562033
GATA6-AS1	2.66469e-08	0.00245865	0.124	0.081	0.00056049
RP11-279O9.4	2.64591e-08	0.00750816	0.05	0.023	0.00055654
RP11-345J4.5	2.64117e-08	-0.263283	0.908	0.653	0.000555545
ADAM8	2.62557e-08	0.00978044	0.061	0.031	0.000552263
GAB3	2.6161e-08	0.0123372	0.083	0.048	0.00055027
HIATL1	2.61074e-08	-0.198349	0.61	0.555	0.000549143
RP11-141B14.1	2.59148e-08	0.00226493	0.119	0.079	0.000545092
MPHOSPH9	2.58455e-08	-0.0820226	0.452	0.373	0.000543634
XPO6	2.57439e-08	-0.196636	0.866	0.628	0.000541497
CPEB4	2.54653e-08	-0.0161337	0.35	0.284	0.000535637
ZNF844	2.5159e-08	0.00847448	0.051	0.024	0.000529193
TYK2	2.51325e-08	-0.0652744	0.491	0.406	0.000528638
TESK2	2.49305e-08	0.00826035	0.051	0.024	0.000524388
CHST1	2.46564e-08	0.0147231	0.098	0.061	0.000518623
RP5-1112D6.7	2.46398e-08	0.00775099	0.055	0.027	0.000518274
PRR15	2.42577e-08	0.00754305	0.039	0.015	0.000510237
RBL2	2.40668e-08	-0.0655765	0.479	0.396	0.000506221
C16orf86	2.37702e-08	0.00251059	0.108	0.068	0.000499982
LINC01133	2.37255e-08	0.00575503	0.015	0.001	0.000499041
OPLAH	2.35867e-08	0.00775598	0.047	0.021	0.000496122
FHAD1	2.3447e-08	-0.01222	0.042	0.018	0.000493185
RP11-59D5--B.2	2.29977e-08	-0.0109352	0.027	0.052	0.000483734
ZFP1	2.28007e-08	0.00761213	0.23	0.176	0.00047959
ARL15	2.25067e-08	-0.032656	0.235	0.18	0.000473407
TM2D3	2.22738e-08	-0.124091	0.659	0.526	0.000468506
TMEM80	2.19609e-08	-0.013767	0.338	0.27	0.000461925
EMC8	2.19579e-08	-0.141002	0.926	0.651	0.000461862
PRRG2	2.18564e-08	0.01022	0.054	0.026	0.000459728
ELMO1	2.17691e-08	0.00458416	0.019	0.003	0.000457892
EIF4H	2.17131e-08	-0.158615	0.993	0.708	0.000456713
DNAJC28	2.16921e-08	0.00794752	0.038	0.014	0.000456273
SAMD1	2.14872e-08	-0.203674	0.752	0.57	0.000451962
SUSD5	2.14643e-08	0.00920066	0.038	0.015	0.00045148
PCDHGB6	2.14239e-08	0.00887875	0.038	0.015	0.000450631
RP11-1379J22.5	2.08555e-08	0.00663443	0.027	0.008	0.000438675
MYC	2.08186e-08	-0.384876	0.732	0.608	0.000437899
hsa-mir-1199	2.03395e-08	0.0077681	0.044	0.019	0.00042782
CDKL5	2.01258e-08	1.49004e-05	0.085	0.05	0.000423326
STK4	2.00936e-08	-0.0900532	0.732	0.567	0.00042265
OSER1	1.99855e-08	-0.0679946	0.664	0.532	0.000420375
NEK3	1.99551e-08	-0.0113163	0.311	0.249	0.000419735
PCDHGA3	1.99452e-08	0.00448525	0.018	0.002	0.000419527
C1orf21	1.97035e-08	-0.0178966	0.482	0.397	0.000414444
BAG2	1.97005e-08	-0.183893	0.977	0.691	0.00041438
SP3	1.94877e-08	-0.0968232	0.667	0.523	0.000409904
LCLAT1	1.94251e-08	-0.0320923	0.251	0.193	0.000408588
ACVRL1	1.92995e-08	-0.00412107	0.045	0.019	0.000405946
TFCP2	1.92189e-08	-0.0217249	0.46	0.379	0.00040425
PTPLAD2	1.91465e-08	-0.0424906	0.406	0.332	0.000402727
DDX11	1.89221e-08	-0.0870611	0.282	0.333	0.000398008
MEF2D	1.87327e-08	-0.0475787	0.349	0.286	0.000394023
NUCKS1	1.86959e-08	-0.253446	0.996	0.778	0.000393249
LINC01011	1.862e-08	0.00994733	0.05	0.023	0.000391653
MRPS30	1.84692e-08	-0.108238	0.682	0.533	0.000388481
TGDS	1.84451e-08	0.00255005	0.326	0.264	0.000387974
NFKBID	1.83873e-08	0.0133673	0.119	0.077	0.000386759
HSPA9	1.83531e-08	-0.122531	0.99	0.701	0.00038604
MED1	1.82633e-08	-0.0719153	0.682	0.532	0.00038415
GNG7	1.80985e-08	0.00983684	0.03	0.009	0.000380685
ABL2	1.79692e-08	-0.0737883	0.71	0.546	0.000377965
CXorf23	1.79182e-08	-0.0302236	0.262	0.205	0.000376892
RP4-665J23.1	1.79103e-08	0.00944028	0.06	0.031	0.000376725
KIAA0825	1.78591e-08	-0.00892396	0.056	0.027	0.000375648
GTF3A	1.77849e-08	-0.197213	0.984	0.695	0.000374087
AC010336.1	1.74238e-08	0.00718636	0.037	0.014	0.000366493
PAICS	1.74148e-08	-0.25564	0.985	0.712	0.000366303
SLC25A22	1.72452e-08	-0.0596814	0.466	0.381	0.000362735
COX11	1.71757e-08	-0.188858	0.848	0.623	0.000361275
CRYBG3.1	1.71205e-08	-0.0107897	0.184	0.133	0.000360112
ZNF613	1.67429e-08	0.0146852	0.113	0.073	0.000352171
RND3	1.65828e-08	-0.13873	0.862	0.64	0.000348802
KIRREL3	1.64836e-08	0.0057438	0.024	0.006	0.000346716
C11orf84	1.61936e-08	-0.0543349	0.475	0.389	0.000340616
IFI44	1.61825e-08	-0.000787771	0.265	0.205	0.000340383
TCTN1	1.6043e-08	-0.0348572	0.382	0.308	0.000337448
PDE4D	1.56531e-08	-0.0459509	0.36	0.292	0.000329247
CTBP1-AS2	1.55601e-08	-0.00124711	0.285	0.226	0.000327291
PFKFB3	1.54947e-08	-0.012991	0.274	0.214	0.000325916
ATP1B3	1.54263e-08	-0.278523	0.987	0.712	0.000324477
TNNT1	1.5388e-08	-0.00887975	0.126	0.083	0.000323671
NPAS1	1.53743e-08	0.00753858	0.039	0.015	0.000323383
IL1R2	1.5197e-08	0.00245085	0.075	0.041	0.000319653
CTDNEP1	1.50989e-08	-0.283064	0.976	0.688	0.00031759
PGRMC1	1.48467e-08	-0.177134	0.954	0.661	0.000312286
SPATA18	1.46462e-08	0.00834919	0.094	0.056	0.000308069
COQ10A	1.4613e-08	0.00442442	0.28	0.221	0.00030737
ZMYND19	1.4568e-08	-0.0835377	0.554	0.441	0.000306423
PIK3CB	1.45026e-08	0.00710366	0.332	0.269	0.000305047
BTBD3	1.43801e-08	-0.00243139	0.301	0.242	0.000302471
SH3RF1	1.42672e-08	-0.0866705	0.68	0.534	0.000300096
PCTP	1.42631e-08	-0.018613	0.216	0.162	0.00030001
C1orf159	1.42065e-08	0.000465759	0.285	0.224	0.000298819
PDSS2	1.4194e-08	-0.0839854	0.407	0.333	0.000298557
RP11-245M24.1	1.41109e-08	-0.033127	0.083	0.123	0.00029681
EPHA3	1.39014e-08	-0.00279651	0.038	0.014	0.000292402
STK17B	1.38752e-08	-0.0945955	0.497	0.408	0.000291851
LEAP2	1.34482e-08	-0.00546292	0.115	0.073	0.000282869
RHPN2	1.33585e-08	0.0122372	0.077	0.043	0.000280983
ZNF81	1.33129e-08	0.00485391	0.125	0.083	0.000280023
RNF149	1.32541e-08	-0.0641076	0.543	0.438	0.000278787
SMG9	1.31686e-08	-0.0396913	0.397	0.317	0.000276989
GAL3ST4	1.30921e-08	0.0106773	0.087	0.051	0.00027538
LPHN1	1.28682e-08	0.00700635	0.042	0.017	0.000270671
PSMD7	1.28256e-08	-0.32908	0.989	0.732	0.000269774
CHST14	1.279e-08	-0.0145183	0.445	0.362	0.000269024
HNMT	1.26638e-08	-0.068969	0.404	0.329	0.000266371
FRMPD4	1.25835e-08	0.0108348	0.182	0.132	0.000264682
ZFP82	1.25064e-08	-0.00637114	0.197	0.147	0.00026306
LCAT	1.24014e-08	-0.0113892	0.188	0.136	0.000260852
PLXNC1	1.23625e-08	0.00758003	0.036	0.013	0.000260032
SIK1	1.2263e-08	-0.0273052	0.057	0.092	0.000257941
RP11-442H21.2	1.22007e-08	0.00463364	0.015	0.001	0.000256629
PHF8	1.20484e-08	-0.00523796	0.229	0.173	0.000253426
TMCC1-AS1	1.20265e-08	-0.0608213	0.206	0.153	0.000252966
PCGF1	1.20095e-08	-0.0225371	0.291	0.23	0.000252609
CHST15	1.18431e-08	0.0039091	0.013	0	0.000249107
BTBD8	1.17579e-08	0.00688614	0.035	0.012	0.000247315
NFATC2IP	1.17285e-08	-0.0874526	0.69	0.534	0.000246698
HOXC11	1.16041e-08	-0.0023315	0.335	0.267	0.000244081
FAM92A1	1.14942e-08	-0.127161	0.798	0.594	0.00024177
LOH12CR2	1.14698e-08	-0.0136947	0.047	0.02	0.000241256
MRPL46	1.1455e-08	-0.212335	0.802	0.6	0.000240943
BLID	1.14291e-08	0.0100675	0.046	0.02	0.000240399
SSC5D	1.13852e-08	0.00875263	0.046	0.02	0.000239476
SH3BP2	1.12089e-08	-0.018816	0.388	0.315	0.000235767
RP11-401F2.3	1.09831e-08	0.00476445	0.036	0.013	0.000231019
GRSF1	1.09413e-08	-0.17832	0.955	0.668	0.000230139
RP11-383M4.6	1.09135e-08	0.00845043	0.02	0.003	0.000229555
CERS2	1.07505e-08	-0.225318	0.762	0.618	0.000226125
ZNF559	1.07501e-08	0.00554686	0.15	0.103	0.000226118
ERRFI1	1.06142e-08	-0.0632171	0.645	0.515	0.000223259
KAT8	1.05614e-08	-0.0225749	0.445	0.368	0.000222149
SPESP1	1.05603e-08	0.0104563	0.145	0.098	0.000222125
FAM134A	1.04286e-08	-0.0505023	0.625	0.502	0.000219355
TRPC1	1.03946e-08	0.0143716	0.185	0.133	0.000218641
ERCC6L	1.02788e-08	-0.0795218	0.219	0.284	0.000216205
TAPSAR1	1.02633e-08	0.00862291	0.153	0.105	0.000215878
GPAM	1.02413e-08	-0.00310005	0.243	0.187	0.000215416
TAB3	1.01932e-08	0.00235764	0.182	0.131	0.000214405
TEX41	1.0192e-08	0.00856228	0.04	0.015	0.000214378
SEPT10	1.01763e-08	-0.155675	0.943	0.658	0.000214049
HOXA4	1.012e-08	-0.00548801	0.113	0.072	0.000212863
UBASH3B	1.00277e-08	-0.0643322	0.518	0.418	0.000210923
ISCU	9.99392e-09	-0.271066	0.967	0.684	0.000210212
ATXN3	9.93264e-09	-0.111329	0.572	0.466	0.000208923
NFU1	9.89168e-09	-0.22931	0.872	0.63	0.000208062
OLAH	9.76387e-09	0.00725277	0.098	0.059	0.000205373
RPS20	9.75186e-09	-0.110842	0.997	0.882	0.000205121
TBCCD1	9.68399e-09	-0.0237165	0.075	0.115	0.000203693
RGS14	9.34255e-09	-0.0267246	0.324	0.258	0.000196511
ULK2	9.24055e-09	-0.00185129	0.186	0.133	0.000194366
FAM47E-STBD1.1	9.14413e-09	0.00739446	0.032	0.01	0.000192338
LINC00607	9.14381e-09	-0.00320432	0.039	0.015	0.000192331
HIST2H2BE	9.08493e-09	-0.0191967	0.097	0.058	0.000191093
NDUFB5	9.00846e-09	-0.175417	0.962	0.673	0.000189484
SYDE1	8.8794e-09	-0.15016	0.763	0.581	0.000186769
PRC1	8.71459e-09	-0.0189719	0.715	0.607	0.000183303
TWIST1	8.61376e-09	-0.219409	0.907	0.653	0.000181182
CTD-2659N19.10	8.55634e-09	0.00481942	0.02	0.003	0.000179974
HMGA2	8.55057e-09	-0.504088	0.85	0.661	0.000179853
SCG2	8.52662e-09	0.00207229	0.072	0.039	0.000179349
MAPRE1	8.22322e-09	-0.226003	0.936	0.665	0.000172967
DYNLL1-AS1	8.15759e-09	-0.0277121	0.277	0.216	0.000171587
CGNL1	8.12159e-09	0.0102692	0.065	0.033	0.00017083
RNF115	8.02247e-09	-0.174616	0.871	0.635	0.000168745
ZNF607	8.02107e-09	0.012703	0.076	0.042	0.000168715
ZNF286B	7.90919e-09	-0.0290112	0.041	0.072	0.000166362
FBXO8	7.88618e-09	-0.0768593	0.401	0.324	0.000165878
AC007773.2	7.83499e-09	0.011681	0.087	0.051	0.000164801
ZNF626	7.63012e-09	0.00104453	0.191	0.139	0.000160492
PTGER4	7.62975e-09	0.0112328	0.151	0.104	0.000160484
RP11-1017G21.5	7.50641e-09	0.0126452	0.089	0.052	0.00015789
RORA	7.41557e-09	0.00663429	0.085	0.049	0.000155979
ANKDD1A	7.37343e-09	-0.00543114	0.11	0.07	0.000155093
PGP	7.35945e-09	-0.398369	0.953	0.687	0.000154799
ANAPC4	7.20339e-09	-0.0096022	0.423	0.355	0.000151516
RP11-1002K11.1	7.14916e-09	-0.0204335	0.014	0.034	0.000150375
RUSC1	7.03673e-09	-0.124901	0.748	0.572	0.000148011
CYB5R4	7.01901e-09	-0.048088	0.383	0.308	0.000147638
RANBP10	7.01646e-09	-0.0114833	0.233	0.174	0.000147584
C15orf65	6.96377e-09	-0.000700072	0.073	0.039	0.000146476
CDS2	6.92107e-09	-0.0458071	0.532	0.437	0.000145578
OTUD4	6.8996e-09	-0.0674548	0.552	0.438	0.000145126
KLHL35	6.89849e-09	0.0105427	0.079	0.043	0.000145103
POMK	6.81804e-09	0.00974364	0.047	0.02	0.000143411
HIST1H3G	6.79575e-09	0.0588891	0.148	0.106	0.000142942
SELT	6.68663e-09	-0.158034	0.968	0.682	0.000140647
RP11-469M7.1	6.68339e-09	-0.0241381	0.06	0.096	0.000140578
IFFO1	6.51945e-09	-0.0528451	0.287	0.222	0.00013713
ZNF669	6.4187e-09	0.000167179	0.209	0.154	0.000135011
ZBTB37	6.39034e-09	-0.00706167	0.199	0.147	0.000134414
CCDC51	6.38901e-09	-0.149141	0.557	0.444	0.000134387
BFAR	6.35189e-09	-0.165214	0.888	0.641	0.000133606
FGF7	6.23784e-09	-0.243874	0.368	0.401	0.000131207
RP4-613B23.1	6.21814e-09	0.00914637	0.066	0.034	0.000130792
LCA5L	6.14287e-09	0.00776325	0.039	0.014	0.000129209
FLVCR1-AS1	6.01786e-09	0.0105132	0.063	0.032	0.00012658
NAPA-AS1	6.01594e-09	0.000737137	0.069	0.036	0.000126539
OPN3	6.00386e-09	-0.0584741	0.671	0.53	0.000126285
ZNF426	5.92068e-09	0.0123741	0.292	0.229	0.000124536
OXA1L	5.90455e-09	-0.144828	0.901	0.642	0.000124196
TAPBPL	5.89079e-09	0.0129232	0.118	0.075	0.000123907
CCT8	5.85036e-09	-0.383084	0.993	0.757	0.000123057
SMCO4	5.82517e-09	-0.0321189	0.498	0.407	0.000122527
PIP5KL1	5.81017e-09	0.00830849	0.05	0.022	0.000122211
CCT4	5.80492e-09	-0.273314	0.994	0.728	0.000122101
CCL8	5.74601e-09	0.00733056	0.014	0	0.000120862
NOA1	5.68414e-09	-0.071627	0.583	0.474	0.00011956
RGMB-AS1	5.63763e-09	0.00813196	0.048	0.021	0.000118582
DUS1L	5.62231e-09	-0.17156	0.834	0.619	0.00011826
CENPP	5.58847e-09	-0.0909765	0.226	0.287	0.000117548
GAREML	5.57462e-09	-0.00493628	0.132	0.086	0.000117257
ADCK5	5.49714e-09	-0.0315814	0.263	0.201	0.000115627
BIN3	5.42821e-09	-0.0620419	0.545	0.445	0.000114177
HOXA13	5.42563e-09	0.00292273	0.244	0.185	0.000114123
CCDC180	5.27709e-09	0.00989308	0.057	0.027	0.000110998
MPST	5.24778e-09	-0.25212	0.936	0.668	0.000110382
HIST2H2AB	5.17875e-09	0.00287259	0.053	0.025	0.00010893
RGS19	5.0857e-09	-0.0887655	0.547	0.442	0.000106973
SURF2	5.06686e-09	-0.198165	0.772	0.591	0.000106576
FANK1	5.06629e-09	0.00703625	0.037	0.013	0.000106564
TBKBP1	5.06379e-09	-0.000116309	0.111	0.069	0.000106512
EIF2B1	5.05756e-09	-0.203446	0.826	0.605	0.000106381
DERA	5.0081e-09	-0.366465	0.857	0.652	0.00010534
CDK17	4.97409e-09	-0.0277124	0.477	0.39	0.000104625
CCDC15	4.94339e-09	-0.0291711	0.141	0.193	0.000103979
HES7	4.8759e-09	0.0156652	0.131	0.086	0.00010256
SUPT7L	4.82671e-09	-0.0754161	0.529	0.431	0.000101525
UBL3	4.76584e-09	-0.11633	0.582	0.464	0.000100245
DLG5	4.706e-09	-0.047627	0.474	0.388	9.89859e-05
GMPR	4.70426e-09	-0.00927445	0.111	0.068	9.89495e-05
TRMT112	4.66833e-09	-0.393612	0.994	0.735	9.81936e-05
AGK	4.66718e-09	-0.00836853	0.393	0.323	9.81694e-05
CCT7	4.57838e-09	-0.36847	0.993	0.737	9.63017e-05
DENND2D	4.52679e-09	-0.0207316	0.132	0.087	9.52166e-05
NECAB1	4.51312e-09	-0.0181911	0.01	0.027	9.49289e-05
POMT2	4.49444e-09	-0.0207394	0.336	0.266	9.4536e-05
AMOTL2	4.45226e-09	-0.0731113	0.655	0.513	9.36489e-05
RP11-398K22.12	4.32663e-09	0.00030743	0.13	0.085	9.10064e-05
SORBS2	4.29144e-09	-0.00936071	0.047	0.019	9.02662e-05
ALDH1A3	4.26846e-09	0.014344	0.119	0.076	8.97828e-05
MIS12	4.25104e-09	-0.0543914	0.443	0.36	8.94163e-05
TSTD1	4.24432e-09	-0.00829697	0.135	0.089	8.9275e-05
KIAA0195	4.22965e-09	-0.0072524	0.269	0.21	8.89664e-05
PAPOLA	4.19063e-09	-0.142604	0.988	0.689	8.81457e-05
RP4-555D20.2	4.1874e-09	0.0125688	0.08	0.044	8.80777e-05
LINC00707	4.17841e-09	0.00857105	0.092	0.054	8.78887e-05
PPM1N	4.17135e-09	0.00976266	0.079	0.043	8.77401e-05
PEX11G	4.16262e-09	0.00285536	0.096	0.056	8.75566e-05
DCAF8	4.11525e-09	-0.0526142	0.519	0.424	8.65602e-05
RCAN3	4.10065e-09	0.00244457	0.283	0.222	8.6253e-05
RP11-712L6.5	4.07948e-09	0.0137598	0.096	0.057	8.58077e-05
ZBTB24	4.07847e-09	-0.0618	0.517	0.416	8.57865e-05
USP39	4.07194e-09	-0.0386377	0.722	0.554	8.56491e-05
RP11-126K1.2	4.05789e-09	0.00907922	0.055	0.025	8.53537e-05
SNRPD1	4.03289e-09	-0.404366	0.993	0.752	8.48277e-05
ZNF879	3.99344e-09	-0.000370056	0.068	0.035	8.3998e-05
KRBA1	3.99282e-09	0.0132428	0.192	0.138	8.3985e-05
C3AR1	3.95339e-09	-0.0114898	0.048	0.082	8.31557e-05
ARFGAP2	3.93877e-09	-0.0881302	0.797	0.604	8.28482e-05
ATP5EP2	3.92594e-09	-0.0258309	0.099	0.059	8.25782e-05
C17orf100	3.85659e-09	0.00214393	0.085	0.048	8.11195e-05
CEP128	3.81952e-09	-0.0921441	0.284	0.346	8.03397e-05
GALNT3	3.79568e-09	0.00966389	0.072	0.037	7.98383e-05
RP11-893F2.6	3.75762e-09	0.00709572	0.046	0.019	7.90379e-05
SUFU	3.74029e-09	-0.0263166	0.22	0.165	7.86733e-05
RP11-312O7.2	3.73469e-09	-0.00496981	0.115	0.073	7.85554e-05
RP11-658F2.8	3.72232e-09	0.0136336	0.141	0.093	7.82952e-05
CTD-2587H24.5	3.69489e-09	-0.00329136	0.039	0.014	7.77183e-05
FOXRED2	3.67112e-09	0.00964616	0.311	0.251	7.72182e-05
SP110	3.65741e-09	-0.147764	0.675	0.538	7.693e-05
RGS2	3.639e-09	0.0050841	0.261	0.2	7.65428e-05
PRR16	3.62087e-09	-0.0669017	0.547	0.445	7.61613e-05
DACT3	3.62018e-09	-0.00324812	0.049	0.021	7.61469e-05
KLF11	3.61095e-09	-0.026754	0.083	0.125	7.59527e-05
CLCN7	3.57281e-09	-0.0382878	0.416	0.333	7.51506e-05
TNFRSF1B	3.5681e-09	0.00795025	0.347	0.274	7.50513e-05
INTS3	3.51084e-09	-0.0510541	0.534	0.432	7.3847e-05
ME3	3.45445e-09	-0.0318563	0.326	0.261	7.26609e-05
HIPK1	3.39507e-09	-0.0536545	0.519	0.426	7.14119e-05
AC009404.2	3.38747e-09	0.00763323	0.049	0.021	7.1252e-05
PPFIA3	3.3849e-09	0.00139186	0.151	0.102	7.1198e-05
PSPC1	3.37824e-09	-0.119612	0.714	0.561	7.10579e-05
PQLC3	3.34548e-09	0.000238223	0.324	0.256	7.03689e-05
NOTCH1	3.27785e-09	-0.000354353	0.197	0.142	6.89464e-05
THAP9	3.24064e-09	0.0102289	0.06	0.029	6.81637e-05
RP11-115C21.2	3.22292e-09	-0.00787254	0.256	0.196	6.77908e-05
AC007040.7	3.1466e-09	0.00865879	0.039	0.014	6.61856e-05
IKZF4	3.14592e-09	-0.015991	0.256	0.197	6.61712e-05
RP11-439A17.7	3.09447e-09	-0.0122232	0.228	0.171	6.50892e-05
AC062017.1	3.07275e-09	0.011758	0.072	0.038	6.46322e-05
MCM8	3.04339e-09	-0.0605657	0.228	0.287	6.40146e-05
NEURL2	2.98471e-09	0.0120561	0.099	0.059	6.27805e-05
NEO1	2.98026e-09	-0.0280377	0.287	0.222	6.26868e-05
IRAK1BP1	2.96604e-09	0.00190984	0.315	0.252	6.23878e-05
SHMT1	2.95478e-09	-0.0837102	0.298	0.354	6.21508e-05
ZNF221	2.8957e-09	0.0105771	0.082	0.046	6.09082e-05
ADAMTS9	2.89029e-09	0.00587273	0.113	0.07	6.07943e-05
TNK2	2.85477e-09	0.00439599	0.193	0.139	6.00472e-05
C19orf44	2.82834e-09	0.0129118	0.091	0.052	5.94914e-05
SHANK2	2.81698e-09	0.00665126	0.034	0.011	5.92523e-05
ZNF699	2.79365e-09	0.0132616	0.12	0.076	5.87617e-05
C16orf74	2.78726e-09	-0.144406	0.529	0.422	5.86273e-05
RP11-879F14.2	2.77603e-09	-0.202012	0.414	0.446	5.8391e-05
SERTAD4	2.76413e-09	-0.00666288	0.266	0.203	5.81408e-05
CAMK2G	2.73237e-09	-0.00626041	0.546	0.441	5.74728e-05
ICAM5	2.69858e-09	0.011093	0.045	0.018	5.67619e-05
SHROOM2	2.69514e-09	0.0210181	0.215	0.16	5.66896e-05
EIF2B2	2.68742e-09	-0.106501	0.772	0.583	5.65271e-05
COPG2	2.66465e-09	0.020689	0.207	0.155	5.60482e-05
CTNS	2.66094e-09	0.000508996	0.246	0.187	5.59701e-05
PRKAG1	2.63198e-09	-0.171402	0.827	0.609	5.53611e-05
ZNF737	2.61133e-09	-3.61545e-05	0.065	0.033	5.49267e-05
FN3K	2.60275e-09	0.0125763	0.077	0.041	5.47463e-05
EIF2AK3	2.59512e-09	0.00439196	0.166	0.115	5.45858e-05
ZNF547	2.57142e-09	0.0105567	0.07	0.036	5.40873e-05
ALG10	2.54281e-09	-0.0343171	0.073	0.114	5.34854e-05
IGSF8	2.5384e-09	0.0039265	0.279	0.215	5.33928e-05
ESYT2	2.51111e-09	-0.0444489	0.597	0.485	5.28187e-05
ATG5	2.50384e-09	-0.154811	0.795	0.59	5.26658e-05
FAM217B	2.47678e-09	-0.0807173	0.535	0.433	5.20967e-05
UBE2J2	2.47591e-09	-0.194813	0.93	0.657	5.20784e-05
TRAPPC13	2.46918e-09	-0.0415932	0.35	0.287	5.19368e-05
ZNF786	2.41516e-09	0.0108448	0.151	0.103	5.08005e-05
CERK	2.36768e-09	-0.0885934	0.562	0.454	4.98017e-05
HDAC4	2.34103e-09	-0.00291815	0.193	0.139	4.92412e-05
ZBTB2	2.32969e-09	-0.0598907	0.218	0.274	4.90028e-05
WDR76	2.28326e-09	-0.158317	0.373	0.429	4.80262e-05
EPHX2	2.26875e-09	0.00337294	0.105	0.063	4.77208e-05
CHST10	2.26218e-09	-0.0212367	0.14	0.192	4.75827e-05
IFIT2	2.23513e-09	0.0143854	0.112	0.069	4.70137e-05
ATL3	2.23252e-09	-0.196964	0.821	0.615	4.69587e-05
MDM4	2.22703e-09	-0.038603	0.639	0.508	4.68434e-05
RHOC	2.19407e-09	-0.0743461	0.993	0.733	4.61501e-05
ZFYVE27	2.18465e-09	-0.0070837	0.289	0.225	4.5952e-05
GLOD4	2.16517e-09	-0.132817	0.804	0.609	4.55423e-05
ULBP1	2.15609e-09	0.0118386	0.067	0.034	4.53512e-05
BUB3	2.13427e-09	-0.512259	0.959	0.705	4.48922e-05
EME2	2.10273e-09	-0.00716387	0.142	0.094	4.42289e-05
RP11-293M10.5	2.08592e-09	0.0656111	0.038	0.013	4.38753e-05
TCTN3	2.07919e-09	-0.0532437	0.635	0.503	4.37336e-05
PDPN	2.06302e-09	0.00452036	0.35	0.274	4.33935e-05
CC2D1B	2.06039e-09	-0.0221504	0.336	0.267	4.33383e-05
FAM184B	2.05424e-09	-0.00446043	0.052	0.023	4.32089e-05
WBSCR16	2.00637e-09	-0.109918	0.805	0.605	4.2202e-05
KIF13B	1.99708e-09	-0.000911406	0.299	0.232	4.20066e-05
SNAP47	1.99301e-09	-0.102339	0.665	0.526	4.1921e-05
GLA	1.98878e-09	-0.147047	0.747	0.573	4.18321e-05
VPS45	1.98836e-09	-0.0145917	0.448	0.367	4.18231e-05
PLEKHG5	1.98523e-09	0.00782307	0.049	0.021	4.17573e-05
RP11-443C10.1	1.97337e-09	0.00924528	0.069	0.035	4.15079e-05
BPHL	1.94914e-09	-0.0112347	0.417	0.338	4.09982e-05
SUMF1	1.93603e-09	-0.01737	0.419	0.337	4.07225e-05
MEDAG	1.90365e-09	-0.000349805	0.062	0.029	4.00413e-05
ZNF331	1.90065e-09	0.0180389	0.293	0.228	3.99782e-05
POMT1	1.86756e-09	-0.0183119	0.329	0.261	3.92823e-05
ZNF107	1.86364e-09	0.00276549	0.218	0.159	3.91997e-05
ATAD5	1.84701e-09	-0.101864	0.349	0.405	3.88501e-05
RP3-510D11.1	1.84498e-09	0.00843518	0.043	0.017	3.88074e-05
DGCR6	1.82995e-09	0.00849561	0.061	0.029	3.84912e-05
TCN2	1.82281e-09	-0.00605975	0.171	0.118	3.83411e-05
EIF2AK4	1.82208e-09	-0.100197	0.986	0.688	3.83256e-05
SMC5-AS1	1.7987e-09	0.0131567	0.083	0.045	3.78338e-05
NOP9	1.77696e-09	-0.0113344	0.32	0.25	3.73767e-05
TCF7L1	1.73698e-09	0.0103252	0.151	0.101	3.65356e-05
FAM109B	1.73478e-09	-0.00812745	0.288	0.224	3.64893e-05
RP1-37N7.3	1.71588e-09	0.0343718	0.059	0.028	3.60919e-05
DLG4	1.64425e-09	0.006469	0.2	0.144	3.45851e-05
HARS	1.63648e-09	-0.125279	0.942	0.658	3.44218e-05
TMEM39B	1.62721e-09	-0.042234	0.555	0.444	3.42267e-05
NUBPL	1.5975e-09	-0.023406	0.382	0.307	3.36019e-05
FBXW2	1.59113e-09	-0.123846	0.704	0.543	3.34678e-05
PARP10	1.57494e-09	0.0120742	0.083	0.046	3.31273e-05
FAM211B	1.56641e-09	-0.0202166	0.156	0.106	3.29479e-05
CCDC157	1.55846e-09	0.0136966	0.115	0.071	3.27807e-05
RP11-20I23.8	1.53621e-09	0.00334399	0.053	0.023	3.23126e-05
DPF3	1.5153e-09	0.0134265	0.191	0.139	3.18727e-05
TPMT	1.50919e-09	-0.0744377	0.592	0.48	3.17442e-05
RAPH1	1.50497e-09	-0.0189647	0.29	0.223	3.16556e-05
PDS5A	1.4931e-09	-0.142464	0.838	0.615	3.14059e-05
CES4A	1.44606e-09	0.00913812	0.057	0.026	3.04164e-05
FDXACB1	1.42939e-09	-0.0503357	0.111	0.16	3.00657e-05
SRM	1.42751e-09	-0.0466083	0.996	0.752	3.00263e-05
STAT5A	1.40245e-09	0.00954501	0.074	0.039	2.94991e-05
FAM179B	1.39186e-09	-0.0285575	0.377	0.306	2.92764e-05
TMX1	1.39151e-09	-0.117395	0.894	0.641	2.9269e-05
DAW1	1.39014e-09	-0.0748793	0.192	0.25	2.92401e-05
DNAL4	1.38743e-09	-0.0392607	0.313	0.244	2.91833e-05
YIPF1	1.38448e-09	-0.0531206	0.477	0.39	2.91212e-05
ZNF639	1.38135e-09	-0.108437	0.614	0.491	2.90553e-05
PHF1	1.37594e-09	-0.0320033	0.44	0.35	2.89415e-05
EIF3B	1.37558e-09	-0.34954	0.982	0.703	2.89339e-05
E2F7	1.37138e-09	-0.104866	0.146	0.201	2.88456e-05
ZNF703	1.36034e-09	-0.08579	0.656	0.513	2.86133e-05
COL9A3	1.3598e-09	0.00686967	0.039	0.013	2.86021e-05
CXCL14	1.35344e-09	0.00420972	0.015	0	2.84683e-05
AKNA	1.34331e-09	0.0160303	0.233	0.175	2.82552e-05
UHRF2	1.34309e-09	-0.0591414	0.484	0.396	2.82506e-05
MIS18BP1	1.32038e-09	-0.151029	0.757	0.584	2.77729e-05
PCMTD2	1.30938e-09	-0.0130293	0.332	0.26	2.75415e-05
FOXQ1	1.29977e-09	-0.0326362	0.144	0.093	2.73393e-05
NGRN	1.29392e-09	-0.00282314	0.152	0.103	2.72163e-05
STAP2	1.28247e-09	-0.0197444	0.182	0.128	2.69755e-05
SLC12A6	1.27952e-09	0.0157266	0.078	0.041	2.69133e-05
IRS2	1.27698e-09	-0.186836	0.429	0.449	2.686e-05
GBGT1	1.2436e-09	0.0168189	0.146	0.097	2.6158e-05
KCND2	1.206e-09	0.00481293	0.022	0.004	2.53669e-05
RP11-160O5.1	1.19785e-09	-0.0096384	0.057	0.094	2.51956e-05
MTMR1	1.17642e-09	-0.0311282	0.343	0.271	2.47447e-05
RP11-47I22.3	1.16827e-09	0.0141149	0.103	0.061	2.45733e-05
RHBDD1	1.16527e-09	0.0181373	0.309	0.244	2.45102e-05
ZBTB17	1.15976e-09	-0.0369326	0.421	0.34	2.43943e-05
LURAP1	1.15722e-09	-0.0282	0.152	0.104	2.43409e-05
JUP	1.15015e-09	-0.0207538	0.374	0.289	2.41923e-05
ESCO2	1.13814e-09	-0.199268	0.307	0.376	2.39396e-05
KCNJ15	1.13712e-09	-0.00466566	0.007	0.023	2.39183e-05
NEDD4L	1.13142e-09	-0.00801168	0.209	0.151	2.37983e-05
C1orf174	1.12753e-09	-0.260518	0.632	0.569	2.37164e-05
ZHX2	1.12577e-09	0.000901855	0.054	0.024	2.36794e-05
KDM6A	1.12392e-09	0.0149268	0.22	0.162	2.36405e-05
METTL10	1.11918e-09	-0.324641	0.64	0.582	2.35408e-05
MAPK7	1.10448e-09	-0.0172617	0.355	0.28	2.32317e-05
CLDN11	1.09814e-09	-0.622476	0.963	0.702	2.30983e-05
INTS12	1.08274e-09	-0.0694904	0.512	0.42	2.27744e-05
MAFK	1.05238e-09	-0.026752	0.195	0.138	2.21357e-05
UNC13B	1.05138e-09	-0.02606	0.293	0.229	2.21147e-05
MEIS1-AS2	1.04497e-09	0.00648413	0.037	0.012	2.19799e-05
BPGM	1.03982e-09	-0.0773907	0.513	0.424	2.18716e-05
ABCB9	1.03543e-09	0.0133995	0.206	0.15	2.17792e-05
RP11-863P13.3	1.03141e-09	0.0096985	0.066	0.032	2.16946e-05
RP11-727A23.11	1.02418e-09	0.0114043	0.064	0.031	2.15427e-05
ZSCAN32	1.02292e-09	-0.00207287	0.229	0.17	2.15162e-05
GNA12	1.01646e-09	-0.138063	0.696	0.544	2.13802e-05
WDR5B	1.01131e-09	0.00961827	0.165	0.115	2.12719e-05
GNB2	1.00888e-09	-0.222719	0.993	0.703	2.12208e-05
MKKS	1.00856e-09	-0.214428	0.968	0.682	2.12141e-05
ZNF688	9.78299e-10	-0.0535798	0.403	0.323	2.05775e-05
RNF138	9.68729e-10	-0.0946244	0.292	0.345	2.03763e-05
MIPEP	9.63084e-10	-0.0541236	0.388	0.315	2.02575e-05
TRAPPC4	9.61349e-10	-0.246488	0.931	0.658	2.0221e-05
KATNAL1	9.52592e-10	-0.0774205	0.571	0.457	2.00368e-05
C1orf198	9.4733e-10	0.0115805	0.217	0.161	1.99261e-05
COPS5	9.36849e-10	-0.253905	0.938	0.665	1.97057e-05
SESN3	9.30059e-10	0.0158773	0.093	0.052	1.95629e-05
TTC8	9.23779e-10	-0.0375398	0.367	0.298	1.94308e-05
AGER	9.2339e-10	0.000363745	0.072	0.037	1.94226e-05
PEX10	9.05191e-10	-0.0569412	0.524	0.428	1.90398e-05
CDC42EP4	9.0295e-10	-0.0442345	0.559	0.445	1.89927e-05
UAP1L1	8.97566e-10	0.000215385	0.226	0.166	1.88794e-05
GSDMB	8.87147e-10	0.00920924	0.049	0.02	1.86602e-05
MYEOV	8.84674e-10	0.0172235	0.211	0.153	1.86082e-05
ZCCHC3	8.8393e-10	-0.047019	0.52	0.429	1.85926e-05
WDFY2	8.80255e-10	-0.0174936	0.389	0.311	1.85153e-05
FAM105A	8.63771e-10	-0.0500454	0.126	0.174	1.81686e-05
PP13439	8.58806e-10	0.00929351	0.076	0.04	1.80641e-05
AC079807.2	8.53586e-10	0.00711968	0.031	0.008	1.79543e-05
HMGN4	8.45659e-10	0.0136204	0.24	0.18	1.77876e-05
TIGD7	8.38895e-10	-0.0163101	0.123	0.076	1.76453e-05
CCDC36	8.2808e-10	0.0171764	0.114	0.07	1.74178e-05
HHIPL1	8.12867e-10	0.00776887	0.044	0.017	1.70978e-05
FAM65C	8.0362e-10	0.0017848	0.052	0.022	1.69033e-05
RND2	8.01629e-10	0.0138896	0.088	0.049	1.68615e-05
EXOG	7.97608e-10	-0.0218497	0.53	0.431	1.67769e-05
GTDC1	7.90413e-10	-0.000363225	0.266	0.204	1.66256e-05
C17orf53	7.83548e-10	-0.059342	0.096	0.143	1.64811e-05
ZNF324	7.82416e-10	-0.0103562	0.213	0.153	1.64573e-05
GUCD1	7.78804e-10	-0.120302	0.642	0.511	1.63814e-05
2023-03-06	7.76728e-10	-0.0820243	0.723	0.559	1.63377e-05
FAM104B	7.7282e-10	-0.131131	0.596	0.472	1.62555e-05
RAVER1	7.67185e-10	0.0139236	0.076	0.04	1.6137e-05
AP001462.6	7.61814e-10	0.0132819	0.089	0.05	1.6024e-05
ECT2	7.58871e-10	-0.0851891	0.647	0.517	1.59621e-05
RP11-834C11.4	7.40615e-10	-0.00933462	0.351	0.276	1.55781e-05
TALDO1	7.27241e-10	-0.147958	0.993	0.733	1.52968e-05
E2F3	7.1368e-10	-0.067427	0.546	0.445	1.50115e-05
NXT1	7.11994e-10	-0.336101	0.699	0.599	1.49761e-05
SAP130	7.00458e-10	-0.025834	0.347	0.272	1.47334e-05
RP11-736K20.5	6.97586e-10	0.00727803	0.032	0.009	1.4673e-05
IL15RA	6.88467e-10	-0.00868515	0.126	0.079	1.44812e-05
RP11-6J24.6	6.83303e-10	0.00927525	0.048	0.019	1.43726e-05
RBFA	6.76924e-10	-0.0508673	0.64	0.505	1.42384e-05
MRVI1	6.72385e-10	0.00753452	0.038	0.012	1.41429e-05
RP11-1398P2.1	6.56237e-10	-0.00221805	0.051	0.021	1.38033e-05
PSMA1	6.53849e-10	-0.205543	0.992	0.723	1.37531e-05
CTD-2196E14.4	6.53771e-10	0.0131774	0.102	0.059	1.37514e-05
RP11-159G9.5	6.51874e-10	0.00470635	0.104	0.062	1.37115e-05
RP11-262H14.1	6.51442e-10	0.0148316	0.1	0.058	1.37024e-05
CLEC14A	6.44959e-10	-0.0163768	0.01	0.029	1.35661e-05
SPIN2A	6.41983e-10	0.0094293	0.039	0.013	1.35035e-05
DGCR2	6.32902e-10	-0.0167087	0.362	0.288	1.33125e-05
ABCG2	6.32142e-10	-0.00292154	0.13	0.084	1.32965e-05
TCP1	6.23976e-10	-0.360476	0.991	0.722	1.31247e-05
LMO3	6.22093e-10	-0.0817038	0.471	0.373	1.30851e-05
ANAPC1	6.21032e-10	-0.0747873	0.529	0.426	1.30628e-05
GEMIN7	6.19145e-10	-0.0965825	0.724	0.565	1.30231e-05
CAV2	6.12428e-10	-0.430411	0.93	0.671	1.28818e-05
TRIM59	5.93777e-10	-0.133529	0.259	0.311	1.24895e-05
PIK3C2B	5.92873e-10	0.000686741	0.07	0.035	1.24705e-05
UBBP4	5.89509e-10	0.0122353	0.078	0.041	1.23997e-05
ZNF852	5.78356e-10	0.0078694	0.073	0.037	1.21651e-05
UBA6-AS1	5.77439e-10	-0.00992886	0.159	0.108	1.21458e-05
SPRY4	5.77339e-10	-0.0485368	0.131	0.181	1.21437e-05
C2CD2	5.66815e-10	0.0104257	0.319	0.251	1.19224e-05
MAPKAPK2	5.6473e-10	-0.140301	0.749	0.576	1.18785e-05
CD47	5.58423e-10	-0.125292	0.81	0.596	1.17459e-05
FADD	5.57953e-10	-0.179015	0.745	0.573	1.1736e-05
OSGEP	5.50518e-10	-0.122602	0.653	0.513	1.15796e-05
FLI1	5.40338e-10	-0.0246582	0.279	0.211	1.13655e-05
C9orf116	5.3867e-10	-0.05161	0.325	0.257	1.13304e-05
FGD1	5.32124e-10	-0.0172329	0.311	0.242	1.11927e-05
SLC2A1-AS1	5.24797e-10	0.0130148	0.073	0.037	1.10386e-05
AC017002.1	5.22703e-10	0.0107693	0.075	0.039	1.09945e-05
NCAPG	5.10495e-10	-0.313967	0.487	0.536	1.07378e-05
MYBL1	5.04165e-10	-0.0654121	0.214	0.273	1.06046e-05
COL5A3	5.03359e-10	0.00846472	0.038	0.012	1.05877e-05
RIC8B	4.83342e-10	-0.0242803	0.31	0.243	1.01666e-05
CTB-40H15.4	4.75741e-10	0.00682397	0.03	0.008	1.00067e-05
SNRPA1	4.74813e-10	-0.24009	0.955	0.679	9.98721e-06
ADORA2B	4.72948e-10	-0.118192	0.743	0.58	9.94798e-06
GEMIN8	4.68035e-10	-0.0440657	0.315	0.249	9.84465e-06
HAT1	4.63544e-10	-0.429283	0.833	0.658	9.75018e-06
TOE1	4.49023e-10	-0.159792	0.396	0.433	9.44475e-06
FANCE	4.4548e-10	-0.0911749	0.194	0.256	9.37023e-06
UNC119B	4.42057e-10	0.00292034	0.258	0.192	9.29823e-06
RPL7L1	4.33381e-10	-0.146426	0.99	0.704	9.11574e-06
MGST2	4.29325e-10	-0.0754815	0.526	0.426	9.03043e-06
SETD4	4.26447e-10	0.0165167	0.302	0.24	8.96988e-06
NRBP2	4.24615e-10	-0.0180274	0.274	0.208	8.93134e-06
PODN	4.17774e-10	0.00422772	0.018	0.001	8.78747e-06
KBTBD3	4.1148e-10	-0.00234416	0.217	0.161	8.65506e-06
TRIM68	4.11263e-10	0.00913529	0.167	0.114	8.65051e-06
RP11-65J21.3	4.06502e-10	0.00981733	0.08	0.042	8.55035e-06
RNF130	4.01219e-10	-0.0567387	0.672	0.523	8.43924e-06
MYD88	4.0018e-10	-0.0427652	0.483	0.396	8.41739e-06
ATXN2L	3.96778e-10	-0.0837534	0.784	0.582	8.34583e-06
TXNL1	3.85743e-10	-0.180235	0.987	0.695	8.11372e-06
RP11-661A12.5	3.82112e-10	0.00596411	0.024	0.004	8.03733e-06
PTEN	3.79514e-10	-0.108653	0.91	0.641	7.9827e-06
CREBL2	3.77087e-10	-0.037957	0.359	0.282	7.93164e-06
RASA2	3.77085e-10	-0.00848014	0.355	0.28	7.9316e-06
CTB-58E17.3	3.68236e-10	0.00904032	0.041	0.014	7.74548e-06
BEND7	3.66406e-10	0.00250992	0.093	0.052	7.70699e-06
AMACR	3.64845e-10	0.0124287	0.071	0.035	7.67414e-06
C19orf73	3.6257e-10	0.00179157	0.087	0.048	7.62629e-06
PDE4A	3.61809e-10	0.00969199	0.375	0.299	7.6103e-06
MAPKBP1	3.56511e-10	-0.0308745	0.358	0.282	7.49886e-06
FMNL2	3.51436e-10	-0.0579083	0.395	0.316	7.39211e-06
PSMD9	3.39702e-10	-0.257719	0.629	0.572	7.14529e-06
PARD3B	3.37454e-10	-0.00272607	0.188	0.13	7.09802e-06
GLI2	3.32836e-10	-0.0233062	0.444	0.353	7.00086e-06
HNRNPC	3.32813e-10	0.0261083	0.997	0.747	7.00038e-06
KNSTRN	3.32699e-10	-0.421705	0.528	0.526	6.998e-06
NHLRC2	3.31062e-10	-0.00857058	0.435	0.35	6.96356e-06
DLEU1	3.25461e-10	-0.0744011	0.636	0.489	6.84575e-06
NR2F2-AS1	3.23853e-10	0.0071315	0.204	0.145	6.81193e-06
AC092295.7	3.23052e-10	-0.0211075	0.168	0.114	6.79508e-06
COQ6	3.17693e-10	-0.000456518	0.298	0.229	6.68235e-06
EXO1	3.17541e-10	-0.0762757	0.15	0.207	6.67917e-06
MAMSTR	3.15322e-10	-0.00171192	0.149	0.097	6.63248e-06
ERMARD	3.10972e-10	-0.00932581	0.245	0.182	6.54098e-06
ZNF544	3.04309e-10	-0.130743	0.548	0.451	6.40084e-06
CUL4A	3.04186e-10	-0.114249	0.795	0.596	6.39825e-06
ZG16B	3.01176e-10	0.00646217	0.026	0.005	6.33495e-06
UBE2E1	3.01041e-10	-0.266829	0.824	0.616	6.33209e-06
NIT2	2.93477e-10	-0.290823	0.869	0.637	6.17299e-06
COPS8	2.934e-10	-0.36583	0.944	0.677	6.17137e-06
HAUS2	2.88762e-10	-0.0873756	0.577	0.46	6.07381e-06
AC006486.1	2.87758e-10	-0.000467941	0.035	0.01	6.05269e-06
MSTO1	2.86531e-10	-0.0778944	0.487	0.397	6.02689e-06
RP11-11N9.4	2.85498e-10	0.0105926	0.1	0.057	6.00517e-06
SOX11	2.82225e-10	-0.154063	0.294	0.346	5.93632e-06
ST6GALNAC5	2.81311e-10	-0.0134882	0.281	0.209	5.9171e-06
ANXA11	2.79314e-10	-0.187941	0.984	0.694	5.8751e-06
FAM229A	2.78526e-10	0.0117143	0.074	0.037	5.85851e-06
TMOD2	2.73418e-10	0.0108675	0.073	0.036	5.75108e-06
HELQ	2.7241e-10	-0.0508403	0.359	0.289	5.72987e-06
RP11-206L10.2	2.64534e-10	0.00991253	0.035	0.01	5.56421e-06
FAM212B	2.62181e-10	0.0148956	0.099	0.057	5.51471e-06
ZNF570	2.61771e-10	0.00512551	0.088	0.048	5.5061e-06
GINS1	2.60512e-10	-0.0925887	0.278	0.341	5.47962e-06
ASCC2	2.60454e-10	-0.107458	0.731	0.567	5.4784e-06
AC022007.5	2.5868e-10	0.00833905	0.041	0.014	5.44108e-06
DCAF15	2.5355e-10	-0.133539	0.405	0.439	5.33317e-06
ZNF227	2.52652e-10	0.0134472	0.201	0.143	5.31428e-06
FUT10	2.52557e-10	0.0124298	0.259	0.195	5.31229e-06
PCYOX1L	2.51282e-10	0.022912	0.274	0.209	5.28546e-06
SOX5	2.50636e-10	0.0143048	0.108	0.063	5.27187e-06
SNPH	2.499e-10	0.00215588	0.096	0.054	5.25639e-06
PPCS	2.44596e-10	-0.197718	0.836	0.621	5.14484e-06
AC142528.1	2.4165e-10	0.0115843	0.05	0.02	5.08288e-06
RP11-55K13.1	2.4046e-10	0.00673163	0.026	0.005	5.05784e-06
GABARAPL2	2.38049e-10	-0.182776	0.981	0.685	5.00711e-06
ROBO3	2.36371e-10	-0.0199843	0.342	0.268	4.97182e-06
RAB33B	2.34553e-10	-0.0104817	0.171	0.117	4.93359e-06
FAM72D	2.34242e-10	-0.028158	0.027	0.055	4.92706e-06
CMKLR1	2.31014e-10	0.0076842	0.034	0.01	4.85915e-06
ST7-AS1	2.28558e-10	-0.0275987	0.111	0.163	4.80748e-06
SH3BP5	2.27271e-10	-0.0328359	0.426	0.346	4.78042e-06
CTC-436P18.3	2.24971e-10	0.0114294	0.061	0.028	4.73204e-06
MLLT3	2.23849e-10	-0.0160678	0.391	0.311	4.70844e-06
HRCT1	2.20287e-10	-0.0151787	0.302	0.231	4.63353e-06
GGCX	2.17026e-10	-0.100475	0.667	0.519	4.56493e-06
RP11-773D16.1	2.14181e-10	-0.00362829	0.42	0.342	4.50508e-06
TMEM18	2.14113e-10	-0.12518	0.831	0.615	4.50365e-06
NDC80	2.11973e-10	-0.399075	0.429	0.482	4.45863e-06
RP11-110I1.13	2.10216e-10	0.00802791	0.032	0.008	4.42168e-06
ETV5	2.08128e-10	-0.00318185	0.553	0.443	4.37776e-06
RAPGEFL1	2.07457e-10	0.00938791	0.084	0.044	4.36365e-06
FBXO5	2.02758e-10	-0.338692	0.348	0.39	4.26481e-06
WDR78	2.02701e-10	-0.0128739	0.09	0.05	4.26361e-06
MRPL51	2.02115e-10	-0.318664	0.995	0.76	4.25129e-06
LMAN2L	2.01275e-10	-0.00863562	0.459	0.373	4.23362e-06
TMCO4	1.98559e-10	-0.00262665	0.332	0.257	4.17649e-06
ACP6	1.98229e-10	-0.00785321	0.198	0.141	4.16956e-06
NSUN4	1.97885e-10	0.0285084	0.352	0.283	4.16232e-06
CXADR	1.97758e-10	-0.0111929	0.031	0.062	4.15965e-06
SGOL1	1.9713e-10	-0.125358	0.317	0.382	4.14644e-06
SLC35D1	1.962e-10	-0.0323479	0.431	0.348	4.12687e-06
RAD18	1.94349e-10	-0.0909036	0.549	0.445	4.08793e-06
FASTKD5	1.93073e-10	-0.0508938	0.362	0.285	4.06109e-06
AKAP5	1.86688e-10	0.00236259	0.076	0.039	3.9268e-06
PPM1F	1.85841e-10	-0.0630528	0.457	0.368	3.90898e-06
TAB1	1.8571e-10	-0.0247282	0.316	0.247	3.90623e-06
TMEM64	1.84388e-10	-0.052269	0.222	0.282	3.87842e-06
USP38	1.83493e-10	-0.0168717	0.36	0.284	3.85959e-06
UST	1.82157e-10	-0.00853324	0.267	0.198	3.83148e-06
RAB42	1.82062e-10	0.019822	0.157	0.104	3.82949e-06
CKS2	1.80502e-10	-0.776691	0.932	0.729	3.79668e-06
TTYH2	1.77044e-10	0.00302434	0.097	0.055	3.72395e-06
CARD8	1.76829e-10	-0.0354189	0.355	0.282	3.71943e-06
DOT1L	1.75016e-10	-0.00485547	0.378	0.299	3.68128e-06
WDR89	1.73684e-10	0.0232104	0.308	0.238	3.65326e-06
SLC22A5	1.68024e-10	0.00362857	0.175	0.12	3.53423e-06
MROH8	1.67063e-10	0.0679541	0.091	0.05	3.51401e-06
RP5-827C21.4	1.65841e-10	-0.00332548	0.123	0.075	3.48829e-06
RP11-47J17.2	1.65454e-10	-0.00901123	0.006	0.022	3.48017e-06
ZNF155	1.64971e-10	0.016608	0.113	0.068	3.47e-06
RDH11	1.61567e-10	-0.127899	0.965	0.671	3.3984e-06
MOXD1	1.61103e-10	0.0153303	0.256	0.191	3.38865e-06
GLTP	1.61048e-10	-0.116961	0.894	0.638	3.38748e-06
SARDH	1.60762e-10	0.000291777	0.088	0.047	3.38146e-06
ESPL1	1.60051e-10	-0.057837	0.132	0.188	3.36652e-06
GMDS-AS1	1.5808e-10	0.00373351	0.102	0.059	3.32505e-06
MAFG	1.57071e-10	-0.0146351	0.699	0.542	3.30384e-06
NAB2	1.56482e-10	-0.0203582	0.319	0.243	3.29143e-06
EFCAB2	1.54149e-10	-0.0168902	0.26	0.193	3.24236e-06
DENND5B	1.52954e-10	0.00157239	0.311	0.24	3.21724e-06
ELOVL5	1.5222e-10	-0.138531	0.817	0.609	3.20179e-06
AKR1C2	1.49979e-10	0.0112869	0.057	0.024	3.15466e-06
DOLK	1.49592e-10	-0.0130667	0.538	0.436	3.14652e-06
PARPBP	1.49446e-10	-0.222836	0.468	0.499	3.14345e-06
SLC9A8	1.48473e-10	0.01197	0.203	0.145	3.12298e-06
HMGN1	1.48075e-10	-0.206609	0.997	0.786	3.11461e-06
CCDC22	1.47314e-10	-0.0152555	0.405	0.327	3.09861e-06
MTURN	1.44562e-10	0.00622842	0.165	0.11	3.04071e-06
RNF217	1.42018e-10	0.00384015	0.411	0.326	2.98721e-06
WDR27	1.41785e-10	0.00959226	0.205	0.148	2.98231e-06
WEE1	1.39229e-10	-0.178138	0.413	0.449	2.92854e-06
AC003665.1	1.38317e-10	-0.000954456	0.066	0.031	2.90935e-06
FBXL13	1.37094e-10	0.0125036	0.092	0.05	2.88364e-06
GPR173	1.36982e-10	0.0124315	0.159	0.105	2.88128e-06
ADAMTS5	1.33819e-10	0.00874186	0.036	0.01	2.81474e-06
SPRYD3	1.31586e-10	-0.0400034	0.354	0.278	2.76777e-06
XRCC3	1.28793e-10	-0.0507806	0.218	0.28	2.70904e-06
RBBP7	1.27416e-10	-0.235557	0.965	0.679	2.68007e-06
MLF1	1.2666e-10	-0.0164954	0.243	0.182	2.66417e-06
HIPK2	1.26417e-10	-0.18051	0.952	0.673	2.65906e-06
HS6ST1	1.25289e-10	0.0153601	0.268	0.203	2.63534e-06
MCAT	1.25009e-10	-0.0437072	0.543	0.441	2.62944e-06
RP11-51J9.5	1.2386e-10	0.00796612	0.125	0.077	2.60527e-06
CEP68	1.22972e-10	0.00245429	0.336	0.263	2.5866e-06
RBMXL1	1.22839e-10	-0.0901001	0.454	0.366	2.5838e-06
FOXN2	1.19775e-10	-0.0766541	0.404	0.324	2.51934e-06
RP11-425I13.3	1.17668e-10	0.0112201	0.06	0.027	2.47504e-06
DOCK2	1.17191e-10	0.000458565	0.192	0.135	2.465e-06
NAA20	1.1675e-10	-0.424661	0.95	0.685	2.45573e-06
RP11-603J24.17	1.16682e-10	0.00840381	0.041	0.013	2.45429e-06
TIMM22	1.15677e-10	-0.141724	0.813	0.6	2.43316e-06
EIF2D	1.1366e-10	-0.135153	0.696	0.547	2.39072e-06
FAM122B	1.12672e-10	-0.152922	0.285	0.344	2.36995e-06
ZNF79	1.09375e-10	0.0150348	0.101	0.057	2.3006e-06
RFX3	1.09342e-10	0.00825378	0.185	0.128	2.29989e-06
HIST1H2AJ	1.08992e-10	0.101441	0.19	0.138	2.29254e-06
SLC24A1	1.08295e-10	-0.00339451	0.126	0.077	2.27788e-06
IL12A	1.08182e-10	-0.0199529	0.013	0.035	2.27549e-06
CTD-2078B5.2	1.07754e-10	-0.0295794	0.02	0.046	2.26649e-06
UBE2G2	1.07125e-10	-0.0871151	0.892	0.64	2.25326e-06
NCSTN	1.06896e-10	-0.0312572	0.718	0.548	2.24845e-06
MFSD5	1.05775e-10	-0.048743	0.551	0.442	2.22487e-06
ZNF836	1.05201e-10	-0.000467574	0.133	0.084	2.2128e-06
CPM	1.04269e-10	0.00428069	0.113	0.066	2.1932e-06
NCAPD2	1.02966e-10	-0.0346739	0.754	0.594	2.16579e-06
AAMP	1.01987e-10	-0.164755	0.901	0.647	2.14519e-06
NARFL	9.99891e-11	-0.0138229	0.396	0.317	2.10317e-06
FEM1B	9.98586e-11	-0.0379739	0.424	0.345	2.10043e-06
SNX27	9.94772e-11	-0.0421571	0.615	0.487	2.0924e-06
TRMT10C	9.67677e-11	-0.115313	0.885	0.636	2.03541e-06
NUP43	9.6568e-11	-0.0461837	0.419	0.332	2.03121e-06
METTL2A	9.63888e-11	-0.0363307	0.624	0.498	2.02744e-06
RP1-191J18.66	9.61521e-11	0.0124731	0.072	0.035	2.02246e-06
ABR	9.6082e-11	-0.0231592	0.426	0.343	2.02099e-06
TMEM144	9.47674e-11	0.000103024	0.138	0.087	1.99334e-06
GPRIN1	9.36158e-11	-0.0724024	0.154	0.211	1.96912e-06
RBX1	9.19272e-11	-0.239469	0.995	0.736	1.9336e-06
RP11-169K16.9	9.16153e-11	0.00525175	0.291	0.223	1.92704e-06
RAP2B	9.14877e-11	-0.278381	0.641	0.583	1.92435e-06
AREL1	9.13754e-11	-0.0207901	0.289	0.221	1.92199e-06
TERC	9.04313e-11	0.00726355	0.027	0.005	1.90213e-06
DLG3	9.022e-11	0.00281558	0.376	0.3	1.89769e-06
GUCY1B3	8.64306e-11	0.0153448	0.085	0.045	1.81798e-06
FBXL17	8.63662e-11	-0.00780039	0.246	0.18	1.81663e-06
C22orf29	8.58503e-11	-0.0129931	0.399	0.312	1.80578e-06
REEP6	8.5742e-11	0.00927414	0.062	0.027	1.8035e-06
TRAF1	8.54842e-11	0.0143382	0.088	0.048	1.79808e-06
GTF3C5	8.51931e-11	-0.0757637	0.696	0.545	1.79195e-06
GHDC	8.43206e-11	0.0162698	0.14	0.088	1.7736e-06
ZFY	8.42882e-11	-0.0321761	0.406	0.321	1.77292e-06
SYNJ2	8.4004e-11	-0.0812477	0.616	0.484	1.76694e-06
KLHL28	8.36273e-11	0.00581672	0.16	0.106	1.75902e-06
DPY30	8.12222e-11	-0.323257	0.94	0.674	1.70843e-06
UNG	8.04132e-11	-0.229545	0.372	0.4	1.69141e-06
POLR3F	8.02954e-11	-0.0343139	0.405	0.326	1.68893e-06
RAB24	7.99376e-11	-0.00662158	0.138	0.086	1.68141e-06
CXXC1	7.89713e-11	-0.00436463	0.563	0.455	1.66108e-06
AC012360.4	7.51253e-11	-0.00649668	0.006	0.022	1.58019e-06
RP11-446N19.1	7.3906e-11	0.0100838	0.063	0.028	1.55454e-06
ZNF563	7.37509e-11	0.00614443	0.098	0.054	1.55128e-06
RP11-89C3.4	7.3139e-11	0.00950452	0.063	0.028	1.53841e-06
KIF18B	7.25358e-11	-0.0952044	0.164	0.222	1.52572e-06
MED22	7.04059e-11	0.0143208	0.283	0.215	1.48092e-06
NOS3	7.02399e-11	0.00395351	0.201	0.141	1.47743e-06
TMEM167A	6.96278e-11	-0.172715	0.989	0.7	1.46455e-06
ZNF568	6.94379e-11	-0.0261781	0.222	0.16	1.46056e-06
PRPSAP2	6.83806e-11	-0.0967098	0.587	0.472	1.43832e-06
TMBIM1	6.76618e-11	-0.0629264	0.703	0.547	1.4232e-06
IMPDH2	6.76337e-11	-0.242431	0.987	0.708	1.42261e-06
PDPK1	6.72564e-11	-0.0525795	0.639	0.503	1.41467e-06
TNFSF13B	6.72445e-11	0.000625678	0.069	0.032	1.41442e-06
UTP15	6.72268e-11	-0.0414517	0.456	0.372	1.41405e-06
NYNRIN	6.64201e-11	0.0146102	0.086	0.045	1.39708e-06
MAPK9	6.32356e-11	-0.0952393	0.66	0.51	1.3301e-06
WFDC10B	6.32059e-11	0.00869908	0.047	0.017	1.32947e-06
TBC1D14	6.23881e-11	0.00583639	0.414	0.335	1.31227e-06
OAZ3	6.13318e-11	-0.0020068	0.132	0.08	1.29005e-06
FBXL12	6.07285e-11	-0.0290953	0.498	0.402	1.27736e-06
C4orf29	5.90155e-11	0.0201874	0.242	0.181	1.24133e-06
MRPL16	5.8644e-11	-0.21873	0.849	0.628	1.23352e-06
NUFIP1	5.76349e-11	-0.112236	0.592	0.472	1.21229e-06
TNPO3	5.70805e-11	-0.0649177	0.671	0.528	1.20063e-06
QPCTL	5.68863e-11	0.0180119	0.151	0.098	1.19655e-06
TECPR2	5.64824e-11	-0.0104878	0.364	0.287	1.18805e-06
NAT6	5.63951e-11	0.0186239	0.329	0.253	1.18621e-06
KIF27	5.60404e-11	0.0024926	0.097	0.054	1.17875e-06
FAM132A	5.56217e-11	0.011025	0.07	0.033	1.16995e-06
RP11-373D23.3	5.55917e-11	0.00626483	0.022	0.002	1.16932e-06
RP11-215P8.3	5.53416e-11	0.0079797	0.034	0.008	1.16406e-06
NHLRC4	5.51752e-11	0.00661635	0.026	0.004	1.16056e-06
RRP12	5.43639e-11	-0.0455005	0.503	0.41	1.14349e-06
ADCY9	5.3823e-11	-0.0207692	0.248	0.183	1.13211e-06
KIAA1107	5.29105e-11	0.0111381	0.055	0.022	1.11292e-06
LGR4	5.22259e-11	0.0169031	0.133	0.083	1.09852e-06
ARAP3	5.18282e-11	0.00870063	0.324	0.252	1.09015e-06
MRPS34	5.17593e-11	-0.078418	0.992	0.703	1.08871e-06
GRWD1	5.16357e-11	-0.126046	0.8	0.605	1.0861e-06
ANP32A	5.15182e-11	-0.149384	0.983	0.696	1.08363e-06
PRKD2	5.14396e-11	-0.0169454	0.414	0.332	1.08198e-06
RAB38	5.14313e-11	-0.0191001	0.076	0.122	1.08181e-06
SOX9	5.07988e-11	-0.0666568	0.101	0.15	1.0685e-06
ZC3H4	4.99452e-11	-0.00635928	0.534	0.43	1.05055e-06
SEC14L2	4.98206e-11	-0.027067	0.279	0.207	1.04793e-06
MROH6	4.97031e-11	0.01397	0.101	0.057	1.04545e-06
SAA2	4.8589e-11	0.0284832	0.023	0.003	1.02202e-06
HABP4	4.83046e-11	-0.0631633	0.444	0.356	1.01604e-06
ANKRD34A	4.7984e-11	0.00530466	0.122	0.074	1.0093e-06
ADAMTS14	4.79012e-11	0.0064511	0.027	0.004	1.00755e-06
ISOC1	4.7722e-11	-0.196596	0.514	0.521	1.00378e-06
IL13RA2	4.67004e-11	-0.0307041	0.013	0.036	9.82297e-07
GTF2B	4.66997e-11	-0.0996952	0.7	0.545	9.82281e-07
RP11-132A1.4	4.63211e-11	-0.0343505	0.235	0.17	9.74318e-07
TMEM186	4.62567e-11	-0.0336067	0.355	0.278	9.72964e-07
HIST1H4F	4.61427e-11	0.0143408	0.062	0.027	9.70566e-07
IQSEC1	4.60068e-11	0.0131818	0.286	0.216	9.67706e-07
PARP2	4.53798e-11	-0.0985823	0.541	0.438	9.54518e-07
CD2BP2	4.40687e-11	-0.182664	0.912	0.653	9.26942e-07
CCDC171	4.26066e-11	0.00306227	0.113	0.066	8.96187e-07
LDOC1L	4.23321e-11	-0.0253147	0.37	0.295	8.90413e-07
CNPY4	4.14681e-11	-0.00654751	0.502	0.4	8.7224e-07
RP11-1275H24.1	4.09536e-11	0.0102114	0.049	0.018	8.61419e-07
AC016586.1	4.08114e-11	0.00210864	0.173	0.116	8.58426e-07
SLC25A17	4.05385e-11	-0.0122951	0.597	0.469	8.52686e-07
ZNF883	4.0274e-11	0.0124922	0.174	0.116	8.47123e-07
TTBK2	3.99073e-11	0.00448137	0.253	0.186	8.39409e-07
CPNE7	3.99042e-11	-0.0939737	0.596	0.464	8.39345e-07
RUSC2	3.95145e-11	0.0165948	0.369	0.291	8.31149e-07
MST1	3.88457e-11	0.00739392	0.062	0.027	8.1708e-07
TBCB	3.84593e-11	-0.189979	0.975	0.69	8.08953e-07
CTD-2037K23.2	3.72808e-11	-0.0124811	0.296	0.224	7.84164e-07
NIPA2	3.71584e-11	-0.193491	0.896	0.641	7.8159e-07
P2RX4	3.70886e-11	0.00765271	0.157	0.102	7.80121e-07
WDR62	3.6776e-11	-0.0605169	0.205	0.271	7.73546e-07
EXOSC8	3.67746e-11	-0.490921	0.836	0.663	7.73518e-07
EFCAB4A	3.6763e-11	-0.0179144	0.124	0.075	7.73273e-07
PROX1	3.64265e-11	0.0155637	0.027	0.004	7.66196e-07
MPP6	3.62134e-11	-0.0706736	0.609	0.478	7.61713e-07
ZNF362	3.56356e-11	0.00685235	0.239	0.174	7.49559e-07
FAM173B	3.48659e-11	-0.0194326	0.354	0.276	7.3337e-07
RALA	3.38458e-11	-0.169833	0.955	0.665	7.11912e-07
NOM1	3.33728e-11	-0.105425	0.73	0.561	7.01964e-07
SPG21	3.29896e-11	-0.0797677	0.844	0.617	6.93904e-07
ZNF454	3.2951e-11	0.0105909	0.054	0.021	6.93092e-07
NAA60.1	3.28886e-11	0.00903326	0.083	0.042	6.91778e-07
ZNF793	3.25149e-11	0.0119062	0.061	0.026	6.83918e-07
ZNF350	3.24526e-11	-0.0131451	0.189	0.129	6.82608e-07
OLFML2B	3.18374e-11	0.0178264	0.108	0.062	6.69668e-07
SEMA4G	3.17826e-11	0.0103295	0.059	0.025	6.68515e-07
EIF3D	3.13768e-11	-0.405081	0.987	0.714	6.5998e-07
ARMC6	3.11794e-11	-0.0990263	0.678	0.527	6.55827e-07
PARP6	3.07687e-11	0.00455061	0.2	0.14	6.47189e-07
VPS18	3.02555e-11	-0.0431589	0.461	0.368	6.36393e-07
TLE1	2.97791e-11	-0.0751674	0.434	0.347	6.26373e-07
CTD-2544N14.3	2.97113e-11	0.00106784	0.098	0.054	6.24948e-07
MAST4	2.96238e-11	-0.000700543	0.222	0.156	6.23107e-07
MPLKIP	2.9612e-11	-0.240847	0.947	0.673	6.22859e-07
TMEM9B	2.94761e-11	-0.10901	0.744	0.565	6.2e-07
RP11-403I13.8	2.94496e-11	0.00953382	0.049	0.018	6.19443e-07
SIVA1	2.91783e-11	-0.417652	0.988	0.722	6.13737e-07
RP11-488L18.8	2.85846e-11	0.00828543	0.035	0.009	6.01249e-07
RPL11	2.81916e-11	-0.119902	0.998	0.957	5.92983e-07
HINT3	2.79978e-11	-0.00584763	0.267	0.199	5.88905e-07
GTPBP8	2.7958e-11	-0.113011	0.654	0.509	5.88068e-07
NPC1	2.71901e-11	0.0121994	0.275	0.207	5.71916e-07
SDCBP2-AS1	2.67601e-11	0.0157596	0.127	0.076	5.62872e-07
C17orf107	2.65654e-11	0.00629318	0.025	0.003	5.58776e-07
C10orf12	2.6452e-11	0.0113329	0.322	0.248	5.5639e-07
SRD5A3	2.63558e-11	-0.0552779	0.53	0.418	5.54369e-07
VAC14	2.60524e-11	-0.0330037	0.571	0.459	5.47985e-07
MED7	2.55533e-11	-0.0665526	0.517	0.413	5.37488e-07
SLC25A38	2.52795e-11	-0.0458199	0.503	0.398	5.31729e-07
GSK3A	2.52765e-11	-0.0711164	0.811	0.596	5.31666e-07
ZNF552	2.50067e-11	-0.00487121	0.158	0.103	5.2599e-07
HIST1H3D	2.49988e-11	0.0223731	0.249	0.182	5.25825e-07
NDST2	2.47334e-11	0.0111107	0.069	0.031	5.20242e-07
SDAD1	2.47146e-11	-0.0734349	0.795	0.585	5.19846e-07
CHMP7	2.44927e-11	-0.0737204	0.546	0.43	5.15179e-07
SLC40A1	2.44861e-11	0.0157746	0.085	0.043	5.15041e-07
SGPP2	2.36151e-11	-0.0244586	0.026	0.056	4.96721e-07
CRK	2.33029e-11	-0.143016	0.87	0.634	4.90153e-07
ULBP3	2.32424e-11	-0.000679637	0.038	0.011	4.88881e-07
LACC1	2.20542e-11	-0.0181666	0.204	0.139	4.63889e-07
SCAP	2.20537e-11	-0.014986	0.494	0.391	4.63877e-07
SYTL2	2.19561e-11	-0.101611	0.277	0.338	4.61825e-07
CLYBL	2.17621e-11	0.0036099	0.078	0.038	4.57744e-07
SNAPIN	2.16118e-11	-0.067356	0.768	0.576	4.54582e-07
PPM1B	2.1157e-11	-0.0108095	0.508	0.405	4.45016e-07
PTGER2	2.11128e-11	-0.379613	0.758	0.627	4.44087e-07
DBNDD1	2.1062e-11	0.0102383	0.048	0.017	4.43018e-07
SNRPN	2.10481e-11	-0.000961812	0.158	0.102	4.42727e-07
NADK2	2.06342e-11	-0.0383108	0.476	0.382	4.34019e-07
PPP2R3B	2.06076e-11	-0.0969179	0.232	0.296	4.3346e-07
SNORA40.1	1.97138e-11	0.00894554	0.06	0.025	4.1466e-07
CISD1	1.94444e-11	-0.195925	0.957	0.669	4.08994e-07
ATF1	1.91326e-11	-0.0684032	0.64	0.509	4.02435e-07
SLC30A7	1.90226e-11	-0.0859246	0.644	0.506	4.00121e-07
AC084082.3	1.89202e-11	0.00687044	0.022	0.002	3.97968e-07
HIST1H2BD	1.88413e-11	-0.0372098	0.121	0.07	3.96307e-07
CBLN3	1.87237e-11	0.00917004	0.046	0.015	3.93834e-07
EFCAB11	1.87181e-11	0.00816912	0.382	0.303	3.93717e-07
ANGPT2	1.85585e-11	0.0135934	0.112	0.065	3.90359e-07
TMEM198	1.85545e-11	-8.95338e-05	0.056	0.022	3.90276e-07
RP11-709B3.2	1.81851e-11	0.0106169	0.047	0.016	3.82506e-07
GPR180	1.80678e-11	-0.049701	0.594	0.468	3.80039e-07
BLOC1S5	1.79693e-11	-0.0250544	0.358	0.282	3.77967e-07
MAN2C1	1.79195e-11	-0.0258194	0.423	0.337	3.76919e-07
ARL5B	1.78868e-11	-0.00323692	0.447	0.355	3.76231e-07
PDE7B	1.77369e-11	0.0242763	0.228	0.162	3.73079e-07
SF3B14	1.76613e-11	-0.402611	0.993	0.732	3.71487e-07
RP11-178L8.7	1.71245e-11	0.0147105	0.094	0.05	3.60196e-07
POM121C	1.69309e-11	-0.0786169	0.684	0.533	3.56125e-07
SUV39H1	1.68879e-11	-0.081336	0.197	0.261	3.5522e-07
GRK5	1.67271e-11	-0.0236696	0.228	0.162	3.51838e-07
CD99	1.64769e-11	0.0697554	0.995	0.719	3.46576e-07
TINAGL1	1.64599e-11	0.0129302	0.07	0.032	3.46218e-07
KLF16	1.62807e-11	-0.0654101	0.421	0.331	3.42449e-07
PIGP	1.53067e-11	-0.0886786	0.697	0.541	3.21961e-07
TATDN3	1.52672e-11	-0.0385789	0.457	0.373	3.21129e-07
hsa-mir-8072	1.51726e-11	0.0188173	0.095	0.051	3.19141e-07
INPP5B	1.51363e-11	0.00561355	0.299	0.227	3.18376e-07
AC104654.2	1.51304e-11	-0.0137134	0.118	0.069	3.18254e-07
HSPA12A	1.50966e-11	0.00929697	0.19	0.128	3.17541e-07
C16orf59	1.47551e-11	-0.0759222	0.24	0.306	3.10359e-07
ZNF132	1.47234e-11	0.0115091	0.065	0.028	3.09692e-07
IQCJ-SCHIP1	1.47043e-11	0.0121204	0.077	0.037	3.09289e-07
MBD1	1.44991e-11	-0.0337341	0.633	0.505	3.04974e-07
NOL12	1.44986e-11	-0.102338	0.787	0.588	3.04963e-07
MRPS22	1.43644e-11	-0.192774	0.913	0.65	3.0214e-07
SCXA	1.42413e-11	0.0116591	0.085	0.043	2.99551e-07
ZNF324B	1.41545e-11	-0.0031908	0.113	0.064	2.97726e-07
GTPBP6	1.38937e-11	-0.125893	0.912	0.648	2.9224e-07
TIGD6	1.35674e-11	-0.0200273	0.216	0.152	2.85377e-07
LINC00568	1.34677e-11	0.00806599	0.048	0.017	2.8328e-07
RP11-297J22.1	1.33795e-11	-0.000467739	0.05	0.018	2.81424e-07
EXTL3	1.31327e-11	-0.0155538	0.352	0.278	2.76234e-07
C9orf114	1.31116e-11	-0.0967515	0.542	0.435	2.75789e-07
PPIL6	1.28349e-11	0.0103588	0.056	0.022	2.6997e-07
NAPEPLD	1.28053e-11	-0.0306897	0.229	0.164	2.69347e-07
HAUS8	1.27948e-11	-0.19503	0.309	0.371	2.69126e-07
UPF3B	1.27815e-11	-0.140533	0.652	0.513	2.68845e-07
KIFC2	1.27654e-11	-0.00438992	0.105	0.058	2.68507e-07
RP13-463N16.6	1.2757e-11	-0.0356651	0.071	0.118	2.6833e-07
PAG1	1.24106e-11	-0.00857466	0.447	0.356	2.61045e-07
FAM210A	1.23543e-11	-0.0936281	0.581	0.459	2.5986e-07
MAPK11	1.20684e-11	0.00928656	0.158	0.102	2.53847e-07
BBS9	1.18026e-11	0.00947586	0.174	0.116	2.48256e-07
SMCR8	1.14652e-11	0.010904	0.055	0.021	2.41159e-07
DGKE	1.14076e-11	0.0142409	0.228	0.161	2.39947e-07
POM121	1.13444e-11	-0.0869723	0.694	0.535	2.38619e-07
PROS1	1.13251e-11	0.00292692	0.165	0.108	2.38212e-07
MAST2	1.12975e-11	-0.000878698	0.435	0.35	2.37631e-07
FIZ1	1.11583e-11	0.024798	0.282	0.213	2.34704e-07
AC016831.7	1.0887e-11	0.00424674	0.115	0.066	2.28996e-07
MRFAP1L1	1.07853e-11	-0.120305	0.678	0.527	2.26859e-07
PPIA	1.06589e-11	-0.0683346	0.999	0.858	2.24199e-07
ZNF675	1.06038e-11	-0.0122707	0.23	0.164	2.23039e-07
WIZ	1.01559e-11	-0.0460275	0.614	0.485	2.13619e-07
LARP4B	9.97521e-12	-0.06882	0.657	0.512	2.09819e-07
IER3	9.90242e-12	-0.264839	0.961	0.687	2.08287e-07
MIR137HG	9.42414e-12	0.0147807	0.094	0.05	1.98227e-07
GANC	9.33961e-12	-0.00143741	0.223	0.159	1.96449e-07
COA3	9.2601e-12	-0.175299	0.954	0.664	1.94777e-07
VAX2	9.21441e-12	0.00961929	0.049	0.017	1.93816e-07
FBXO10	9.1387e-12	0.0146917	0.15	0.095	1.92223e-07
L3HYPDH	9.05514e-12	-0.170024	0.724	0.551	1.90466e-07
LYPD1	9.01788e-12	0.0151849	0.072	0.033	1.89682e-07
CAPS	8.95119e-12	-0.0185628	0.073	0.033	1.88279e-07
E4F1	8.90495e-12	-0.0487071	0.449	0.363	1.87307e-07
MRPS10	8.89496e-12	-0.155168	0.962	0.668	1.87097e-07
ARL10	8.79061e-12	-0.00984589	0.257	0.187	1.84902e-07
PABPC1	8.78534e-12	-0.0385643	0.997	0.763	1.84791e-07
RSPH9	8.77961e-12	0.0121027	0.071	0.032	1.8467e-07
EFTUD1	8.69582e-12	-0.0475302	0.31	0.238	1.82908e-07
RP11-334A14.8	8.59819e-12	0.00511747	0.019	0	1.80854e-07
RP5-1198O20.4	8.46254e-12	0.000255944	0.063	0.027	1.78001e-07
ADRBK1	8.41187e-12	-0.102505	0.521	0.418	1.76935e-07
SNX9	8.35159e-12	-0.117657	0.745	0.56	1.75667e-07
SERTAD2	8.34469e-12	-0.04672	0.413	0.323	1.75522e-07
RABGGTB	8.30466e-12	-0.311903	0.746	0.624	1.7468e-07
CCM2	8.03439e-12	-0.131348	0.871	0.631	1.68995e-07
ZNF439	8.01965e-12	0.00704869	0.108	0.061	1.68685e-07
AC010642.1	7.93093e-12	-0.174691	0.756	0.575	1.66819e-07
UNC93B1	7.8723e-12	-0.0141226	0.422	0.335	1.65586e-07
LRCH2	7.85259e-12	0.00405458	0.21	0.146	1.65171e-07
EHD4	7.80246e-12	-0.0982135	0.765	0.575	1.64117e-07
CHMP6	7.57786e-12	-0.0728757	0.608	0.479	1.59393e-07
RARB	7.56423e-12	0.003723	0.133	0.081	1.59106e-07
RPL8	7.54428e-12	-0.112296	0.999	0.936	1.58686e-07
MASP1	7.4565e-12	0.0153297	0.082	0.04	1.5684e-07
FENDRR	7.37986e-12	-0.0502435	0.046	0.085	1.55228e-07
GPR89A	7.34085e-12	-0.0504843	0.213	0.278	1.54407e-07
BTBD19	7.32431e-12	0.0162465	0.156	0.099	1.5406e-07
NEK8	7.31034e-12	0.0195692	0.134	0.082	1.53766e-07
RDH14	7.30343e-12	-0.166793	0.78	0.578	1.5362e-07
RP11-268J15.5	7.01608e-12	0.00926867	0.075	0.035	1.47576e-07
PEX11A	6.98904e-12	0.00880704	0.262	0.194	1.47007e-07
BCS1L	6.97419e-12	-0.133513	0.702	0.539	1.46695e-07
KIAA0922	6.91195e-12	0.0145006	0.249	0.18	1.45386e-07
INPP5F	6.88789e-12	-0.0496323	0.42	0.33	1.4488e-07
EREG	6.87337e-12	-0.0637903	0.042	0.078	1.44574e-07
LINC01094	6.84476e-12	-0.0268359	0.113	0.064	1.43973e-07
RP1-166H4.2	6.75702e-12	0.00591137	0.019	0	1.42127e-07
CLCN5	6.68168e-12	0.00276149	0.232	0.163	1.40542e-07
AGFG2	6.5526e-12	-0.0166907	0.212	0.145	1.37827e-07
ENTPD7	6.53519e-12	-0.00648147	0.149	0.093	1.37461e-07
PWAR6	6.48845e-12	0.0192181	0.264	0.193	1.36478e-07
PCDH10	6.45393e-12	0.0213495	0.127	0.075	1.35752e-07
SNX19	6.3645e-12	-0.027733	0.396	0.312	1.33871e-07
GPR157	6.31355e-12	0.0101193	0.194	0.131	1.32799e-07
DCAF16	6.24692e-12	-0.0247308	0.482	0.38	1.31398e-07
LAMA5	6.21143e-12	0.0123857	0.065	0.028	1.30651e-07
ABCB7	6.18215e-12	-0.0295365	0.413	0.327	1.30035e-07
MED24	6.15693e-12	-0.0547174	0.655	0.517	1.29505e-07
BOLA3-AS1	5.99968e-12	0.00378749	0.243	0.176	1.26197e-07
BRPF3	5.97236e-12	0.00835426	0.365	0.286	1.25623e-07
ALDH3A2	5.83654e-12	-0.0394208	0.452	0.355	1.22766e-07
FZD2	5.75749e-12	-0.0677428	0.693	0.534	1.21103e-07
PCDHGA9	5.71516e-12	0.00923994	0.033	0.007	1.20213e-07
TRIM7	5.68672e-12	-0.00986258	0.376	0.29	1.19614e-07
PPP4C	5.61575e-12	-0.365389	0.97	0.693	1.18122e-07
LINC00665	5.60356e-12	0.00696969	0.262	0.191	1.17865e-07
ZNF804A	5.58634e-12	-0.00945573	0.299	0.22	1.17503e-07
ZCWPW1	5.53991e-12	0.0119616	0.061	0.025	1.16526e-07
HIST1H4J	5.52318e-12	0.00960043	0.04	0.011	1.16175e-07
KIFC1	5.5026e-12	-0.191433	0.347	0.416	1.15742e-07
C11orf71	5.47396e-12	-0.00307246	0.104	0.056	1.15139e-07
MIR181A2HG	5.4732e-12	0.0145151	0.085	0.042	1.15123e-07
CCNH	5.37208e-12	-0.123714	0.775	0.582	1.12996e-07
KATNA1	5.30754e-12	-0.0780685	0.607	0.478	1.11639e-07
FAM72C	5.29148e-12	-0.0267575	0.017	0.043	1.11301e-07
AC010761.8	5.28547e-12	-0.0185335	0.011	0.034	1.11175e-07
FAM103A1	5.17848e-12	-0.150155	0.797	0.593	1.08924e-07
LINC00619	5.08618e-12	0.0104673	0.048	0.016	1.06983e-07
TADA2B	5.05029e-12	-0.0139996	0.255	0.184	1.06228e-07
KIAA0196	5.02565e-12	-0.0220838	0.425	0.338	1.05709e-07
LINC01137	4.95838e-12	0.0199703	0.136	0.082	1.04295e-07
RELL2	4.79869e-12	0.00937066	0.211	0.145	1.00936e-07
PLCD4	4.74656e-12	0.00853541	0.04	0.011	9.98391e-08
TDRD7	4.71948e-12	-0.00841959	0.197	0.135	9.92695e-08
RP11-708J19.1	4.70954e-12	0.0194718	0.138	0.084	9.90604e-08
RAB11FIP5	4.66008e-12	-0.00259368	0.366	0.284	9.80202e-08
DNHD1	4.52118e-12	0.012592	0.078	0.037	9.50986e-08
ELOVL2	4.51961e-12	-0.0359567	0.239	0.172	9.50655e-08
DUSP6	4.50105e-12	-0.181979	0.44	0.461	9.46751e-08
ATG10	4.39887e-12	-0.0604889	0.403	0.318	9.25257e-08
SKA3	4.31911e-12	-0.18338	0.381	0.444	9.08482e-08
SRC	4.27551e-12	0.0148008	0.247	0.179	8.99311e-08
PHLDB3	4.27192e-12	0.0143651	0.101	0.054	8.98556e-08
NUDT8	4.18201e-12	-0.0275621	0.391	0.303	8.79644e-08
LATS1	4.17989e-12	-0.0446822	0.406	0.317	8.79198e-08
PDE11A	4.17284e-12	0.0058769	0.019	0	8.77715e-08
EIF3M	4.15759e-12	-0.403825	0.99	0.718	8.74507e-08
MINPP1	4.1223e-12	0.0012966	0.576	0.464	8.67084e-08
TOR3A	4.07462e-12	-0.223996	0.545	0.532	8.57056e-08
RP11-357H14.17	4.06767e-12	-0.0103888	0.172	0.111	8.55593e-08
SMPD2	4.06642e-12	-0.0220604	0.322	0.242	8.5533e-08
SEC24C	4.06458e-12	-0.0197921	0.563	0.45	8.54944e-08
CDK1	4.05818e-12	-0.568107	0.373	0.436	8.53597e-08
ATP9A	4.0512e-12	0.0121786	0.06	0.024	8.5213e-08
POLR2J2	4.04742e-12	-0.0222678	0.039	0.076	8.51335e-08
SCN9A	4.03531e-12	-0.0096545	0.137	0.083	8.48787e-08
BHLHB9	4.03044e-12	-0.00146589	0.155	0.097	8.47763e-08
HIST1H2AB	4.01111e-12	0.0191868	0.081	0.039	8.43697e-08
SERPINB8	3.89405e-12	-0.0673752	0.615	0.482	8.19075e-08
RAPGEF2	3.88308e-12	0.00582769	0.394	0.309	8.16768e-08
PCDHGB4	3.87687e-12	0.00789514	0.03	0.005	8.1546e-08
LEPR	3.77983e-12	0.00770772	0.161	0.101	7.95049e-08
TEPP	3.75528e-12	0.00790219	0.032	0.006	7.89886e-08
PC	3.73343e-12	-0.0251907	0.258	0.188	7.85289e-08
CRIM1	3.72822e-12	-0.12564	0.898	0.634	7.84193e-08
TSHZ1	3.66976e-12	-0.0380672	0.396	0.31	7.71896e-08
LEPROTL1	3.64263e-12	-0.0942121	0.822	0.603	7.66192e-08
CTD-3214H19.4	3.6285e-12	0.00926462	0.041	0.011	7.63218e-08
SOGA1	3.50865e-12	-0.07365	0.453	0.352	7.3801e-08
FNTA	3.41592e-12	-0.216951	0.828	0.612	7.18505e-08
BRI3	3.3851e-12	-0.0820314	0.993	0.717	7.12022e-08
CTD-2020K17.4	3.37347e-12	0.00160256	0.032	0.006	7.09576e-08
CENPK	3.37188e-12	-0.319346	0.553	0.561	7.09242e-08
VDAC3	3.31662e-12	-0.43986	0.979	0.705	6.97619e-08
FAM127B	3.30383e-12	-0.0934323	0.914	0.647	6.94927e-08
GLRX5	3.30279e-12	-0.301339	0.987	0.696	6.94708e-08
IDUA	3.29218e-12	0.00961497	0.047	0.015	6.92478e-08
NRM	3.28185e-12	-0.0409544	0.546	0.439	6.90304e-08
ZNF649	3.19049e-12	0.0149714	0.172	0.114	6.71087e-08
METTL9	3.16169e-12	-0.415805	0.969	0.692	6.65029e-08
TTC17	3.14377e-12	-0.020913	0.616	0.489	6.6126e-08
B3GNT1	3.12893e-12	-0.0134675	0.583	0.464	6.58139e-08
TAPT1	3.02147e-12	0.00246297	0.202	0.138	6.35536e-08
SPPL2A	2.98288e-12	-0.0790002	0.704	0.538	6.27419e-08
PBX3	2.97962e-12	-0.0691207	0.512	0.411	6.26733e-08
CD320	2.97899e-12	-0.118758	0.966	0.669	6.266e-08
DNAJC3-AS1	2.96627e-12	0.0105268	0.1	0.053	6.23926e-08
CXCL5	2.9653e-12	-0.246394	0.591	0.443	6.23722e-08
RP5-1028K7.2	2.95731e-12	0.00136556	0.055	0.02	6.22042e-08
ZNF865	2.93484e-12	-0.0116066	0.283	0.212	6.17314e-08
C7orf13	2.92831e-12	0.000164804	0.194	0.13	6.1594e-08
SIAH2	2.8491e-12	-0.0173736	0.528	0.414	5.99281e-08
MIB1	2.75002e-12	-0.0560515	0.626	0.487	5.78439e-08
COLGALT1	2.73593e-12	-0.117067	0.861	0.623	5.75476e-08
INSC	2.71324e-12	-0.0106429	0.008	0.028	5.70704e-08
LYRM7	2.69374e-12	-0.0755381	0.572	0.449	5.66602e-08
C4orf36	2.66969e-12	0.0200742	0.126	0.073	5.61542e-08
FLVCR1	2.61793e-12	-0.0284128	0.382	0.298	5.50655e-08
SS18	2.61664e-12	-0.074906	0.611	0.476	5.50384e-08
LINC00896	2.56835e-12	0.00798026	0.032	0.006	5.40227e-08
DISP1	2.54652e-12	0.0195253	0.132	0.079	5.35635e-08
IFIT5	2.52722e-12	-0.0143663	0.472	0.371	5.31576e-08
AP1S1	2.52269e-12	-0.17557	0.986	0.701	5.30622e-08
RANGAP1	2.51012e-12	-0.107843	0.806	0.605	5.27978e-08
GAS2L1	2.48936e-12	-0.0935454	0.586	0.468	5.23612e-08
HTR7	2.47971e-12	-0.0221534	0.04	0.078	5.21583e-08
SLC37A3	2.43461e-12	0.0211537	0.286	0.213	5.12095e-08
SLC35B4	2.42857e-12	-0.0563774	0.638	0.497	5.10826e-08
ZNF441	2.40525e-12	0.0158812	0.103	0.055	5.05919e-08
ZNF680	2.39404e-12	0.0127975	0.265	0.194	5.03563e-08
RP11-420L9.5	2.34508e-12	-0.0251167	0.176	0.114	4.93264e-08
IGHMBP2	2.32172e-12	0.0207671	0.307	0.236	4.8835e-08
CCT6A	2.31984e-12	0.0127693	0.996	0.735	4.87955e-08
PPAPDC1A	2.30777e-12	-0.0217103	0.396	0.306	4.85416e-08
BBS4	2.28702e-12	-0.00531006	0.413	0.325	4.81052e-08
LYRM9	2.26028e-12	0.00508418	0.113	0.062	4.75427e-08
U1.1	2.20517e-12	0.0105286	0.057	0.021	4.63834e-08
FGFR1OP2	2.12621e-12	-0.168196	0.876	0.634	4.47228e-08
ZBTB20	2.11425e-12	-0.00394324	0.338	0.258	4.44712e-08
RPS17	2.10153e-12	0.0122488	0.094	0.048	4.42035e-08
PLRG1	2.08821e-12	-0.135426	0.879	0.625	4.39235e-08
MAML1	2.077e-12	0.0209524	0.332	0.259	4.36876e-08
C19orf10	2.06686e-12	0.043505	0.995	0.727	4.34743e-08
TSN	2.06046e-12	-0.166259	0.883	0.64	4.33397e-08
RP11-661A12.14	2.00867e-12	0.0127918	0.061	0.024	4.22504e-08
COX10	2.00147e-12	-0.0471144	0.38	0.294	4.2099e-08
EIF1AD	1.99144e-12	-0.0856034	0.396	0.312	4.1888e-08
SCRIB	1.95856e-12	-0.0620352	0.549	0.434	4.11963e-08
EEFSEC	1.94511e-12	-0.0393452	0.444	0.354	4.09135e-08
GSTO1	1.92618e-12	-0.353882	0.996	0.77	4.05154e-08
AGO2	1.89364e-12	0.0148984	0.499	0.394	3.98309e-08
RRAGC	1.8843e-12	-0.120644	0.627	0.493	3.96344e-08
HOXB2	1.86902e-12	-0.238287	0.51	0.505	3.9313e-08
C6orf1	1.86888e-12	-0.0951147	0.729	0.557	3.93099e-08
WDR24	1.86662e-12	-0.0195055	0.287	0.212	3.92625e-08
APOO	1.85094e-12	-0.0744757	0.596	0.468	3.89327e-08
MTMR3	1.8509e-12	0.00667389	0.242	0.172	3.89319e-08
GAB2	1.84851e-12	-0.0148399	0.116	0.065	3.88816e-08
ZNF557	1.83325e-12	0.00373488	0.212	0.148	3.85605e-08
EVC2	1.82875e-12	0.0211873	0.181	0.12	3.84658e-08
PHF13	1.82851e-12	0.0119533	0.341	0.262	3.84609e-08
GGA2	1.82367e-12	-0.0344219	0.536	0.431	3.83592e-08
AASS	1.80588e-12	0.00792468	0.311	0.234	3.79849e-08
ZNF264	1.79857e-12	-0.0380788	0.192	0.128	3.78311e-08
NPB	1.76232e-12	0.00135327	0.07	0.03	3.70686e-08
MAP2K1	1.75752e-12	-0.120772	0.678	0.511	3.69678e-08
COPS7A	1.7544e-12	-0.0991682	0.817	0.605	3.6902e-08
MIR4519	1.75377e-12	0.016347	0.204	0.141	3.68889e-08
STX1B	1.7251e-12	0.0152126	0.079	0.037	3.62858e-08
ASB7	1.70184e-12	0.00395022	0.238	0.17	3.57965e-08
ZNF274	1.68373e-12	-0.0222828	0.438	0.348	3.54157e-08
TRAPPC12	1.66557e-12	-0.0931546	0.678	0.528	3.50337e-08
ZNF397	1.66508e-12	0.0166105	0.24	0.172	3.50233e-08
NBEA	1.63641e-12	0.00608298	0.156	0.097	3.44203e-08
TIFA	1.62874e-12	0.000440951	0.367	0.282	3.4259e-08
BCL9	1.60967e-12	0.000437112	0.21	0.144	3.38578e-08
SCRG1	1.59879e-12	0.0114526	0.059	0.023	3.36288e-08
AJUBA	1.58948e-12	-0.0439179	0.542	0.427	3.34332e-08
LINC00663	1.58333e-12	0.0114863	0.05	0.017	3.33038e-08
EFNA4	1.55815e-12	-0.074426	0.356	0.276	3.27742e-08
MN1	1.5482e-12	0.00676293	0.061	0.024	3.25648e-08
FOS	1.52494e-12	-0.691688	0.75	0.581	3.20755e-08
ADAM23	1.49782e-12	3.24752e-05	0.131	0.078	3.15052e-08
PLEKHG2	1.48768e-12	0.00293909	0.343	0.263	3.12919e-08
RCAN1	1.48624e-12	-0.0682416	0.613	0.48	3.12617e-08
FAM188A	1.44384e-12	-0.00156729	0.413	0.328	3.03698e-08
TRIB3	1.41272e-12	-0.0838126	0.485	0.389	2.97151e-08
POLD2	1.39318e-12	-0.139389	0.986	0.693	2.93042e-08
KLHL24	1.38064e-12	0.0125011	0.187	0.123	2.90405e-08
NIPAL2	1.36359e-12	-0.00343783	0.2	0.135	2.86817e-08
SETD1A	1.35378e-12	0.0234611	0.337	0.259	2.84753e-08
RHOJ	1.34072e-12	0.0154517	0.098	0.051	2.82007e-08
AC016629.8	1.33742e-12	0.0080896	0.108	0.059	2.81314e-08
ZSCAN29	1.32551e-12	-0.015862	0.222	0.154	2.78809e-08
NFATC3	1.31433e-12	-0.05504	0.501	0.401	2.76456e-08
ZFP41	1.31411e-12	0.00614571	0.119	0.067	2.7641e-08
TWISTNB	1.29687e-12	-0.25128	0.885	0.642	2.72783e-08
MAP4K2	1.29182e-12	-0.0417224	0.374	0.29	2.71722e-08
RPP14	1.28927e-12	-0.069946	0.631	0.493	2.71185e-08
CLSPN	1.28282e-12	-0.356376	0.529	0.561	2.69829e-08
GALE	1.23172e-12	-0.0609307	0.787	0.586	2.59081e-08
PRKD3	1.2316e-12	-0.0885435	0.622	0.485	2.59055e-08
PDP2	1.22239e-12	-0.00255642	0.124	0.072	2.57117e-08
LINC00205	1.21672e-12	-0.00481427	0.271	0.196	2.55924e-08
PYROXD1	1.20758e-12	-0.0206429	0.458	0.362	2.54003e-08
TSPAN17	1.20072e-12	-0.0968733	0.681	0.534	2.52559e-08
NACA2	1.19611e-12	0.0113618	0.052	0.018	2.5159e-08
KLHL7	1.18542e-12	-0.0515178	0.559	0.45	2.49342e-08
ECM1	1.1834e-12	-0.0659535	0.541	0.432	2.48916e-08
SEPT11	1.15821e-12	-0.0510111	0.996	0.739	2.43617e-08
GPR153	1.13975e-12	0.00311692	0.09	0.044	2.39735e-08
A4GALT	1.13304e-12	-0.0122895	0.304	0.223	2.38323e-08
PRPH2	1.10227e-12	0.0132984	0.169	0.109	2.31852e-08
HSPB7	1.05385e-12	0.00718781	0.031	0.005	2.21666e-08
AATF	1.04831e-12	-0.20189	0.874	0.638	2.20501e-08
FBXO3	1.03108e-12	-0.0295971	0.487	0.384	2.16877e-08
SLC1A1	1.02611e-12	-0.0025837	0.089	0.044	2.15833e-08
BSDC1	1.01668e-12	-0.0318168	0.501	0.399	2.13848e-08
RP11-134G8.8	1.01542e-12	0.0233417	0.227	0.159	2.13583e-08
EXOSC7	1.01217e-12	-0.221605	0.903	0.645	2.12899e-08
RIN3	1.00032e-12	-0.00278868	0.314	0.24	2.10408e-08
TOM1L1	9.9962e-13	-0.0842154	0.542	0.427	2.1026e-08
EIF3C	9.99215e-13	0.00688577	0.208	0.142	2.10175e-08
RP11-15A1.7	9.96935e-13	0.00848273	0.038	0.009	2.09695e-08
PPP2R5E	9.93093e-13	-0.143947	0.922	0.648	2.08887e-08
RNF4	9.88927e-13	-0.0458219	0.64	0.5	2.08011e-08
CTC-444N24.8	9.75226e-13	0.0202384	0.112	0.061	2.05129e-08
P2RY6	9.73987e-13	0.00738626	0.03	0.004	2.04868e-08
CTSK	9.57969e-13	-0.00853108	0.25	0.179	2.01499e-08
ZNF785	9.52746e-13	0.00687635	0.155	0.096	2.00401e-08
TMEM181	9.52434e-13	-0.0664654	0.715	0.548	2.00335e-08
RAB40C	9.39532e-13	0.00245176	0.294	0.22	1.97621e-08
RPE	9.39073e-13	-0.133448	0.707	0.538	1.97525e-08
EPHB2	9.38738e-13	-0.0118478	0.305	0.225	1.97454e-08
KATNB1	9.36936e-13	-0.0276595	0.464	0.37	1.97075e-08
RP11-803D5.4	9.24535e-13	0.0156372	0.293	0.215	1.94467e-08
GFOD1	9.0734e-13	-0.00297273	0.138	0.082	1.9085e-08
MRTO4	9.05838e-13	-0.497244	0.945	0.697	1.90534e-08
TLCD1	9.0454e-13	-0.0050236	0.342	0.258	1.90261e-08
PPT2	9.02127e-13	0.0236366	0.276	0.203	1.89753e-08
CHAC2	9.00158e-13	-0.167643	0.389	0.439	1.89339e-08
ZNF514	8.95531e-13	0.0236913	0.25	0.18	1.88366e-08
ENO3	8.88593e-13	0.0123218	0.068	0.028	1.86907e-08
UBQLN4	8.81076e-13	-0.0376275	0.485	0.381	1.85326e-08
SLC16A1-AS1	8.80736e-13	0.0200392	0.311	0.236	1.85254e-08
HIST1H2AG	8.67543e-13	0.0369705	0.213	0.152	1.82479e-08
SPSB3	8.66136e-13	-0.0781844	0.443	0.349	1.82183e-08
DUS3L	8.49461e-13	-0.142719	0.399	0.447	1.78676e-08
PBX2	8.41789e-13	-0.0970995	0.626	0.484	1.77062e-08
ENKD1	8.25655e-13	-0.000935877	0.413	0.325	1.73668e-08
NCAPH	8.15068e-13	-0.164777	0.345	0.416	1.71441e-08
RP11-983P16.4	7.99772e-13	0.0028366	0.093	0.047	1.68224e-08
C5orf55	7.95718e-13	0.0106442	0.286	0.209	1.67371e-08
FKRP	7.93524e-13	-0.027681	0.338	0.26	1.6691e-08
SNRK	7.84955e-13	-0.00356998	0.289	0.215	1.65107e-08
RPGR	7.78669e-13	-0.0571423	0.333	0.253	1.63785e-08
TRPS1	7.76675e-13	-0.00499156	0.325	0.245	1.63366e-08
TSR3	7.70882e-13	-0.146601	0.97	0.675	1.62147e-08
C19orf52	7.54251e-13	-0.108096	0.604	0.47	1.58649e-08
RP11-444D3.1	7.32603e-13	0.0172264	0.076	0.034	1.54096e-08
TMEM199	7.08718e-13	-0.1204	0.601	0.478	1.49072e-08
PHKA2	7.05984e-13	0.0186215	0.217	0.148	1.48497e-08
TUFM	6.99314e-13	-0.244813	0.992	0.714	1.47094e-08
ALMS1	6.98111e-13	-0.00258223	0.336	0.259	1.46841e-08
CMTR2	6.96371e-13	-0.0312396	0.388	0.302	1.46475e-08
COG8	6.92918e-13	-0.00217767	0.283	0.209	1.45748e-08
TLE3	6.86687e-13	-0.0298152	0.486	0.382	1.44438e-08
PPP6C	6.83037e-13	-0.0565731	0.784	0.588	1.4367e-08
HNRNPH1	6.75144e-13	-0.414599	0.98	0.697	1.4201e-08
MRPS18B	6.73751e-13	-0.199077	0.952	0.671	1.41717e-08
CAD	6.68874e-13	-0.0452732	0.718	0.558	1.40691e-08
ITPR1	6.66559e-13	-0.00913369	0.19	0.124	1.40204e-08
FBXO7	6.57748e-13	-0.122826	0.847	0.625	1.38351e-08
TMEM260	6.53152e-13	0.000531702	0.328	0.248	1.37384e-08
ZNF280B	6.48338e-13	0.0218037	0.152	0.094	1.36372e-08
RP11-274H2.3	6.28527e-13	0.010104	0.042	0.011	1.32204e-08
RFX8	6.24858e-13	-0.0552214	0.094	0.149	1.31433e-08
RP11-176H8.1	6.24507e-13	0.0147076	0.101	0.052	1.31359e-08
SDHD	6.23481e-13	-0.440869	0.899	0.669	1.31143e-08
CBY1	6.17116e-13	-0.115478	0.7	0.544	1.29804e-08
IRF7	6.06267e-13	-0.00564468	0.241	0.171	1.27522e-08
ENSA	6.01991e-13	-0.155453	0.943	0.656	1.26623e-08
INVS	6.01344e-13	-0.00221833	0.249	0.177	1.26487e-08
CHPT1	5.9917e-13	-0.0958189	0.776	0.582	1.26029e-08
2023-03-04	5.91814e-13	-0.0333951	0.1	0.156	1.24482e-08
CMC1	5.90079e-13	-0.210552	0.893	0.636	1.24117e-08
STYX	5.80514e-13	-0.0392445	0.466	0.367	1.22105e-08
RNF219	5.77802e-13	0.00475834	0.489	0.391	1.21535e-08
CERS5	5.76437e-13	-0.0689137	0.609	0.48	1.21248e-08
NEK9	5.6719e-13	-0.0262393	0.369	0.288	1.19303e-08
METTL15	5.63122e-13	0.00550704	0.438	0.345	1.18447e-08
PER1	5.57862e-13	-0.0572122	0.419	0.325	1.17341e-08
SAMD12	5.57498e-13	-0.0347303	0.228	0.159	1.17264e-08
CHTF8	5.47862e-13	-0.103467	0.796	0.595	1.15237e-08
TUBE1	5.37186e-13	-0.0216409	0.373	0.282	1.12992e-08
ALDH4A1	5.3466e-13	0.0105651	0.181	0.118	1.1246e-08
THAP7-AS1	5.31899e-13	0.0123548	0.193	0.128	1.1188e-08
C8orf31	5.22916e-13	0.000492084	0.046	0.013	1.0999e-08
ZNF592	5.22052e-13	-0.0304856	0.314	0.235	1.09808e-08
NAALADL2	5.1612e-13	0.00591069	0.082	0.038	1.08561e-08
[truncated: 7,236 more rows]

## Sheet: Table S5
Table S5.Results of DEGs analysis between IL-6 lincensing and unlicensing UC-MSCs
Gene	p_val	avg_log2FC	pct.1	pct.2	p_val_adj
IL18BP	2.30384e-06	0.011198	0.072	0.042	0.0495141
JKAMP	2.30119e-06	-0.041312	0.76	0.602	0.0494573
E2F2	2.28507e-06	0.0161613	0.139	0.097	0.0491107
MB21D1	2.27907e-06	-0.0227759	0.37	0.304	0.0489817
PRIM2	2.27189e-06	-0.0572845	0.63	0.514	0.0488274
RP11-589P10.5	2.2676e-06	-0.00634912	0.015	0.035	0.0487353
CABLES2	2.26363e-06	-0.00427548	0.197	0.15	0.04865
SCYL3	2.25453e-06	0.0428273	0.173	0.128	0.0484544
SLC25A15	2.24132e-06	-0.0217881	0.228	0.178	0.0481704
LACC1	2.24019e-06	-0.021366	0.189	0.14	0.0481461
RBM43	2.2274e-06	-0.0235464	0.378	0.314	0.0478713
RP11-345P4.10	2.20261e-06	-0.0030833	0.002	0.013	0.0473385
RP11-73M18.9	2.1937e-06	0.00777681	0.043	0.02	0.047147
SDCBP2-AS1	2.18701e-06	0.0155765	0.115	0.076	0.0470033
LMAN2L	2.17714e-06	-0.0122532	0.445	0.374	0.046791
NDST1	2.16601e-06	0.00522952	0.356	0.293	0.0465518
TRAIP	2.16005e-06	-0.0285124	0.253	0.199	0.0464239
CTAGE5	2.14609e-06	0.00379171	0.109	0.071	0.0461237
AC024592.12	2.13972e-06	0.00351137	0.036	0.015	0.0459869
MIF4GD	2.13616e-06	0.0226743	0.234	0.185	0.0459104
DCLK2	2.13569e-06	0.0090441	0.169	0.124	0.0459002
TMCC3	2.1156e-06	-0.0193219	0.212	0.162	0.0454684
MTMR1	2.10774e-06	-0.0339163	0.337	0.272	0.0452995
RP11-108L7.15	2.09996e-06	0.00998486	0.067	0.038	0.0451324
ELMSAN1	2.09831e-06	-0.0337582	0.552	0.458	0.0450968
TRAFD1	2.09725e-06	-0.0525045	0.323	0.265	0.0450741
FMNL3	2.09256e-06	-0.027203	0.197	0.149	0.0449734
C11orf30	2.08267e-06	-0.0142207	0.411	0.344	0.0447608
CTB-129O4.1	2.07629e-06	-0.00366075	0.004	0.018	0.0446236
CASP1	2.06796e-06	-0.0574699	0.392	0.323	0.0444445
DIABLO	2.06151e-06	-0.0176575	0.135	0.093	0.0443059
MAP4K2	2.05993e-06	-0.0334632	0.347	0.29	0.0442721
STAP2	2.0588e-06	-0.0212304	0.175	0.129	0.0442478
RBM14-RBM4	2.04419e-06	0.00349991	0.012	0.001	0.0439338
FBXL12	2.03105e-06	-0.0187677	0.477	0.402	0.0436514
EFCAB2	2.02821e-06	-0.010683	0.247	0.193	0.0435903
C14orf93	1.98798e-06	0.029692	0.193	0.146	0.0427257
ZNF287	1.98642e-06	0.0136217	0.183	0.136	0.0426922
RP11-166P13.3	1.98335e-06	0.00655573	0.043	0.02	0.0426262
SCRN2	1.97916e-06	-0.0349767	0.352	0.29	0.042536
PSEN1	1.94872e-06	-0.00135932	0.394	0.329	0.041882
BMPR1A	1.94681e-06	-0.056351	0.373	0.308	0.0418409
RAB20	1.94635e-06	-0.00998005	0.226	0.173	0.0418311
ZNF639	1.93547e-06	-0.0283769	0.591	0.492	0.0415972
CTB-161K23.1	1.92991e-06	-0.00542076	0.021	0.006	0.0414776
ACYP2	1.92524e-06	-0.0369924	0.218	0.166	0.0413773
PPM1A	1.91661e-06	0.0171658	0.491	0.412	0.0411918
ALCAM	1.9158e-06	-0.0657754	0.903	0.674	0.0411743
TMEM194A	1.88215e-06	0.0165899	0.232	0.177	0.0404511
AC012309.5	1.86704e-06	0.0164104	0.042	0.019	0.0401263
ZNF557	1.86221e-06	0.00768726	0.195	0.148	0.0400226
TNS1	1.81509e-06	0.011263	0.193	0.143	0.0390099
PRKAB2	1.81251e-06	0.00517873	0.361	0.296	0.0389544
BAIAP2	1.80804e-06	0.0169523	0.25	0.194	0.0388585
ZNF320	1.80605e-06	-0.0143046	0.245	0.193	0.0388157
RFX1	1.80276e-06	-0.0218822	0.307	0.252	0.038745
RP11-277L2.3	1.79748e-06	0.00633501	0.029	0.01	0.0386315
SCLT1	1.7735e-06	-0.108727	0.595	0.487	0.038116
NEFH	1.76093e-06	0.0128133	0.201	0.152	0.0378458
HEATR5B	1.74992e-06	0.0214512	0.185	0.138	0.0376092
ELOVL2	1.74689e-06	-0.0377918	0.221	0.172	0.0375442
METTL2A	1.74372e-06	-0.0171852	0.602	0.499	0.0374759
EXOC2	1.74306e-06	0.0146774	0.453	0.384	0.0374618
BRPF3	1.72481e-06	-0.00152205	0.348	0.286	0.0370697
RRS1	1.72233e-06	-0.122603	0.699	0.55	0.0370164
RP11-413H22.2	1.70426e-06	-0.0201074	0.009	0.027	0.036628
ADRA1B	1.7e-06	0.00282071	0.009	0	0.0365364
RP11-524F11.2	1.7e-06	0.00284895	0.009	0	0.0365364
EPS8L2	1.69344e-06	0.0182627	0.22	0.167	0.0363955
FAM120C	1.68927e-06	-0.0194706	0.256	0.202	0.0363057
SEC24D	1.67964e-06	-0.0609147	0.796	0.625	0.0360988
ZNF69	1.66929e-06	0.0099608	0.093	0.058	0.0358763
APLF	1.66184e-06	0.00770458	0.125	0.084	0.0357163
RP11-425I13.3	1.65856e-06	-0.00542088	0.009	0.027	0.0356457
TPD52L1	1.65667e-06	-0.00281503	0.182	0.132	0.0356052
TRIM41	1.65516e-06	0.0149629	0.313	0.25	0.0355727
SLX4	1.64881e-06	-0.0213659	0.221	0.169	0.0354362
ZNF282	1.64793e-06	-0.0305	0.313	0.253	0.0354172
ST3GAL6	1.64662e-06	0.00320045	0.302	0.243	0.0353891
ULK2	1.64433e-06	0.0167872	0.181	0.133	0.0353399
ZBED6	1.64299e-06	-0.00328292	0.449	0.373	0.0353112
PTGIS	1.63695e-06	0.00200095	0.099	0.062	0.0351814
TBC1D22B	1.6199e-06	0.0201495	0.219	0.17	0.0348149
NFXL1	1.59362e-06	-0.00949089	0.321	0.26	0.0342501
TNRC18	1.59171e-06	-0.0396235	0.517	0.427	0.034209
C20orf112	1.58821e-06	-0.0315686	0.461	0.385	0.0341338
CLIC3	1.5782e-06	0.0279237	0.105	0.068	0.0339188
CUL4B	1.56253e-06	-0.0467089	0.616	0.512	0.0335819
CEBPB	1.55369e-06	-0.40715	0.754	0.642	0.0333918
RP4-791M13.3	1.5512e-06	-0.00369164	0.006	0.022	0.0333384
ALDOC	1.55046e-06	-0.0228399	0.171	0.126	0.0333224
NBL1	1.55034e-06	-0.148266	0.436	0.457	0.0333199
AP2M1	1.54603e-06	-0.0161824	0.932	0.738	0.0332272
COG6	1.54038e-06	-0.00637743	0.349	0.289	0.033106
RILP	1.53583e-06	-0.0159101	0.223	0.171	0.0330081
METTL23	1.53119e-06	-0.142656	0.704	0.562	0.0329083
NFS1	1.52303e-06	0.000924797	0.467	0.394	0.032733
PCNXL2	1.52242e-06	0.0180752	0.219	0.167	0.0327198
ATP1B1	1.5206e-06	-0.0837475	0.718	0.577	0.0326807
ZNF652	1.51826e-06	0.0212679	0.412	0.337	0.0326304
RHOF	1.5126e-06	-0.0159307	0.311	0.251	0.0325088
RRAD	1.51138e-06	0.00623475	0.116	0.077	0.0324825
S1PR1	1.50862e-06	-0.0249041	0.181	0.133	0.0324233
NQO1	1.493e-06	-0.111857	0.939	0.77	0.0320875
RORA	1.47358e-06	0.00667028	0.081	0.049	0.0316703
TRAPPC6B	1.47338e-06	-0.00463104	0.362	0.296	0.031666
LRRCC1	1.46884e-06	-0.0405058	0.362	0.295	0.0315684
DPM1	1.46334e-06	-0.113068	0.83	0.634	0.0314502
CTD-2245F17.3	1.43777e-06	0.003955	0.015	0.002	0.0309005
CDAN1	1.43649e-06	0.00842546	0.145	0.102	0.030873
SLC44A1	1.43145e-06	-0.0699728	0.754	0.602	0.0307647
CDKN2B-AS1	1.43082e-06	-0.0012378	0.046	0.021	0.0307511
SQSTM1	1.42633e-06	-0.11721	0.918	0.702	0.0306547
RP11-566E18.3	1.42602e-06	-0.000178206	0.181	0.133	0.0306479
ZFYVE9	1.42379e-06	0.0337572	0.328	0.267	0.0306001
POLG2	1.41286e-06	-0.0288421	0.282	0.223	0.0303652
ARHGEF40	1.407e-06	-1.9605e-05	0.293	0.237	0.0302392
ADCY6	1.40566e-06	0.00609235	0.228	0.174	0.0302105
PAPD7	1.40481e-06	-0.0349954	0.325	0.263	0.0301921
TBCC	1.3959e-06	-0.0321495	0.605	0.499	0.0300007
PSAT1	1.39203e-06	-0.114885	0.743	0.589	0.0299175
RASGRF2	1.38683e-06	0.0175186	0.118	0.078	0.0298057
HS1BP3	1.37064e-06	-0.0125118	0.326	0.264	0.0294578
KRBA2	1.35392e-06	0.00670114	0.07	0.04	0.0290985
TOR4A	1.35072e-06	-0.0236132	0.451	0.376	0.0290297
PPP1CB	1.34396e-06	-0.328761	0.885	0.681	0.0288843
RP11-762I7.5	1.34033e-06	0.00407386	0.02	0.005	0.0288064
CCDC134	1.33268e-06	0.017816	0.267	0.216	0.028642
THOC7	1.29786e-06	-0.126862	0.91	0.696	0.0278936
AGAP7	1.29479e-06	0.00359548	0.013	0.001	0.0278276
CCDC159	1.29075e-06	0.00632337	0.113	0.074	0.0277408
LAIR1	1.27144e-06	-0.00326426	0.002	0.013	0.0273258
FNDC4	1.26791e-06	-0.00169978	0.23	0.177	0.0272499
TICRR	1.26537e-06	0.00920028	0.182	0.131	0.0271954
ARL10	1.26197e-06	-0.0032836	0.242	0.188	0.0271222
RPL7A	1.25946e-06	-0.0948083	0.991	0.97	0.0270684
RP11-192H23.6	1.25887e-06	-0.0157215	0.018	0.041	0.0270557
ARHGDIB	1.25572e-06	-0.0187272	0.381	0.312	0.026988
ZNF561	1.25507e-06	-0.0392306	0.352	0.283	0.026974
KLHL22	1.22804e-06	0.0252358	0.268	0.212	0.026393
CTC-444N24.11	1.22803e-06	-0.0280096	0.369	0.303	0.0263929
TMEM50B	1.22712e-06	-0.0360697	0.57	0.471	0.0263734
DET1	1.2267e-06	-0.0542849	0.262	0.206	0.0263642
TTLL12	1.22507e-06	-0.0297444	0.59	0.492	0.0263291
ZNF324B	1.20415e-06	-0.00579368	0.102	0.065	0.0258796
P4HA3	1.19713e-06	-0.0450904	0.27	0.212	0.0257288
RP11-178C3.2	1.18725e-06	0.00475329	0.018	0.004	0.0255164
ANGPTL2	1.18657e-06	0.00819841	0.245	0.187	0.0255017
BMP2K	1.18543e-06	-0.0555684	0.523	0.437	0.0254773
ERP44	1.18002e-06	-0.0830784	0.772	0.611	0.025361
SOCS5	1.17708e-06	-0.0507007	0.489	0.408	0.0252979
EFCAB14	1.17588e-06	-0.123235	0.643	0.52	0.0252719
PIGK	1.17451e-06	-0.0608731	0.599	0.499	0.0252427
COMMD8	1.16387e-06	-0.191405	0.831	0.644	0.0250138
PRR4	1.16313e-06	0.0131417	0.342	0.279	0.0249981
ZNF469	1.16057e-06	0.0197937	0.208	0.156	0.024943
UBC	1.14965e-06	0.010485	0.961	0.84	0.0247083
SRSF5	1.14241e-06	-0.14774	0.911	0.691	0.0245527
C20orf194	1.1413e-06	0.00552633	0.293	0.234	0.0245287
SLC22A5	1.13509e-06	0.0128323	0.165	0.12	0.0243953
MOCOS	1.1348e-06	-0.00769333	0.181	0.132	0.0243892
VAX2	1.13004e-06	0.00818087	0.039	0.017	0.0242868
SPG21	1.12598e-06	-0.0445345	0.798	0.617	0.0241995
AC108488.4	1.12476e-06	0.00484084	0.089	0.054	0.0241733
KRCC1	1.11525e-06	-0.117307	0.598	0.495	0.0239689
SLMO2	1.11166e-06	-0.0778675	0.789	0.616	0.0238918
C5orf63	1.10686e-06	0.00797128	0.218	0.167	0.0237886
ZNF239	1.10596e-06	0.0190309	0.198	0.149	0.0237693
JOSD1	1.10493e-06	-0.0582818	0.494	0.405	0.0237471
R3HDM4	1.09444e-06	-0.0104525	0.471	0.391	0.0235218
HIST2H2AB	1.08826e-06	-0.0157783	0.008	0.025	0.0233889
WDR48	1.08662e-06	-0.0173033	0.391	0.326	0.0233537
MLLT3	1.08317e-06	0.00748556	0.374	0.311	0.0232794
AC093388.3	1.07351e-06	-0.00599203	0.009	0.027	0.0230719
HIST4H4	1.05959e-06	-0.0101622	0.069	0.038	0.0227727
RASIP1	1.05329e-06	0.000263329	0.145	0.1	0.0226372
RP5-991G20.1	1.05324e-06	0.00304703	0.01	0	0.0226363
SNCG	1.05013e-06	-0.0335626	0.237	0.182	0.0225695
ISOC1	1.04755e-06	-0.041821	0.637	0.521	0.0225139
TUBGCP6	1.04613e-06	0.00129265	0.24	0.185	0.0224833
NRDE2	1.03903e-06	-0.00695072	0.345	0.288	0.0223309
LINC01023	1.02045e-06	-0.0283701	0.027	0.054	0.0219316
RUNDC1	1.00842e-06	0.0107968	0.266	0.208	0.021673
CENPI	1.00675e-06	0.000269422	0.346	0.278	0.021637
ZNF653	1.00302e-06	0.00835352	0.093	0.058	0.0215569
ZMYM2	1.00156e-06	0.00779344	0.492	0.415	0.0215254
THAP6	9.99853e-07	0.0253773	0.315	0.255	0.0214888
TRAF6	9.93358e-07	0.00903689	0.207	0.156	0.0213492
EPB41L1	9.89315e-07	-0.00237858	0.291	0.234	0.0212624
ZNF724P	9.86299e-07	-0.00990624	0.211	0.159	0.0211975
2023-03-07	9.86199e-07	-0.159382	0.795	0.619	0.0211954
TXNL4B	9.73443e-07	-0.0142067	0.389	0.323	0.0209212
NPW	9.69489e-07	-0.0197602	0.241	0.187	0.0208362
U91328.19	9.69187e-07	0.00925923	0.066	0.036	0.0208298
DCAF12	9.68252e-07	-0.0211387	0.403	0.333	0.0208097
ADCY7	9.65527e-07	-0.00644786	0.256	0.203	0.0207511
BANF1	9.40531e-07	-0.0322527	0.924	0.715	0.0202139
RNF208	9.17754e-07	0.01034	0.085	0.051	0.0197244
LINC00941	9.16261e-07	-0.00721517	0.271	0.219	0.0196923
SPIN1	9.15148e-07	-0.0957638	0.714	0.572	0.0196684
MFSD7	9.14955e-07	-0.0320232	0.117	0.077	0.0196642
KLHL9	9.13188e-07	-0.0319005	0.566	0.466	0.0196262
STAMBPL1	9.0385e-07	-0.0277766	0.403	0.338	0.0194255
NUP37	8.92245e-07	-0.136611	0.814	0.63	0.0191761
SLC25A33	8.91278e-07	-0.0260277	0.606	0.507	0.0191553
GORASP1	8.84421e-07	0.0116021	0.267	0.211	0.019008
MME	8.79672e-07	-0.0480392	0.924	0.71	0.0189059
BRAF	8.79023e-07	0.00443107	0.285	0.227	0.018892
CNNM3	8.76665e-07	-0.0133077	0.142	0.099	0.0188413
MED10	8.75088e-07	-0.189848	0.862	0.656	0.0188074
RBP5	8.74971e-07	0.00860546	0.021	0.005	0.0188049
WDR45	8.69583e-07	-0.076333	0.52	0.427	0.0186891
WDR3	8.6447e-07	-0.106317	0.661	0.543	0.0185792
CTD-2024P10.2	8.60671e-07	-0.0244028	0	0.009	0.0184975
LYL1	8.54351e-07	-0.0181373	0.275	0.217	0.0183617
FAM200A	8.53638e-07	0.0023981	0.283	0.225	0.0183464
KLF9	8.51314e-07	-0.0613013	0.626	0.504	0.0182964
LYN	8.39839e-07	0.0359022	0.238	0.182	0.0180498
KDM5D	8.37995e-07	0.0200002	0.214	0.161	0.0180102
ESYT2	8.37483e-07	-0.00224453	0.58	0.486	0.0179992
CAST	8.33369e-07	-0.084194	0.921	0.708	0.0179108
SPAG9	8.33123e-07	-0.0431778	0.758	0.601	0.0179055
ATF7IP2	8.30413e-07	0.0169638	0.289	0.231	0.0178472
ZNF57	8.29177e-07	-0.00946028	0.098	0.061	0.0178207
COL11A1	8.29049e-07	0.00925011	0.209	0.156	0.0178179
PDE6D	8.23268e-07	-0.0248504	0.413	0.338	0.0176937
RP11-144G7.2	8.22557e-07	-0.0157321	0.006	0.021	0.0176784
AC004381.6	8.20756e-07	0.00816994	0.145	0.101	0.0176397
SP2	8.17912e-07	-0.00198226	0.303	0.242	0.0175786
EYA3	8.11665e-07	0.00296183	0.446	0.369	0.0174443
PTPRG	8.02303e-07	0.00694148	0.233	0.178	0.0172431
CUZD1	8.01165e-07	0.0055363	0.018	0.004	0.0172186
JAKMIP2	7.95883e-07	0.0205535	0.149	0.104	0.0171051
SEMA3C	7.93769e-07	-0.0703991	0.484	0.4	0.0170597
CAMSAP1	7.8883e-07	-0.00419566	0.376	0.31	0.0169535
PDXP	7.84545e-07	-0.00329678	0.024	0.007	0.0168614
GNG11	7.83632e-07	-0.0824327	0.939	0.754	0.0168418
LSR	7.7599e-07	-0.0277191	0.332	0.274	0.0166776
BRMS1L	7.7544e-07	-0.00372668	0.387	0.319	0.0166658
WDR89	7.74172e-07	0.0277466	0.299	0.238	0.0166385
PNPO	7.71559e-07	-0.00431547	0.288	0.231	0.0165823
YPEL2	7.71175e-07	0.0228486	0.095	0.058	0.0165741
ZNF500	7.69629e-07	-0.013071	0.269	0.211	0.0165409
EGFL8	7.57487e-07	0.00642529	0.031	0.011	0.0162799
XX-C2158C12.2	7.56806e-07	-0.00417566	0.008	0.025	0.0162653
TRAK2	7.56413e-07	-0.048162	0.478	0.4	0.0162568
TUBD1	7.54494e-07	-0.00338898	0.239	0.186	0.0162156
CC2D1B	7.54175e-07	-0.0175328	0.33	0.267	0.0162087
RFC3	7.49484e-07	-0.128901	0.548	0.437	0.0161079
HIST1H3C	7.48375e-07	-0.0184596	0.023	0.049	0.0160841
EXOC8	7.47965e-07	-0.00344667	0.224	0.169	0.0160753
NNMT	7.44682e-07	-0.0160029	0.954	0.828	0.0160047
KCNK6	7.42203e-07	0.0131835	0.261	0.207	0.0159514
U2AF2	7.41867e-07	-0.0840046	0.815	0.633	0.0159442
PRKACB	7.27504e-07	-0.00757935	0.38	0.31	0.0156355
ULK1	7.27252e-07	0.0181588	0.206	0.154	0.0156301
VWA9	7.24497e-07	-0.0249994	0.471	0.385	0.0155709
GPR126	7.24238e-07	-0.0238879	0.35	0.285	0.0155653
CTNS	7.21733e-07	0.0121915	0.242	0.187	0.0155115
GMFB	7.19797e-07	-0.096286	0.79	0.619	0.0154699
MIAT	7.16627e-07	0.0157512	0.039	0.017	0.0154017
MST4	7.15409e-07	-0.0607125	0.466	0.391	0.0153756
YRDC	7.05771e-07	-0.091082	0.687	0.551	0.0151684
HS6ST1	6.96577e-07	0.0146524	0.256	0.203	0.0149708
RAB7L1	6.96341e-07	-0.00681285	0.371	0.302	0.0149658
FLCN	6.95583e-07	0.0141275	0.278	0.222	0.0149495
GFM1	6.90292e-07	-0.137019	0.661	0.533	0.0148358
CBFA2T2	6.87856e-07	0.0172384	0.225	0.172	0.0147834
NR1H3	6.81545e-07	-0.0441546	0.197	0.146	0.0146478
NAA20	6.72868e-07	-0.154699	0.9	0.685	0.0144613
PTPRS	6.7164e-07	-0.0138267	0.381	0.314	0.0144349
XPO1	6.68383e-07	-0.139381	0.9	0.685	0.0143649
CDC42EP4	6.65848e-07	-0.0131459	0.542	0.446	0.0143104
ARID4A	6.65583e-07	-0.0499009	0.458	0.382	0.0143047
COX18	6.61565e-07	-0.0126359	0.349	0.284	0.0142183
ATP5C1	6.61384e-07	-0.202809	0.93	0.751	0.0142145
ATXN7	6.58006e-07	-0.0272194	0.451	0.371	0.0141419
UPF2	6.56608e-07	0.00425598	0.637	0.519	0.0141118
GALNT6	6.55503e-07	-0.000121707	0.201	0.151	0.0140881
RP11-715J22.4	6.52844e-07	0.00304472	0.01	0	0.0140309
RP11-195B17.1	6.52362e-07	0.00570208	0.027	0.008	0.0140206
CNPY4	6.46516e-07	0.00470399	0.483	0.4	0.0138949
EFNA4	6.4318e-07	-0.0656956	0.335	0.277	0.0138232
TBC1D19	6.43144e-07	0.00615264	0.208	0.155	0.0138225
CXorf38	6.35276e-07	-0.0305915	0.474	0.395	0.0136534
ID3	6.30531e-07	-0.286639	0.679	0.55	0.0135514
RP11-83A24.2	6.30029e-07	0.0198304	0.184	0.134	0.0135406
ABHD3	6.19774e-07	-0.0088028	0.273	0.215	0.0133202
TBC1D10B	6.1267e-07	-0.023963	0.695	0.558	0.0131675
WDR60	6.11808e-07	-0.0743338	0.474	0.39	0.013149
GPR180	6.11781e-07	-0.0267018	0.568	0.469	0.0131484
VPS8	6.08838e-07	0.0244088	0.325	0.263	0.0130851
LRIG1	6.0878e-07	-0.0292914	0.293	0.229	0.0130839
GNAI1	6.07047e-07	-0.0677587	0.663	0.535	0.0130467
SLC12A2	6.05084e-07	-0.0417111	0.462	0.383	0.0130045
PPM1B	6.0437e-07	0.000165907	0.491	0.405	0.0129891
ALKBH6	6.02964e-07	-0.0133219	0.345	0.288	0.0129589
PCNXL4	6.02932e-07	-0.0372094	0.583	0.481	0.0129582
FSCN1	5.99462e-07	-0.0725544	0.897	0.679	0.0128836
RP11-582J16.5	5.9931e-07	0.00217539	0.061	0.032	0.0128804
PKN3	5.97528e-07	-0.0126832	0.263	0.208	0.0128421
WDR19	5.921e-07	0.0242115	0.209	0.157	0.0127254
PKIA	5.90847e-07	-0.0566064	0.458	0.375	0.0126985
ALG6	5.89744e-07	-0.00466154	0.365	0.3	0.0126748
GK5	5.88303e-07	-0.0228623	0.235	0.179	0.0126438
PCMT1	5.88286e-07	-0.116866	0.907	0.694	0.0126434
AP006621.5	5.8486e-07	0.0206486	0.178	0.13	0.0125698
C16orf74	5.84236e-07	-0.0888893	0.513	0.423	0.0125564
CEP95	5.82087e-07	-0.00963206	0.413	0.34	0.0125102
CAB39	5.81701e-07	-0.0536176	0.627	0.515	0.0125019
ACAP3	5.80732e-07	-0.0223344	0.403	0.337	0.0124811
C1orf56	5.79177e-07	-0.0794869	0.203	0.253	0.0124477
CXXC5	5.76589e-07	0.0290731	0.46	0.383	0.0123921
KDM2B	5.73542e-07	0.0152803	0.384	0.319	0.0123266
SSR3	5.6959e-07	0.044318	0.937	0.773	0.0122416
RP11-95D17.1	5.67863e-07	-0.0288665	0.186	0.137	0.0122045
PHLDA1	5.64383e-07	-0.128425	0.91	0.704	0.0121297
PPIL1	5.63204e-07	-0.0778793	0.748	0.593	0.0121044
CHML	5.61947e-07	-0.0694768	0.516	0.428	0.0120774
RP5-821D11.7	5.58863e-07	0.0115788	0.062	0.033	0.0120111
WISP1	5.53304e-07	-0.00107195	0.062	0.032	0.0118916
TMEM243	5.51988e-07	-0.079828	0.561	0.452	0.0118633
PHLPP2	5.47764e-07	0.0107562	0.226	0.173	0.0117725
C16orf58	5.41785e-07	-0.0183929	0.416	0.342	0.011644
PARP6	5.36712e-07	0.0198044	0.189	0.14	0.011535
GNPTG	5.35598e-07	0.0237911	0.393	0.333	0.0115111
PTBP2	5.34503e-07	-0.0102231	0.319	0.256	0.0114875
CHST12	5.3365e-07	0.0101142	0.53	0.44	0.0114692
MAD2L1	5.32433e-07	-0.165267	0.795	0.606	0.0114431
ENOX2	5.32334e-07	0.00432575	0.337	0.279	0.0114409
TFDP1	5.30101e-07	-0.142729	0.869	0.665	0.0113929
HARBI1	5.29832e-07	0.0087047	0.135	0.091	0.0113871
FAM65C	5.29581e-07	-0.00317885	0.048	0.022	0.0113817
XPO7	5.24853e-07	-0.00886949	0.493	0.406	0.0112802
RHOBTB2	5.23547e-07	0.00594822	0.217	0.164	0.0112521
SMPD2	5.19409e-07	-0.00907724	0.305	0.242	0.0111631
ZNF407	5.18884e-07	0.0173557	0.312	0.25	0.0111518
ZNF707	5.14948e-07	0.0128647	0.148	0.103	0.0110673
UBR3	5.13106e-07	-0.0198225	0.419	0.35	0.0110277
TBC1D31	5.11318e-07	0.0305021	0.297	0.239	0.0109892
NUDT12	5.08985e-07	0.0203048	0.308	0.251	0.0109391
CACNB3	5.07699e-07	-0.018348	0.313	0.252	0.0109115
SLC22A4	5.05918e-07	0.016375	0.103	0.065	0.0108732
PIKFYVE	5.05736e-07	0.0341165	0.363	0.297	0.0108693
ADAM17	5.05515e-07	0.0142824	0.547	0.448	0.0108645
FGF2	4.9878e-07	-0.188996	0.748	0.604	0.0107198
FOXN3	4.98046e-07	-0.0903544	0.642	0.523	0.010704
STK33	4.97057e-07	-0.00759185	0.253	0.196	0.0106828
HIBADH	4.93639e-07	-0.0532976	0.624	0.514	0.0106093
2023-03-03	4.89871e-07	-0.213316	0.69	0.559	0.0105283
BRK1	4.8984e-07	-0.306384	0.922	0.726	0.0105276
HIGD1B	4.8981e-07	0.00395229	0.018	0.003	0.010527
HIST1H4D	4.87353e-07	-0.0317203	0.014	0.035	0.0104742
SFPQ	4.85365e-07	-0.00653178	0.925	0.716	0.0104315
SLC30A5	4.83461e-07	-0.0630977	0.716	0.583	0.0103905
HGSNAT	4.81918e-07	-0.0128229	0.465	0.385	0.0103574
CDKN2C	4.78876e-07	-0.0733187	0.407	0.331	0.010292
CLNS1A	4.78585e-07	-0.116958	0.909	0.701	0.0102858
GORAB	4.75566e-07	-0.0145762	0.243	0.189	0.0102209
ETV3	4.73239e-07	0.00951637	0.215	0.164	0.0101709
CTPS2	4.7202e-07	-0.060558	0.309	0.244	0.0101447
RAD17	4.7116e-07	-0.00952584	0.454	0.374	0.0101262
ANKMY1	4.6951e-07	-0.0184566	0.1	0.062	0.0100907
KTI12	4.68426e-07	-0.0448553	0.522	0.433	0.0100674
DSCC1	4.68037e-07	-0.0332965	0.415	0.34	0.0100591
C22orf46	4.66472e-07	-0.00975347	0.215	0.161	0.0100254
ZNF91	4.65408e-07	0.0300533	0.31	0.247	0.0100026
LOXL4	4.63278e-07	0.00419882	0.134	0.09	0.00995677
LRRC27	4.62615e-07	0.0150238	0.151	0.106	0.00994251
GPAM	4.6006e-07	0.0080548	0.242	0.187	0.0098876
ARNT2	4.58674e-07	0.0185725	0.204	0.155	0.00985783
GID8	4.55082e-07	-0.0437558	0.606	0.494	0.00978063
AGAP1	4.54082e-07	-0.0165835	0.312	0.251	0.00975913
ERBB2	4.53016e-07	-0.0121958	0.401	0.333	0.00973621
ABHD16A	4.47579e-07	0.00728405	0.035	0.013	0.00961937
RP13-1032I1.7	4.41996e-07	0.0231785	0.216	0.165	0.00949937
NDUFS4	4.41063e-07	-0.133529	0.886	0.675	0.00947933
NMD3	4.4055e-07	-0.0671677	0.653	0.528	0.0094683
TECPR1	4.32793e-07	0.0288232	0.302	0.243	0.00930159
KB-1732A1.1	4.28518e-07	0.0123643	0.193	0.142	0.0092097
HMGCL	4.2787e-07	-0.0367694	0.443	0.372	0.00919579
ZCCHC8	4.26864e-07	-0.0549176	0.376	0.303	0.00917415
ZDHHC8	4.24109e-07	-0.0348558	0.516	0.425	0.00911495
RP11-754B17.1	4.20833e-07	0.00513498	0.017	0.003	0.00904454
FEM1C	4.16727e-07	-0.0602812	0.334	0.265	0.00895629
RP11-540O11.6	4.1663e-07	0.00459622	0.017	0.003	0.00895421
CORO1A	4.14838e-07	0.00148811	0.289	0.231	0.00891571
CTD-2228K2.5	4.14108e-07	0.0279263	0.204	0.151	0.0089
MARK4	4.13819e-07	-0.0314015	0.391	0.326	0.00889381
HIP1R	4.11748e-07	0.00529931	0.207	0.155	0.00884929
RP4-794H19.4	4.09455e-07	0.0187882	0.053	0.026	0.0088
RP11-1252I4.2	4.04832e-07	0.0029115	0.01	0	0.00870064
CHCHD2	4.03953e-07	-0.166585	0.953	0.819	0.00868176
SH3BP5L	4.02909e-07	-0.0130459	0.202	0.149	0.00865932
CDHR3	4.00169e-07	0.00986032	0.08	0.046	0.00860042
PEX3	3.99298e-07	-0.0450729	0.505	0.419	0.00858172
C1orf198	3.98848e-07	0.0232327	0.215	0.161	0.00857204
EXO1	3.96194e-07	-0.00898252	0.271	0.207	0.00851501
HLA-C	3.95872e-07	-0.024951	0.904	0.673	0.00850809
DCAF10	3.95228e-07	-0.0381365	0.55	0.455	0.00849423
DNAH11	3.9401e-07	0.00331671	0.013	0.033	0.00846806
STK38	3.83441e-07	-0.0200744	0.458	0.387	0.00824091
HERPUD1	3.82875e-07	-0.179537	0.829	0.637	0.00822876
RBAK	3.81828e-07	-0.00902923	0.194	0.141	0.00820624
HIST1H2BB	3.8177e-07	-0.00822588	0.016	0.039	0.008205
RDH11	3.79008e-07	-0.111124	0.883	0.671	0.00814565
PHOSPHO2	3.78276e-07	-0.0109145	0.146	0.102	0.00812992
PTPRJ	3.78069e-07	-0.00327876	0.2	0.15	0.00812545
MANBA	3.76556e-07	-0.0115195	0.317	0.259	0.00809293
REP15	3.76531e-07	0.0199543	0.131	0.087	0.00809241
ANKRD33B	3.7336e-07	0.0143162	0.024	0.006	0.00802425
ZCCHC3	3.7287e-07	-0.0136541	0.513	0.429	0.00801373
TMEM194B	3.71928e-07	0.0196736	0.173	0.125	0.00799347
ZFY	3.71525e-07	-0.02702	0.391	0.321	0.00798482
L3MBTL1	3.71133e-07	0.0106142	0.077	0.043	0.00797639
RP4-758J18.13	3.69543e-07	0.0093302	0.058	0.029	0.00794222
FAM66B	3.6914e-07	0.00499295	0.019	0.004	0.00793357
SLC38A9	3.68692e-07	-0.0188076	0.23	0.176	0.00792392
PCMTD1	3.66779e-07	-0.00991076	0.421	0.345	0.00788281
ATL2	3.6425e-07	-0.0465049	0.348	0.286	0.00782845
RYBP	3.63823e-07	-0.0450215	0.595	0.485	0.00781927
TOR1AIP1	3.62168e-07	-0.0164399	0.551	0.456	0.00778372
IST1	3.58672e-07	-0.0493468	0.537	0.446	0.00770858
ADPGK	3.58598e-07	-0.0580935	0.725	0.568	0.00770699
METAP1	3.56074e-07	-0.122146	0.728	0.583	0.00765274
CCDC74B	3.53729e-07	-0.00102011	0.123	0.081	0.00760234
STAU2	3.52505e-07	-0.0436486	0.348	0.285	0.00757604
SNTA1	3.52471e-07	-0.0288467	0.288	0.227	0.0075753
INTS4	3.5208e-07	-0.0100866	0.39	0.317	0.00756691
ANO7	3.50422e-07	0.00614638	0.125	0.083	0.00753127
ARMCX1	3.43504e-07	-0.0366311	0.599	0.493	0.00738259
DIS3L	3.40562e-07	-0.0271158	0.426	0.346	0.00731936
CYP2S1	3.40188e-07	0.00538856	0.14	0.095	0.00731132
KLHL4	3.40004e-07	-0.0173041	0.338	0.275	0.00730736
POM121C	3.38685e-07	-0.182217	0.541	0.534	0.00727902
MLYCD	3.38035e-07	0.0174149	0.249	0.192	0.00726505
C19orf43	3.33168e-07	-0.0993402	0.925	0.722	0.00716044
LSM14B	3.31751e-07	-0.00649921	0.416	0.341	0.00713
ELK1	3.29735e-07	-0.067712	0.531	0.438	0.00708666
NCKAP1	3.26014e-07	-0.0911012	0.822	0.636	0.0070067
HIST1H2BD	3.2541e-07	-0.0282287	0.112	0.071	0.00699372
RRAS2	3.23486e-07	-0.120704	0.818	0.627	0.00695236
TMEM158	3.22345e-07	-0.188197	0.881	0.673	0.00692783
RP11-764K9.1	3.21687e-07	0.00364731	0.014	0.001	0.0069137
H3F3A	3.19903e-07	-0.0587593	0.947	0.81	0.00687535
HEATR3	3.18194e-07	0.0112407	0.387	0.316	0.00683862
TBCK	3.15797e-07	0.015448	0.264	0.206	0.00678712
C1orf53	3.14084e-07	-0.106479	0.17	0.224	0.00675029
NUDCD2	3.12742e-07	-0.168533	0.872	0.662	0.00672145
CFDP1	3.09979e-07	-0.211549	0.847	0.651	0.00666207
RP11-315I20.1	3.06424e-07	-0.00939714	0.079	0.045	0.00658567
SLC39A6	3.03669e-07	-0.0937375	0.727	0.575	0.00652645
AK5	3.03203e-07	-0.00103076	0.272	0.211	0.00651644
RELL1	3.02785e-07	-0.0164248	0.201	0.149	0.00650745
MTMR2	3.02672e-07	-0.130048	0.675	0.552	0.00650502
RCN1	3.02249e-07	0.0424396	0.921	0.703	0.00649593
NT5C3A	3.00736e-07	-0.0372642	0.53	0.437	0.00646341
LYPLA1	2.99143e-07	-0.0263017	0.901	0.671	0.00642918
CD200	2.97541e-07	-0.00847128	0.446	0.367	0.00639475
CNEP1R1	2.96177e-07	-0.0238626	0.341	0.273	0.00636543
ODF3B	2.96133e-07	0.0116698	0.094	0.056	0.00636449
MECP2	2.95683e-07	-0.0639357	0.512	0.417	0.00635481
ZNF664	2.95523e-07	-0.069022	0.462	0.388	0.00635138
RP11-390E23.6	2.95426e-07	-0.011114	0.235	0.18	0.00634929
CRIM1	2.92474e-07	-0.0845702	0.841	0.635	0.00628585
NUDT14	2.92246e-07	-0.0236537	0.33	0.261	0.00628094
UNG	2.92047e-07	-0.105866	0.498	0.401	0.00627667
RP11-797A18.4	2.90483e-07	0.00685596	0.028	0.009	0.00624306
LOXL1	2.88382e-07	-0.0195525	0.417	0.342	0.00619792
PVRL1	2.87634e-07	0.013218	0.294	0.232	0.00618184
TMEM189	2.84898e-07	-0.0141465	0.521	0.437	0.00612304
RP11-611L7.1	2.84671e-07	0.00885331	0.189	0.138	0.00611814
SOCS6	2.84208e-07	-0.0384417	0.431	0.354	0.00610821
ABCB10	2.83221e-07	0.00472231	0.394	0.32	0.00608699
B4GALT4	2.82598e-07	-0.0625275	0.511	0.421	0.0060736
AC011043.1	2.82408e-07	-0.010099	0.409	0.332	0.00606951
TMEM209	2.79786e-07	-0.0908718	0.378	0.304	0.00601316
BAMBI	2.76338e-07	0.0245078	0.233	0.176	0.00593905
GINM1	2.74574e-07	-0.0592714	0.778	0.599	0.00590113
ZXDC	2.73696e-07	0.0284381	0.296	0.234	0.00588228
GRAMD1C	2.72924e-07	0.0170259	0.105	0.066	0.00586569
RRM2B	2.72664e-07	-0.0575762	0.412	0.34	0.0058601
RP11-38L15.3	2.70827e-07	0.006934	0.038	0.015	0.00582062
AC093323.3	2.70723e-07	-0.0179728	0.37	0.303	0.00581838
CLDN12	2.69736e-07	0.00357125	0.245	0.186	0.00579716
CTD-2127H9.1	2.69641e-07	0.0259685	0.129	0.086	0.00579513
RNF166	2.68874e-07	-0.0315123	0.426	0.346	0.00577865
USPL1	2.64871e-07	-0.012436	0.254	0.196	0.00569262
MUL1	2.6321e-07	0.0325217	0.431	0.357	0.00565691
TCF7	2.63007e-07	-0.00358238	0.143	0.097	0.00565254
MDM4	2.61609e-07	0.000749829	0.619	0.509	0.00562249
ZNF783	2.55312e-07	0.00279998	0.133	0.088	0.00548718
ZNF510	2.5425e-07	0.0160898	0.148	0.102	0.00546434
MAPRE3	2.53794e-07	0.00619016	0.269	0.211	0.00545453
TNFAIP8	2.51461e-07	0.0179724	0.347	0.283	0.00540441
TIMM10B.1	2.51134e-07	0.00314454	0.011	0	0.00539737
MLH3	2.50204e-07	-0.0128152	0.445	0.368	0.00537738
DLG5-AS1	2.4855e-07	-0.0278655	0.01	0.03	0.00534184
MIR4458HG	2.48006e-07	-0.0727167	0.161	0.217	0.00533014
SUN2	2.43787e-07	-0.0208837	0.62	0.513	0.00523947
RAB40C	2.42516e-07	0.0165764	0.276	0.221	0.00521216
RDH13	2.39263e-07	-0.0295503	0.317	0.252	0.00514225
LIN7C	2.38523e-07	-0.0866782	0.609	0.495	0.00512634
BTBD19	2.38372e-07	0.0245992	0.144	0.099	0.0051231
BBC3	2.34581e-07	-0.010632	0.278	0.217	0.00504162
GAS2L3	2.34059e-07	0.0167222	0.37	0.298	0.0050304
MYO18A	2.33355e-07	0.0154781	0.184	0.134	0.00501528
ANXA2	2.32646e-07	0.0382098	0.979	0.912	0.00500002
LRSAM1	2.32466e-07	0.0257291	0.173	0.123	0.00499615
DYRK1A	2.3144e-07	0.0165863	0.381	0.308	0.0049741
ALDH16A1	2.31164e-07	-0.0555912	0.518	0.432	0.00496819
EME2	2.30176e-07	0.019514	0.139	0.094	0.00494695
PLD2	2.30062e-07	0.00467916	0.32	0.26	0.00494449
HMOX1	2.29459e-07	0.00760285	0.402	0.332	0.00493154
FLT3LG	2.28717e-07	-0.00443401	0.154	0.105	0.00491559
ANKRD36C	2.28027e-07	-0.00939814	0.414	0.338	0.00490075
GPNMB	2.22922e-07	-0.00376793	0.227	0.171	0.00479103
WDR43	2.20601e-07	-0.0726748	0.859	0.651	0.00474116
THAP1	2.20481e-07	-0.0364289	0.494	0.407	0.00473857
DLG5	2.20063e-07	-0.0301266	0.469	0.388	0.00472959
TAOK2	2.19915e-07	-0.0179966	0.396	0.318	0.00472641
ZNF215	2.19877e-07	0.0136941	0.164	0.115	0.0047256
ZNF217	2.19625e-07	-0.0412285	0.44	0.361	0.00472017
UGDH-AS1	2.19402e-07	0.0089217	0.054	0.026	0.00471539
PKD2	2.18652e-07	-0.00292471	0.534	0.439	0.00469928
HSPA2	2.18087e-07	-0.0362451	0.462	0.379	0.00468712
SLC20A1	2.16392e-07	-0.146125	0.814	0.63	0.0046507
RP11-527J8.1	2.16299e-07	0.0164965	0.031	0.01	0.00464869
CRIP2	2.15065e-07	-0.0215513	0.179	0.126	0.00462217
PPM1F	2.11452e-07	-0.022167	0.444	0.369	0.00454453
BTBD3	2.11402e-07	0.00966691	0.302	0.242	0.00454344
ALG11	2.11231e-07	-0.000167673	0.181	0.13	0.00453977
TRMT5	2.11059e-07	-0.0516898	0.455	0.384	0.00453608
UNC50	2.10698e-07	-0.104904	0.709	0.563	0.00452833
CACTIN	2.0712e-07	-0.0400662	0.376	0.304	0.00445141
MON1B	2.05833e-07	0.00999794	0.475	0.388	0.00442376
RTEL1	2.03981e-07	0.00683155	0.014	0.001	0.00438395
GRPEL2	2.0239e-07	-0.0348172	0.359	0.293	0.00434978
PHF21A	2.01725e-07	0.00736632	0.385	0.312	0.00433548
ULK4	1.97653e-07	-0.0394323	0.167	0.117	0.00424795
PIGB	1.95398e-07	-0.0192128	0.276	0.219	0.0041995
TRIM46	1.95197e-07	0.00917299	0.159	0.11	0.00419517
LYSMD1	1.94688e-07	-0.0224993	0.033	0.065	0.00418424
APOPT1	1.91998e-07	-0.347911	0.781	0.648	0.00412643
PLXNA2	1.87776e-07	0.0159945	0.174	0.123	0.00403568
SCAF4	1.87271e-07	0.0329279	0.495	0.412	0.00402483
WTAP	1.86836e-07	-0.0550386	0.847	0.645	0.00401549
YIPF4	1.86618e-07	-0.0157829	0.734	0.589	0.0040108
SLC16A4	1.85591e-07	-0.0105558	0.067	0.108	0.00398872
TRIM69	1.84853e-07	-0.000645036	0.318	0.252	0.00397285
EIF1AD	1.84598e-07	-0.0747932	0.382	0.312	0.00396738
SRC	1.84521e-07	0.030569	0.236	0.179	0.00396573
PPARG	1.84346e-07	-0.0334203	0.24	0.181	0.00396196
ZBTB20	1.82538e-07	-0.00586852	0.323	0.258	0.00392312
LDB1	1.80955e-07	0.0148771	0.376	0.308	0.00388909
LIN52	1.8093e-07	-0.0193279	0.223	0.169	0.00388855
ZDHHC2	1.80751e-07	-0.019966	0.494	0.411	0.0038847
UBOX5	1.80315e-07	0.0258085	0.191	0.138	0.00387534
ZNF587	1.79636e-07	-0.0243791	0.463	0.383	0.00386074
RP11-313P13.5	1.78861e-07	0.00952466	0.043	0.018	0.00384409
C5orf22	1.76037e-07	0.0072056	0.27	0.211	0.00378339
RSL1D1	1.73418e-07	-0.0234735	0.912	0.692	0.0037271
SNX25	1.73264e-07	0.0444562	0.275	0.215	0.0037238
B3GALNT1	1.721e-07	0.0252625	0.39	0.319	0.00369878
INPP5B	1.71751e-07	0.00712283	0.291	0.227	0.00369127
DNAJC16	1.71637e-07	-0.00621338	0.378	0.308	0.00368882
ADCK2	1.6977e-07	-0.0150605	0.382	0.306	0.00364869
ISCA2	1.69298e-07	-0.209481	0.854	0.652	0.00363856
ACAT1	1.68084e-07	-0.184702	0.81	0.636	0.00361246
HNRNPDL	1.67957e-07	-0.0852214	0.929	0.731	0.00360973
ITGA1	1.66627e-07	-0.0268152	0.403	0.326	0.00358115
EPT1	1.66388e-07	-0.00105215	0.375	0.308	0.003576
RHBDF2	1.6579e-07	-0.00853107	0.241	0.181	0.00356315
ARHGAP12	1.65055e-07	-0.00202021	0.417	0.346	0.00354736
PERP	1.63828e-07	-0.159494	0.86	0.657	0.00352099
NOL7	1.63087e-07	-0.204869	0.917	0.725	0.00350507
MORF4L1	1.62382e-07	-0.0335431	0.926	0.717	0.00348992
DIMT1	1.60316e-07	-0.116772	0.801	0.624	0.00344551
NEURL4	1.59501e-07	0.0152551	0.186	0.136	0.003428
HSD17B12	1.59284e-07	-0.0607725	0.848	0.646	0.00342333
ELAVL1	1.58889e-07	-0.141015	0.886	0.669	0.00341484
PEX1	1.58713e-07	0.00792903	0.38	0.313	0.00341105
EFTUD1	1.58164e-07	-0.0378112	0.302	0.238	0.00339926
HSPA9	1.57454e-07	-0.0833527	0.912	0.701	0.00338399
TTC39B	1.55777e-07	0.00794026	0.257	0.199	0.00334796
HOTAIR	1.55205e-07	0.0182725	0.265	0.204	0.00333567
PRDM5	1.54917e-07	0.0251658	0.253	0.197	0.00332947
BCKDHA	1.52203e-07	0.00466282	0.028	0.008	0.00327114
GAPDH	1.52108e-07	0.0225201	0.993	0.979	0.0032691
MT-ND2	1.51786e-07	-0.174575	0.852	0.627	0.00326218
RIBC2	1.51031e-07	0.00416395	0.075	0.041	0.00324595
FANCD2	1.50682e-07	-0.0343102	0.449	0.367	0.00323847
LIX1L	1.48964e-07	-0.0333878	0.628	0.513	0.00320154
RTTN	1.48717e-07	0.000266673	0.219	0.16	0.00319623
POLG	1.4815e-07	-0.00792465	0.439	0.358	0.00318405
ASB16-AS1	1.46331e-07	0.026019	0.188	0.135	0.00314494
RP11-17J14.2	1.46207e-07	-0.00391722	0.002	0.016	0.00314229
SP3	1.45893e-07	-0.0303523	0.648	0.524	0.00313553
PPP1R26	1.45523e-07	0.0168087	0.158	0.11	0.00312758
ANKH	1.45035e-07	-0.0722696	0.408	0.335	0.0031171
THBS4	1.44691e-07	0.00153212	0.041	0.017	0.0031097
KHDRBS1	1.42669e-07	-0.00268742	0.923	0.708	0.00306624
MCL1	1.4212e-07	-0.086685	0.88	0.662	0.00305444
TKT	1.39508e-07	0.0052891	0.944	0.779	0.00299832
COPS7A	1.38991e-07	-0.0655553	0.772	0.606	0.00298719
ANKMY2	1.38378e-07	-0.0470808	0.413	0.339	0.00297402
BLOC1S6	1.37747e-07	-0.0458058	0.764	0.604	0.00296046
FYTTD1	1.37233e-07	-0.0853682	0.711	0.565	0.00294941
TIMM44	1.36508e-07	-0.225879	0.735	0.585	0.00293382
UBE3D	1.35118e-07	0.0163198	0.305	0.24	0.00290395
CTNNAL1	1.33452e-07	-0.125747	0.917	0.706	0.00286816
SYDE1	1.33256e-07	-0.0938489	0.73	0.581	0.00286394
EPM2AIP1	1.3272e-07	0.00918376	0.529	0.436	0.00285242
SCYL2	1.31895e-07	-0.0277609	0.509	0.423	0.00283468
TMEM106A	1.31555e-07	0.0295751	0.265	0.204	0.00282738
FICD	1.31171e-07	0.0394043	0.3	0.237	0.00281913
VPRBP	1.2963e-07	-0.00950723	0.401	0.328	0.00278601
GTF2A1	1.29525e-07	-0.0646582	0.588	0.484	0.00278374
CYLD	1.29319e-07	-0.00904794	0.433	0.356	0.00277932
SSX2IP	1.29107e-07	-0.068826	0.429	0.346	0.00277476
FAM115C	1.2863e-07	0.022717	0.151	0.102	0.00276453
DNAJC22	1.28433e-07	0.00187992	0.225	0.169	0.00276028
CDK17	1.25785e-07	0.00634746	0.477	0.39	0.00270338
ATP6AP2	1.24169e-07	-0.115677	0.835	0.639	0.00266863
SLC25A25	1.2378e-07	-0.00125511	0.249	0.189	0.00266027
CALCOCO1	1.23704e-07	-0.00775498	0.275	0.215	0.00265864
RUNX1	1.22467e-07	-0.0383298	0.534	0.433	0.00263206
CDPF1	1.21572e-07	0.001485	0.313	0.251	0.00261282
RNF141	1.21498e-07	-0.0441529	0.522	0.433	0.00261123
KIF3C	1.20292e-07	-0.00145892	0.284	0.219	0.00258531
ZNF708	1.20209e-07	-0.00737515	0.198	0.144	0.00258353
RHBDF1	1.1895e-07	-0.00511279	0.484	0.401	0.00255648
RP11-315D16.2	1.18119e-07	0.00402049	0.018	0.003	0.00253862
PCED1B	1.17804e-07	-0.0115507	0.072	0.038	0.00253185
NAGPA	1.17665e-07	-0.0184706	0.46	0.381	0.00252885
DPAGT1	1.17584e-07	-0.037446	0.628	0.515	0.00252712
ZNF146	1.17415e-07	-0.0519274	0.638	0.523	0.00252348
JARID2	1.1708e-07	0.01056	0.28	0.221	0.00251628
RHOBTB1	1.16536e-07	-0.0296948	0.356	0.287	0.00250459
AC027307.3	1.15815e-07	0.0136179	0.086	0.05	0.0024891
SLC30A7	1.14914e-07	-0.05674	0.615	0.506	0.00246972
ZNF20	1.14705e-07	0.00756404	0.049	0.022	0.00246524
NALCN	1.13383e-07	0.0146222	0.308	0.243	0.00243682
TRHDE	1.13115e-07	-0.00414579	0.405	0.325	0.00243108
VPS37C	1.12318e-07	0.00614014	0.292	0.23	0.00241394
FBXL3	1.12253e-07	-0.0557295	0.54	0.446	0.00241254
NOS3	1.12223e-07	0.0143899	0.193	0.142	0.0024119
TP73-AS1	1.12084e-07	0.00627722	0.22	0.164	0.00240891
ZNF768	1.11436e-07	-0.00283503	0.393	0.32	0.00239498
SMURF2	1.09547e-07	-0.116341	0.709	0.572	0.00235438
TBC1D8	1.09356e-07	0.00699095	0.078	0.043	0.00235029
WDR35	1.09198e-07	0.0283258	0.271	0.208	0.00234688
CALML4	1.0884e-07	0.0099198	0.064	0.033	0.00233919
CALU	1.07974e-07	0.0786888	0.925	0.707	0.00232058
TGIF1	1.07825e-07	-0.0249744	0.539	0.434	0.00231738
RCN2	1.06398e-07	-0.23277	0.904	0.685	0.00228671
VAMP1	1.06222e-07	-0.00570984	0.163	0.113	0.00228293
SPC24	1.06165e-07	-0.0885382	0.579	0.467	0.00228169
FIZ1	1.06e-07	0.028351	0.275	0.214	0.00227814
GP1BA	1.05484e-07	0.00681907	0.021	0.004	0.00226707
C19orf33	1.0508e-07	0.00818926	0.024	0.006	0.00225839
ALMS1	1.0354e-07	-0.00490998	0.324	0.259	0.00222528
RP11-50B3.4	1.02853e-07	0.00439528	0.015	0.002	0.00221051
NEDD1	1.016e-07	-0.0532602	0.437	0.352	0.00218358
FAM43A	1.01042e-07	0.00158098	0.328	0.257	0.00217159
LRFN4	1.00668e-07	-0.0552422	0.531	0.435	0.00216356
KIAA0753	9.96209e-08	0.00413727	0.245	0.185	0.00214105
RP11-580I16.2	9.92354e-08	0.00592924	0.026	0.007	0.00213277
RARG	9.89674e-08	0.0144142	0.387	0.315	0.00212701
SLC35C2	9.88171e-08	-0.0560566	0.615	0.502	0.00212378
RNF185	9.81496e-08	-0.00475046	0.353	0.289	0.00210943
RP11-166O4.6	9.77293e-08	-0.0238213	0.025	0.053	0.0021004
ZNF174	9.75218e-08	-0.0257176	0.25	0.19	0.00209594
RP11-307N16.6	9.54688e-08	0.00833458	0.032	0.01	0.00205181
POLB	9.459e-08	-0.000616547	0.356	0.284	0.00203293
IFT52	9.42577e-08	-0.0330195	0.59	0.494	0.00202579
MELK	9.36448e-08	-0.103817	0.612	0.488	0.00201262
ACTR5	9.36411e-08	-0.00280397	0.261	0.201	0.00201253
SNHG8	9.25553e-08	-0.172796	0.871	0.667	0.0019892
GAS8	9.14247e-08	-0.003856	0.214	0.159	0.0019649
TIGD5	9.07122e-08	-0.0137628	0.389	0.314	0.00194959
PIM3	9.06295e-08	-0.0959066	0.622	0.502	0.00194781
RP11-350F4.2	9.0624e-08	-0.0483096	0.523	0.427	0.00194769
ACOX1	9.02957e-08	-0.0209563	0.404	0.329	0.00194063
TMEM55A	8.94293e-08	-0.121624	0.65	0.527	0.00192201
HPCAL1	8.91092e-08	-0.0763812	0.685	0.548	0.00191514
MTMR4	8.87707e-08	-0.0275702	0.525	0.428	0.00190786
CXCL5	8.83279e-08	-0.146437	0.554	0.443	0.00189834
ATG16L1	8.82884e-08	-0.00124106	0.28	0.219	0.00189749
DDX11-AS1	8.80898e-08	0.00386622	0.065	0.033	0.00189323
SNAP23	8.76288e-08	-0.158459	0.643	0.523	0.00188332
DAW1	8.75617e-08	-0.00382289	0.314	0.25	0.00188188
EPG5	8.74425e-08	0.0112137	0.382	0.312	0.00187931
SLC26A11	8.62658e-08	0.0161218	0.239	0.18	0.00185402
NUP93	8.61456e-08	-0.116734	0.708	0.563	0.00185144
HCLS1	8.59716e-08	0.0229845	0.149	0.1	0.0018477
COPB1	8.49213e-08	-0.0810881	0.902	0.678	0.00182513
GALNT7	8.43922e-08	-0.0538907	0.491	0.4	0.00181376
RINL	8.42046e-08	0.00959447	0.161	0.11	0.00180973
BEX1	8.36563e-08	0.0037075	0.182	0.126	0.00179794
PIDD	8.36178e-08	-0.0209798	0.324	0.26	0.00179711
DOCK11	8.32738e-08	-0.0240534	0.384	0.307	0.00178972
TET1	8.30331e-08	-0.0544699	0.25	0.31	0.00178455
KCNQ5	8.25551e-08	0.0104652	0.121	0.077	0.00177427
SOS1	8.21359e-08	-0.0463933	0.451	0.37	0.00176527
TRAPPC9	8.20967e-08	0.00613588	0.211	0.153	0.00176442
CHAMP1	8.19945e-08	-0.0663084	0.677	0.544	0.00176223
MTERFD1	8.1764e-08	-0.0623461	0.534	0.433	0.00175727
USP24	8.16121e-08	-0.0951714	0.485	0.396	0.00175401
AC016586.1	8.05688e-08	0.0049848	0.166	0.116	0.00173158
CCNYL1	8.02999e-08	0.00375769	0.342	0.276	0.0017258
SCML1	8.02501e-08	-0.0601032	0.475	0.381	0.00172473
RP5-1042K10.10	8.00326e-08	-0.00393178	0.004	0.019	0.00172006
HMGA2	7.90973e-08	-0.190626	0.862	0.662	0.00169996
PHKA1	7.83293e-08	-0.0313213	0.189	0.135	0.00168345
ABCA5	7.69777e-08	-0.00199338	0.255	0.193	0.0016544
TRAF5	7.68016e-08	0.0349839	0.316	0.257	0.00165062
DCAF4	7.64595e-08	-0.0164161	0.303	0.238	0.00164327
RSL24D1	7.64459e-08	-0.149926	0.906	0.693	0.00164297
SPTSSA	7.56721e-08	-0.159943	0.832	0.641	0.00162635
MCPH1	7.54625e-08	0.00256538	0.382	0.314	0.00162184
GOLGA7	7.53861e-08	-0.045885	0.732	0.59	0.0016202
COTL1	7.53825e-08	-0.149574	0.939	0.76	0.00162012
FAM110A	7.49687e-08	0.0181645	0.252	0.19	0.00161123
FMNL2	7.49446e-08	-0.0408769	0.388	0.316	0.00161071
ITGA10	7.43064e-08	-0.00933228	0.266	0.203	0.00159699
RP11-522I20.3	7.40672e-08	0.0112936	0.137	0.091	0.00159185
APPL2	7.39216e-08	-0.0103128	0.576	0.473	0.00158872
FCHSD2	7.3721e-08	0.00239341	0.302	0.236	0.00158441
KIAA1715	7.33876e-08	-0.0601579	0.587	0.481	0.00157725
APIP	7.31566e-08	-0.162553	0.776	0.607	0.00157228
RP11-334G22.1	7.30474e-08	-0.0050257	0.004	0.02	0.00156994
KIAA2026	7.29628e-08	-0.0172396	0.418	0.341	0.00156812
MORC4	7.25978e-08	-0.088492	0.591	0.483	0.00156027
TSC22D3	7.2336e-08	-0.0787442	0.604	0.486	0.00155465
HYAL2	7.19813e-08	-0.070177	0.796	0.62	0.00154702
ELTD1	7.1568e-08	-0.0088431	0.388	0.309	0.00153814
MAFG	7.15467e-08	0.022234	0.677	0.542	0.00153768
RLF	7.13056e-08	0.000493666	0.367	0.296	0.0015325
RP13-638C3.4	7.13036e-08	-0.0534922	0.024	0.053	0.00153246
FAM98C	7.12483e-08	0.0153979	0.388	0.321	0.00153127
IPO8	7.10909e-08	-0.0513696	0.523	0.433	0.00152788
POT1	7.03807e-08	0.026072	0.271	0.211	0.00151262
CEP112	7.02229e-08	-0.0437271	0.363	0.289	0.00150923
FAM208B	7.01941e-08	0.00367526	0.648	0.53	0.00150861
BNIP1	6.93182e-08	-0.0515073	0.531	0.433	0.00148979
KIAA1407	6.9026e-08	0.0140915	0.087	0.05	0.00148351
SLC25A22	6.86697e-08	-0.043635	0.466	0.381	0.00147585
AFTPH	6.85278e-08	-0.0430419	0.412	0.335	0.0014728
EMILIN2	6.84673e-08	-0.00017493	0.307	0.242	0.0014715
STRAP	6.82731e-08	-0.22117	0.93	0.738	0.00146733
COMMD3	6.79678e-08	-0.256322	0.718	0.621	0.00146076
PID1	6.79023e-08	0.00317435	0.264	0.202	0.00145936
PHLPP1	6.78944e-08	0.014186	0.288	0.223	0.00145919
AC092675.3	6.78145e-08	0.00532936	0.022	0.004	0.00145747
CDV3	6.77068e-08	-0.323466	0.919	0.713	0.00145515
MTMR10	6.7432e-08	0.0258898	0.181	0.129	0.00144925
FUK	6.72623e-08	0.00163614	0.115	0.072	0.0014456
RP11-65L3.4	6.71952e-08	0.00837657	0.046	0.019	0.00144416
ZNF324	6.71043e-08	-0.0036383	0.21	0.154	0.00144221
LCORL	6.70073e-08	0.00593045	0.361	0.289	0.00144012
ANKS1A	6.68055e-08	-0.0279765	0.292	0.225	0.00143578
TRIM73	6.60926e-08	-0.0235368	0.132	0.187	0.00142046
PRKX	6.54898e-08	-0.00380329	0.385	0.31	0.00140751
SLC2A3	6.50983e-08	-0.0132457	0.51	0.421	0.00139909
PLRG1	6.47866e-08	-0.0884631	0.826	0.625	0.00139239
BNC1	6.45318e-08	0.00297475	0.237	0.175	0.00138692
METAP2	6.4094e-08	-0.128333	0.904	0.685	0.00137751
DNAJB11	6.38792e-08	-0.13467	0.894	0.679	0.00137289
CDRT4	6.36709e-08	0.00570455	0.022	0.004	0.00136841
ZNF627	6.34135e-08	0.0171085	0.17	0.119	0.00136288
RP11-357H14.17	6.31023e-08	0.0112935	0.163	0.111	0.00135619
FAM72D	6.30495e-08	-0.0278075	0.026	0.055	0.00135506
MCCC2	6.26124e-08	0.00688924	0.487	0.397	0.00134567
TNFAIP3	6.16544e-08	0.0205419	0.233	0.173	0.00132508
CCDC77	6.16281e-08	-0.0155683	0.37	0.295	0.00132451
GNAT2	6.1516e-08	0.00790162	0.018	0.002	0.0013221
PSMC3IP	6.14138e-08	-0.0688981	0.533	0.425	0.00131991
MRPL44	6.13705e-08	-0.119119	0.763	0.605	0.00131897
CROCCP2	5.92833e-08	0.0106038	0.323	0.258	0.00127412
BRD7	5.90825e-08	-0.155109	0.865	0.664	0.0012698
VPS52	5.86167e-08	-0.0218609	0.354	0.283	0.00125979
PLEKHA4	5.85895e-08	-0.0310431	0.275	0.21	0.00125921
ATF2	5.82165e-08	-0.025162	0.497	0.407	0.00125119
ERMAP	5.78626e-08	0.0134612	0.113	0.069	0.00124358
TSHZ3	5.73222e-08	0.00829696	0.308	0.24	0.00123197
OAT	5.72183e-08	-0.073363	0.832	0.635	0.00122974
CD40	5.72162e-08	0.00569554	0.305	0.237	0.00122969
MOSPD3	5.71662e-08	-0.029607	0.482	0.399	0.00122862
RP11-384K6.6	5.7035e-08	0.0149724	0.034	0.011	0.0012258
SETD1B	5.67216e-08	0.00961602	0.343	0.273	0.00121906
DYNLT3	5.57019e-08	-0.146997	0.61	0.495	0.00119714
DYNC1LI1	5.55538e-08	-0.121955	0.841	0.648	0.00119396
HOXA11-AS	5.5463e-08	-0.0147427	0.38	0.306	0.00119201
LSM11	5.53786e-08	0.0427175	0.24	0.179	0.0011902
PRICKLE1	5.50945e-08	-0.00229076	0.196	0.14	0.00118409
MED26	5.48592e-08	0.0115889	0.222	0.166	0.00117903
GPD2	5.47783e-08	0.0109215	0.456	0.369	0.00117729
RP11-162A12.2	5.43018e-08	0.00857692	0.044	0.018	0.00116705
SCRIB	5.37712e-08	-0.0492056	0.54	0.435	0.00115565
SIRT6	5.36892e-08	-0.0417423	0.536	0.431	0.00115389
RP11-572C15.6	5.36831e-08	-0.0119686	0.331	0.265	0.00115376
APOL1	5.36531e-08	0.0177741	0.119	0.074	0.00115311
TRIB3	5.36188e-08	-0.062437	0.476	0.39	0.00115237
SYDE2	5.36067e-08	0.0148364	0.269	0.205	0.00115212
REXO4	5.25565e-08	-0.0637112	0.687	0.551	0.00112954
CDKAL1	5.24677e-08	0.029149	0.322	0.255	0.00112763
RAB2B	5.22446e-08	0.00246788	0.256	0.194	0.00112284
ZNF623	5.21189e-08	0.0208051	0.179	0.127	0.00112014
ATP6V1A	5.16436e-08	-0.0730625	0.717	0.569	0.00110993
NDUFA5	5.16436e-08	-0.142161	0.9	0.68	0.00110992
LACE1	5.08078e-08	0.00659575	0.186	0.134	0.00109196
ZFYVE1	5.05279e-08	0.00882282	0.177	0.124	0.00108594
BTD	5.01152e-08	-0.00607073	0.325	0.258	0.00107708
BICD2	4.96299e-08	-0.0159591	0.661	0.536	0.00106665
UBB	4.96013e-08	-0.072769	0.952	0.803	0.00106603
DYRK3	4.95253e-08	0.00245955	0.245	0.188	0.0010644
NEDD9	4.92126e-08	0.0116979	0.195	0.138	0.00105768
EIF4G2	4.90673e-08	-0.156193	0.939	0.742	0.00105455
TPM4	4.90296e-08	-0.0638728	0.956	0.815	0.00105374
ATP8B1	4.89854e-08	-0.0878773	0.559	0.46	0.00105279
RSPH3	4.82931e-08	0.0108211	0.28	0.214	0.00103792
PDIA4	4.81969e-08	-0.0308371	0.908	0.678	0.00103585
SKIL	4.81637e-08	-0.0143299	0.502	0.409	0.00103514
WSB2	4.80376e-08	-0.087707	0.809	0.624	0.00103242
PAAF1	4.79896e-08	-0.0101092	0.417	0.344	0.00103139
VAMP8	4.78133e-08	-0.0175607	0.11	0.067	0.0010276
RIN2	4.78049e-08	-0.00896125	0.47	0.388	0.00102742
NAPA-AS1	4.71164e-08	0.0013818	0.07	0.036	0.00101263
MEG9	4.70497e-08	0.0224162	0.103	0.062	0.00101119
RABL3	4.68118e-08	-0.0395767	0.463	0.379	0.00100608
MIER2	4.67876e-08	0.0285456	0.395	0.323	0.00100556
LCOR	4.6777e-08	-0.0359469	0.391	0.312	0.00100533
FGD6	4.65147e-08	-0.0461158	0.387	0.311	0.000999695
CDK1	4.62299e-08	-0.342208	0.54	0.437	0.000993572
C2orf43	4.52282e-08	0.0012844	0.391	0.313	0.000972045
CHFR	4.45388e-08	-0.00495789	0.355	0.285	0.000957228
PIGV	4.44418e-08	0.00403126	0.288	0.224	0.000955143
IFT27	4.39899e-08	-0.0934414	0.581	0.48	0.000945431
COQ7	4.39317e-08	-0.0331667	0.382	0.308	0.00094418
TAB2	4.34043e-08	0.00505614	0.523	0.435	0.000932845
IAH1	4.33898e-08	-0.0842587	0.873	0.66	0.000932533
STK24	4.31046e-08	-0.0802623	0.811	0.625	0.000926404
MTERFD3	4.30192e-08	-0.0267162	0.289	0.226	0.000924569
HBQ1	4.29685e-08	-0.00226302	0.055	0.025	0.00092348
SUPV3L1	4.28192e-08	-0.039946	0.444	0.364	0.00092027
CPNE8	4.27319e-08	0.0010697	0.236	0.175	0.000918394
CDH11	4.24427e-08	-0.0473287	0.491	0.4	0.000912179
RPRD2	4.2112e-08	-0.0330967	0.498	0.406	0.000905071
PORCN	4.19134e-08	0.0200974	0.352	0.278	0.000900803
RPF1	4.13302e-08	-0.146802	0.696	0.571	0.00088827
ZBTB44	4.12411e-08	-0.019005	0.412	0.334	0.000886354
YY1	4.12288e-08	-0.0693059	0.908	0.678	0.000886088
VCPIP1	4.11823e-08	0.00780488	0.355	0.281	0.000885089
TMEM63B	4.09695e-08	-0.00587425	0.341	0.269	0.000880517
EIF3A	4.08496e-08	0.0766572	0.927	0.712	0.00087794
ZFP90	4.02409e-08	-0.0180019	0.376	0.306	0.000864857
ARL8A	4.01789e-08	0.0117668	0.518	0.427	0.000863525
ZNF518B	3.94842e-08	0.038478	0.378	0.306	0.000848594
TMEM99	3.94202e-08	-0.0569639	0.634	0.505	0.000847218
ZMYM3	3.94009e-08	0.00159914	0.352	0.281	0.000846804
IRAK1BP1	3.92653e-08	0.018694	0.316	0.252	0.000843891
RAP1A	3.9249e-08	-0.135666	0.831	0.633	0.000843539
LRP12	3.90941e-08	0.000423499	0.46	0.377	0.00084021
ARHGAP33	3.90553e-08	0.0171712	0.16	0.109	0.000839376
PDIA5	3.89218e-08	0.00671052	0.428	0.342	0.000836508
STMN1	3.88673e-08	-0.279433	0.945	0.803	0.000835337
KIF18B	3.86157e-08	-0.0221717	0.295	0.222	0.000829929
ANKRD40	3.83578e-08	-0.037615	0.505	0.417	0.000824385
ZNF773	3.8224e-08	-0.011624	0.151	0.101	0.00082151
PPIL4	3.8127e-08	-0.0780226	0.688	0.558	0.000819425
CCDC36	3.79916e-08	0.0153171	0.114	0.07	0.000816515
RP11-38M8.1	3.78834e-08	0.0162098	0.137	0.089	0.000814191
AARS2	3.78763e-08	-0.0390277	0.287	0.227	0.000814038
BMPER	3.78594e-08	0.0290212	0.419	0.341	0.000813674
KLF3	3.78185e-08	0.0179608	0.483	0.397	0.000812794
SSPN	3.77776e-08	0.0365544	0.27	0.207	0.000811916
LACTB2	3.76584e-08	-0.0830019	0.641	0.51	0.000809353
AC103801.2	3.73077e-08	0.00324115	0.012	0	0.000801816
LAMTOR1	3.7268e-08	-0.0679518	0.925	0.717	0.000800965
C10orf2	3.7071e-08	0.00819204	0.235	0.176	0.000796729
ZBED3	3.67731e-08	0.0141023	0.216	0.159	0.000790327
PPP3CC	3.67648e-08	0.00404285	0.415	0.335	0.000790148
PNPLA8	3.6751e-08	-0.0572443	0.508	0.419	0.000789852
SRP14	3.64083e-08	-0.0784415	0.944	0.783	0.000782488
LLPH	3.63346e-08	-0.203134	0.871	0.664	0.000780903
C2orf69	3.62779e-08	0.00903173	0.449	0.371	0.000779685
FAT4	3.62757e-08	0.0089429	0.277	0.21	0.000779637
SRD5A1	3.61387e-08	-0.00933793	0.32	0.256	0.000776692
POLI	3.59221e-08	0.0121293	0.277	0.215	0.000772038
CLK4	3.59217e-08	0.00827647	0.212	0.156	0.00077203
MAMSTR	3.55072e-08	-0.00163353	0.147	0.096	0.000763122
C15orf41	3.53082e-08	-0.0043292	0.374	0.3	0.000758845
SKP1	3.50721e-08	-0.228995	0.927	0.75	0.00075377
TMEM50A	3.48348e-08	-0.120316	0.902	0.687	0.000748669
FOXF1	3.4767e-08	0.041371	0.273	0.209	0.000747213
KLF5	3.46235e-08	0.022056	0.136	0.088	0.000744129
PGP	3.44414e-08	-0.116201	0.898	0.688	0.000740214
SNAI3-AS1	3.42012e-08	-0.00844735	0.074	0.039	0.000735053
CTNNBIP1	3.41651e-08	-0.0688763	0.771	0.602	0.000734277
RBL1	3.39796e-08	-0.0511429	0.426	0.34	0.000730289
DYRK1B	3.35611e-08	0.0238146	0.195	0.14	0.000721296
GPSM2	3.34569e-08	-0.0669571	0.53	0.439	0.000719057
PLA2G4A	3.32486e-08	-0.023713	0.364	0.289	0.000714579
MOB2	3.27723e-08	-0.0197216	0.498	0.412	0.000704343
RP11-368I7.4	3.25365e-08	-0.0162757	0.024	0.053	0.000699274
SPTY2D1	3.22345e-08	-0.00948952	0.543	0.458	0.000692785
TTC38	3.21672e-08	-0.022852	0.356	0.284	0.000691338
TTC39C	3.21345e-08	-0.0351101	0.386	0.31	0.000690634
ING4	3.2094e-08	0.00230946	0.321	0.258	0.000689764
GLIS2	3.19655e-08	0.0272416	0.248	0.187	0.000687002
AC027763.2	3.18547e-08	0.0119594	0.191	0.138	0.000684621
SNX12	3.17037e-08	-0.033582	0.469	0.388	0.000681375
XKR8	3.14932e-08	-0.0176991	0.364	0.287	0.000676852
CTD-3074O7.5	3.12962e-08	-0.0338082	0.192	0.136	0.000672617
ZBTB4	3.12922e-08	0.0369016	0.369	0.292	0.000672532
PRPF39	3.11308e-08	-0.0271362	0.337	0.265	0.000669063
RP1-86D1.4	3.11169e-08	0.00465536	0.015	0.001	0.000668765
NDFIP1	3.09712e-08	-0.169014	0.83	0.639	0.000665632
FCHO1	3.07105e-08	0.0153041	0.134	0.086	0.000660031
CHIC2	3.06799e-08	-0.0540906	0.639	0.52	0.000659372
SH3BP5	3.05344e-08	-0.00876809	0.424	0.346	0.000656246
IL17RC	3.04462e-08	-0.0217761	0.557	0.452	0.00065435
GCLC	3.02938e-08	0.00987849	0.285	0.219	0.000651074
SRCAP	3.02217e-08	-0.0454352	0.562	0.458	0.000649524
KDM4A	3.0182e-08	-0.00850535	0.403	0.325	0.000648671
RP1-315G1.3	3.00318e-08	-0.0164651	0.006	0.024	0.000645443
CDC42SE2	3.00232e-08	0.00861661	0.436	0.356	0.000645258
SNX4	2.96785e-08	-0.0303819	0.543	0.455	0.000637851
SPRED1	2.95004e-08	-0.0309495	0.715	0.562	0.000634023
STXBP1	2.93776e-08	-0.00944687	0.351	0.279	0.000631384
ADAT1	2.92191e-08	-0.0314366	0.474	0.386	0.000627977
ARFIP1	2.90018e-08	-0.0550168	0.604	0.493	0.000623308
TTC28	2.89939e-08	0.00930203	0.18	0.127	0.000623138
BRIX1	2.89334e-08	-0.229376	0.82	0.644	0.000621836
ATP10D	2.88293e-08	0.027165	0.401	0.324	0.000619599
UNKL	2.86889e-08	-0.021718	0.439	0.357	0.000616582
ZNF426	2.82854e-08	0.0254468	0.295	0.229	0.00060791
GPC6	2.82769e-08	-0.0126586	0.294	0.225	0.000607727
DTYMK	2.8192e-08	-0.097874	0.919	0.711	0.000605902
LIN7B	2.78218e-08	0.00795688	0.149	0.099	0.000597947
MRPL30	2.77677e-08	-0.00523969	0	0.011	0.000596784
ZNF611	2.76829e-08	0.00228413	0.221	0.163	0.00059496
RP11-446N19.1	2.76601e-08	-0.0064063	0.008	0.028	0.000594471
PPP2R5A	2.7392e-08	-0.0310123	0.445	0.362	0.000588708
EDRF1	2.67975e-08	0.0292222	0.419	0.346	0.000575932
ZNF337	2.66449e-08	0.0129223	0.269	0.203	0.000572652
ADAMTS1	2.65774e-08	-0.0626072	0.608	0.497	0.000571202
KDM8	2.64785e-08	0.00358778	0.079	0.042	0.000569077
PPP2R1B	2.59544e-08	-0.104285	0.572	0.469	0.000557812
MRPL15	2.58888e-08	-0.180287	0.908	0.707	0.000556401
NCS1	2.51328e-08	-0.150775	0.869	0.658	0.000540153
MOV10L1	2.51258e-08	0.00953139	0.086	0.047	0.000540004
SLC25A29	2.5053e-08	0.0179738	0.296	0.231	0.00053844
SMNDC1	2.47717e-08	-0.0779448	0.68	0.549	0.000532393
FBXW4	2.47232e-08	0.00194963	0.342	0.275	0.00053135
SESTD1	2.45573e-08	-0.00292297	0.449	0.364	0.000527786
S1PR3	2.42681e-08	-0.0116613	0.373	0.295	0.00052157
SYNPO	2.42054e-08	-0.00250059	0.177	0.122	0.000520222
HSF2	2.41167e-08	-0.0364577	0.367	0.294	0.000518316
MLLT10	2.40964e-08	-0.044261	0.605	0.494	0.000517881
AC005037.3	2.3996e-08	0.00801751	0.039	0.014	0.000515722
DYNLL1-AS1	2.38634e-08	-0.010579	0.281	0.216	0.000512871
CCNE1	2.36806e-08	-0.034537	0.303	0.233	0.000508944
ARL13B	2.34833e-08	-0.0463835	0.484	0.396	0.000504702
C17orf53	2.34564e-08	-0.00679875	0.2	0.143	0.000504125
DHODH	2.33927e-08	0.00370983	0.435	0.355	0.000502757
VAMP7	2.32056e-08	-0.0525943	0.563	0.459	0.000498735
ANKRD9	2.30927e-08	-0.07987	0.615	0.499	0.000496309
UAP1	2.30682e-08	-0.179581	0.88	0.675	0.000495781
DIEXF	2.26261e-08	-0.00575528	0.41	0.332	0.000486279
LRCH1	2.23752e-08	0.0315538	0.33	0.26	0.000480887
MED9	2.2218e-08	-0.0067417	0.235	0.176	0.000477509
TOP1	2.21245e-08	-0.181247	0.928	0.726	0.000475499
RP11-752G15.6	2.20521e-08	-0.0240548	0.427	0.348	0.000473944
BPGM	2.19986e-08	-0.0482046	0.507	0.425	0.000472795
SP140L	2.19694e-08	-0.0323107	0.465	0.377	0.000472167
RP11-498C9.3	2.19272e-08	-0.00404548	0.041	0.015	0.000471258
RNF14	2.1741e-08	-0.0740081	0.522	0.415	0.000467258
KIAA0391	2.16998e-08	0.00778415	0.029	0.008	0.000466372
STK35	2.14494e-08	0.0187549	0.253	0.191	0.000460991
PTBP3	2.13302e-08	-0.0922552	0.759	0.594	0.000458428
RP11-888D10.3	2.13236e-08	0.00504619	0.02	0.003	0.000458286
TMCO4	2.13225e-08	0.0187121	0.328	0.257	0.000458263
GSE1	2.12859e-08	-0.00527209	0.408	0.326	0.000457477
SIRT3	2.12404e-08	-0.0126903	0.293	0.229	0.000456499
CAPZA2	2.10289e-08	-0.162989	0.887	0.673	0.000451952
METTL25	2.07798e-08	0.0162421	0.221	0.16	0.000446599
NOMO3	2.06306e-08	0.0178424	0.103	0.06	0.000443393
RP3-430N8.11	2.06283e-08	0.00487865	0.018	0.002	0.000443343
CAV2	2.06202e-08	-0.140038	0.89	0.671	0.000443169
CCL26	2.05018e-08	0.00838954	0.098	0.056	0.000440625
RP11-350N15.5	2.0307e-08	0.0131734	0.081	0.044	0.000436438
UBL7-AS1	2.02896e-08	0.00711169	0.286	0.221	0.000436065
TTC21B	2.01855e-08	-0.00722644	0.308	0.242	0.000433826
SERF1A	2.01182e-08	-0.00966758	0.019	0.046	0.000432381
TUBB3.1	2.00396e-08	-0.00217889	0.108	0.064	0.000430692
TM7SF2	2.00078e-08	0.0377569	0.182	0.126	0.000430007
EVC	1.98895e-08	-0.0570916	0.438	0.358	0.000427464
AC008443.1	1.98184e-08	0.0096452	0.056	0.025	0.000425937
NFKB2	1.95735e-08	0.00925593	0.301	0.236	0.000420673
ABCD3	1.95401e-08	-0.0869813	0.688	0.552	0.000419955
KCTD21	1.94557e-08	0.0288237	0.133	0.085	0.000418143
ARSD	1.94547e-08	0.0231137	0.264	0.201	0.00041812
MDM2	1.94199e-08	-0.176092	0.668	0.552	0.000417372
RP11-213H15.1	1.94168e-08	0.00354262	0.016	0.001	0.000417305
TMEM171	1.93154e-08	-0.015327	0.483	0.387	0.000415127
RAB5C	1.92468e-08	-0.0851793	0.918	0.699	0.000413652
FBXL8	1.91963e-08	-0.032328	0.092	0.141	0.000412568
CCDC147-AS1	1.91796e-08	-0.00404099	0.031	0.009	0.000412207
DGKD	1.90804e-08	-0.00307579	0.339	0.273	0.000410077
PATZ1	1.8993e-08	0.000682338	0.38	0.31	0.000408199
WASF2	1.89477e-08	-0.0906284	0.896	0.679	0.000407223
MRPL50	1.89354e-08	-0.106123	0.841	0.632	0.000406961
TPRN	1.88589e-08	0.0145477	0.438	0.36	0.000405315
C10orf118	1.88518e-08	-0.0123824	0.449	0.36	0.000405163
UBXN2B	1.87489e-08	-0.00990295	0.292	0.226	0.000402952
NXPE3	1.87432e-08	-0.0826324	0.58	0.479	0.00040283
MLLT1	1.8677e-08	0.0243305	0.064	0.031	0.000401405
PPTC7	1.83178e-08	0.0135278	0.445	0.361	0.000393685
SPCS2	1.79006e-08	-0.0949488	0.915	0.711	0.00038472
FGGY	1.73786e-08	0.006661	0.205	0.15	0.0003735
HDAC1	1.71619e-08	-0.0841512	0.86	0.656	0.000368844
BPNT1	1.71455e-08	-0.0466219	0.456	0.376	0.000368491
SLK	1.70676e-08	-0.120996	0.808	0.629	0.000366817
RALB	1.69463e-08	-0.0871032	0.697	0.562	0.000364211
NECAP2	1.69104e-08	-0.124036	0.708	0.564	0.000363438
CRKL	1.68997e-08	-0.0277517	0.41	0.333	0.000363209
ZNF777	1.66883e-08	0.000853437	0.345	0.276	0.000358665
KIAA0907	1.66554e-08	0.0103881	0.484	0.396	0.000357958
VPS33B	1.66186e-08	0.0155632	0.279	0.214	0.000357168
ABTB2	1.6617e-08	-0.00441533	0.239	0.177	0.000357132
SDSL	1.65796e-08	0.0200108	0.204	0.147	0.000356329
PPP2R5B	1.65152e-08	0.00121746	0.201	0.143	0.000354945
SLC39A10	1.64175e-08	-0.0251424	0.748	0.593	0.000352844
PRKD3	1.63961e-08	-0.061177	0.594	0.486	0.000352384
NCAM2	1.63524e-08	-0.0026143	0.353	0.273	0.000351446
APOBEC3C	1.61441e-08	-0.0343343	0.76	0.601	0.000346969
RBL2	1.6128e-08	-0.0449731	0.481	0.397	0.000346622
MAP3K2	1.61035e-08	-0.0441923	0.601	0.492	0.000346096
RP11-139H15.1	1.60682e-08	-0.026849	0.542	0.446	0.000345338
GLRX2	1.60501e-08	-0.267235	0.82	0.645	0.00034495
GSKIP	1.59763e-08	-0.0134823	0.501	0.412	0.000343362
ZNF621	1.59627e-08	-0.00400995	0.276	0.21	0.00034307
TMTC4	1.58722e-08	-0.00607192	0.37	0.3	0.000341125
RPRD1B	1.58591e-08	-0.0129015	0.363	0.291	0.000340845
PTPLB	1.58334e-08	0.0236019	0.519	0.424	0.000340291
THSD1	1.57795e-08	-0.00212662	0.199	0.141	0.000339133
MBTD1	1.57093e-08	-0.00325178	0.199	0.14	0.000337625
TSPO	1.55862e-08	-0.0586567	0.944	0.771	0.000334979
ZNF280D	1.54216e-08	-0.0584918	0.673	0.543	0.000331441
HNRNPU	1.5224e-08	-0.0140577	0.929	0.729	0.000327193
ZNF341	1.5062e-08	-0.00564757	0.111	0.067	0.000323712
EPHB4	1.50096e-08	-0.0444601	0.408	0.33	0.000322585
PEX2	1.48528e-08	-0.128272	0.704	0.559	0.000319216
CAAP1	1.48332e-08	0.0108497	0.475	0.389	0.000318795
RNF6	1.48272e-08	-0.03303	0.564	0.456	0.000318666
ABI1	1.47104e-08	-0.0164838	0.588	0.478	0.000316155
FAM91A1	1.4548e-08	-0.0828766	0.568	0.457	0.000312665
PRKCI	1.44632e-08	-0.0415482	0.616	0.504	0.000310844
TMEM255B	1.42478e-08	0.00633927	0.245	0.183	0.000306214
PRPS2	1.40897e-08	-0.0750445	0.664	0.532	0.000302817
TTLL1	1.38438e-08	0.0116245	0.161	0.108	0.00029753
INPP4A	1.37735e-08	0.0163382	0.235	0.175	0.000296019
RIMKLB	1.34805e-08	0.00426222	0.261	0.198	0.000289724
TEX29	1.34456e-08	-0.153683	0.352	0.4	0.000288973
RAD54B	1.34408e-08	0.0214163	0.266	0.202	0.00028887
LYST	1.34011e-08	5.74501e-05	0.406	0.327	0.000288016
CCDC50	1.33611e-08	-0.152863	0.889	0.675	0.000287156
NRG1	1.32731e-08	-0.00568119	0.234	0.172	0.000285266
LNPEP	1.31639e-08	-0.0306883	0.449	0.365	0.000282919
ALDH1A1	1.31383e-08	-0.0605401	0.294	0.22	0.000282368
PSIP1	1.27879e-08	-0.131635	0.894	0.678	0.000274837
NLRX1	1.26983e-08	0.0121979	0.14	0.09	0.000272913
AC004878.2	1.26704e-08	0.0138952	0.018	0.002	0.000272313
ENGASE	1.26207e-08	-0.0152274	0.25	0.186	0.000271244
TADA1	1.26116e-08	0.00104271	0.178	0.122	0.000271049
MAP4K4	1.26044e-08	-0.0798625	0.908	0.694	0.000270894
SUMF1	1.24979e-08	0.0023234	0.416	0.337	0.000268604
RAD51B	1.24763e-08	0.0256272	0.179	0.125	0.000268141
ZNF688	1.23807e-08	-0.0266494	0.402	0.323	0.000266085
PAMR1	1.23128e-08	0.00469965	0.104	0.061	0.000264626
CENPBD1	1.22958e-08	0.00376735	0.241	0.179	0.000264261
ALKBH1	1.22852e-08	-0.000552463	0.266	0.203	0.000264034
UHMK1	1.22727e-08	-0.110879	0.819	0.632	0.000263765
NUP205	1.21556e-08	-0.0320035	0.547	0.442	0.000261248
SLC33A1	1.21383e-08	-0.0199657	0.564	0.462	0.000260877
PQLC3	1.21121e-08	0.0133274	0.327	0.256	0.000260312
TMEM241	1.20064e-08	0.0378709	0.287	0.221	0.000258042
NRSN2	1.19956e-08	-0.0225789	0.536	0.436	0.000257809
CENPH	1.19896e-08	-0.177238	0.689	0.537	0.00025768
GM2A	1.17518e-08	0.0196178	0.323	0.25	0.00025257
RFWD3	1.16108e-08	-0.0314592	0.451	0.355	0.000249539
HEXB	1.15992e-08	-0.116027	0.86	0.655	0.000249291
NOL3	1.15921e-08	-0.0288023	0.429	0.345	0.000249138
HBEGF	1.14491e-08	0.0267286	0.212	0.155	0.000246064
FIGN	1.1387e-08	0.0372554	0.283	0.219	0.00024473
FLVCR1	1.11299e-08	-0.0111732	0.375	0.298	0.000239203
CYB561D1	1.10779e-08	0.00595386	0.15	0.099	0.000238087
NKRF	1.10628e-08	0.00584621	0.367	0.297	0.000237763
SENP2	1.104e-08	-0.0600896	0.533	0.438	0.000237272
STX17	1.09569e-08	0.00932269	0.437	0.357	0.000235487
VAMP4	1.09529e-08	0.0180195	0.361	0.288	0.000235399
RTKN	1.09439e-08	0.0221909	0.234	0.172	0.000235206
NECAP1	1.0839e-08	0.000107019	0.411	0.333	0.000232953
ZSWIM8	1.08169e-08	-0.0183365	0.352	0.279	0.000232477
HNRNPU-AS1	1.07743e-08	0.0125679	0.221	0.159	0.000231562
ZDBF2	1.07246e-08	0.0150008	0.196	0.138	0.000230494
PPP1R9B	1.06934e-08	0.0152913	0.421	0.34	0.000229823
PIK3C3	1.06309e-08	-0.0120707	0.412	0.335	0.00022848
MED17	1.06253e-08	-0.0417571	0.624	0.505	0.00022836
SMIM14	1.06205e-08	-0.0112111	0.54	0.446	0.000228257
ZNF821	1.05139e-08	0.0217279	0.17	0.116	0.000225965
SLMAP	1.03798e-08	-0.0206952	0.626	0.504	0.000223082
COQ10B	1.03554e-08	-0.031683	0.581	0.47	0.000222559
PCGF5	1.03549e-08	-0.104416	0.759	0.587	0.000222548
UBE2E1	1.03532e-08	-0.200688	0.782	0.616	0.00022251
AP3M1	1.02926e-08	-0.0171084	0.506	0.415	0.000221207
NFYA	1.02577e-08	0.0501263	0.327	0.252	0.000220459
CFL2	1.02124e-08	-0.16676	0.901	0.687	0.000219484
RHNO1	1.01631e-08	-0.0701917	0.584	0.471	0.000218425
COX11	1.01482e-08	-0.0922859	0.802	0.623	0.000218106
DESI2	1.00721e-08	-0.0595807	0.815	0.627	0.00021647
PPARD	1.00579e-08	0.00071899	0.375	0.298	0.000216164
ZNF35	1.0052e-08	-0.0438902	0.303	0.233	0.000216038
C16orf52	1.00409e-08	-0.0616516	0.681	0.54	0.000215799
ZNF395	9.94762e-09	0.0143686	0.353	0.279	0.000213794
GNL3	9.8849e-09	-0.190997	0.883	0.675	0.000212446
RP11-386I14.4	9.87245e-09	-0.0906755	0.04	0.078	0.000212179
CRYZ	9.80604e-09	-0.0575231	0.595	0.475	0.000210751
PIK3R3	9.74548e-09	-0.0158343	0.305	0.233	0.00020945
SLC30A6	9.74135e-09	-0.0089333	0.373	0.298	0.000209361
DVL1	9.72568e-09	-0.00331078	0.595	0.493	0.000209024
RP11-798G7.6	9.72007e-09	-0.00466173	0.002	0.018	0.000208904
MTFR2	9.69064e-09	-0.0590355	0.327	0.251	0.000208271
C15orf39	9.67904e-09	0.00968342	0.289	0.224	0.000208022
METTL21A	9.66485e-09	-0.000237587	0.481	0.388	0.000207717
VSIG10	9.65047e-09	0.00934432	0.314	0.244	0.000207408
E2F3	9.64248e-09	-0.0340354	0.542	0.446	0.000207236
HOXA10	9.63123e-09	-0.0457063	0.595	0.485	0.000206994
PSENEN	9.57237e-09	-0.0254803	0.74	0.588	0.000205729
KIAA0947	9.55282e-09	-0.0569673	0.692	0.552	0.000205309
STK3	9.49266e-09	-0.0362784	0.405	0.329	0.000204016
PLEKHA2	9.47103e-09	-0.0501925	0.565	0.465	0.000203551
TCEA2	9.41486e-09	-0.0658278	0.528	0.435	0.000202344
CCNB1	9.39462e-09	-0.167777	0.9	0.709	0.000201909
HLA-F	9.37286e-09	0.00617385	0.026	0.006	0.000201442
PWWP2A	9.30158e-09	-0.0151416	0.503	0.407	0.00019991
CDKN2AIP	9.26429e-09	-0.0466862	0.503	0.413	0.000199108
ZNF764	9.1931e-09	0.00824913	0.153	0.101	0.000197578
ANXA3	9.092e-09	-0.0762388	0.348	0.274	0.000195405
TMEM201	9.08589e-09	0.00456119	0.281	0.215	0.000195274
HMGA1	9.06667e-09	-0.0482391	0.953	0.818	0.000194861
CENPB	9.05373e-09	-0.169605	0.806	0.623	0.000194583
ORMDL1	9.04998e-09	-0.0739851	0.86	0.652	0.000194502
TRAPPC8	9.0296e-09	-0.0188335	0.444	0.359	0.000194064
NDUFA7	8.94999e-09	0.00427875	0.013	0	0.000192353
RAB35	8.90483e-09	-0.0662604	0.569	0.461	0.000191382
SMEK1	8.77662e-09	-0.0791324	0.72	0.574	0.000188627
EGFL7	8.77566e-09	0.0303078	0.307	0.24	0.000188606
C16orf98	8.70135e-09	0.0112594	0.086	0.046	0.000187009
PET100	8.68506e-09	-0.0760585	0.598	0.49	0.000186659
TTLL7	8.65078e-09	0.00795451	0.439	0.351	0.000185923
C10orf76	8.60548e-09	0.010471	0.265	0.198	0.000184949
ZFAT	8.59431e-09	0.0262631	0.148	0.096	0.000184709
PF4	8.58753e-09	0.0192772	0.126	0.079	0.000184563
BMI1	8.49923e-09	-0.0435261	0.506	0.413	0.000182665
MYADM	8.49451e-09	-0.3432	0.842	0.66	0.000182564
AMN1	8.45579e-09	-0.035599	0.364	0.289	0.000181732
TMEM104	8.44646e-09	0.010973	0.28	0.217	0.000181531
UBE2K	8.40482e-09	-0.0713397	0.896	0.673	0.000180636
PARP9	8.39284e-09	-0.0530182	0.435	0.353	0.000180379
SKA1	8.34822e-09	-0.0159154	0.528	0.422	0.00017942
SNX17	8.30531e-09	-0.0893545	0.883	0.668	0.000178498
ZCCHC9	8.25532e-09	-0.0839048	0.631	0.517	0.000177423
TAF10	8.23473e-09	-0.140721	0.889	0.679	0.000176981
RP11-77H9.5	8.22401e-09	0.00627459	0.024	0.004	0.00017675
GINS1	8.09927e-09	0.00494705	0.431	0.342	0.00017407
KIF16B	7.92578e-09	0.014566	0.334	0.26	0.000170341
PTPLA	7.88936e-09	-0.0193324	0.663	0.529	0.000169558
FOXJ2	7.86408e-09	0.0240191	0.279	0.214	0.000169015
HIST1H2BC	7.79195e-09	0.0133161	0.16	0.107	0.000167465
SHC1	7.73595e-09	-0.0947114	0.908	0.683	0.000166261
TFB2M	7.69513e-09	-0.0432653	0.577	0.461	0.000165384
ITGA11	7.48962e-09	0.0346829	0.105	0.061	0.000160967
GOLGA1	7.42316e-09	0.0180963	0.376	0.298	0.000159539
TMEM30A	7.16742e-09	-0.0858773	0.833	0.637	0.000154042
MSRA	7.14044e-09	-0.00350076	0.302	0.233	0.000153462
AGL	7.09886e-09	-0.0566327	0.439	0.356	0.000152569
C19orf10	7.09816e-09	-0.14327	0.926	0.726	0.000152554
NAB1	7.05372e-09	0.00381017	0.369	0.29	0.000151598
SLC35A2	7.05332e-09	-0.0418093	0.487	0.392	0.00015159
CAMK2D	7.04669e-09	-0.0715559	0.643	0.52	0.000151448
SLC25A14	6.92849e-09	-0.0274515	0.34	0.269	0.000148907
PRKAR1A	6.9258e-09	-0.0876437	0.861	0.654	0.000148849
GADD45A	6.92062e-09	-0.197518	0.823	0.645	0.000148738
TMEM43	6.88333e-09	-0.0515541	0.739	0.573	0.000147936
ATXN7L1	6.84292e-09	-0.00834216	0.193	0.135	0.000147068
SNX13	6.80937e-09	-0.0495054	0.48	0.39	0.000146347
RP11-834C11.4	6.68413e-09	0.00742485	0.351	0.276	0.000143655
ZNF667-AS1	6.67779e-09	-0.0514713	0.478	0.393	0.000143519
MED4	6.64111e-09	-0.119335	0.757	0.596	0.000142731
RP11-98I9.4	6.63957e-09	0.00596875	0.064	0.029	0.000142698
TIAM2	6.63049e-09	0.00649159	0.303	0.231	0.000142503
GPN1	6.63016e-09	-0.0693256	0.745	0.589	0.000142495
TUBA1A	6.62272e-09	-0.514107	0.932	0.777	0.000142336
CDC42EP3	6.60918e-09	-0.0437699	0.918	0.703	0.000142045
TAF6L	6.60673e-09	0.0159617	0.3	0.233	0.000141992
IQCK	6.54588e-09	0.0110522	0.248	0.185	0.000140684
CHKB-AS1	6.52947e-09	0.0133181	0.114	0.069	0.000140331
MNT	6.47716e-09	0.0344064	0.338	0.264	0.000139207
LSM12	6.46109e-09	-0.0559931	0.865	0.652	0.000138862
LAMA2	6.45789e-09	-0.035553	0.231	0.167	0.000138793
DCUN1D4	6.4317e-09	-0.0320351	0.49	0.394	0.00013823
CTC-479C5.10	6.41418e-09	0.00550524	0.019	0.002	0.000137854
LPCAT3	6.36e-09	0.0279936	0.394	0.315	0.000136689
DEDD2	6.3517e-09	0.0255504	0.385	0.309	0.000136511
PACS1	6.29484e-09	-0.00706733	0.659	0.527	0.000135289
TRIM59	6.25939e-09	-0.0360712	0.401	0.311	0.000134527
MRPL17	6.24745e-09	-0.119778	0.912	0.696	0.00013427
LIN7A	6.23576e-09	-0.0306076	0.379	0.303	0.000134019
PRKCH	6.1575e-09	-0.00513361	0.214	0.151	0.000132337
STT3B	6.14447e-09	-0.100275	0.798	0.624	0.000132057
GFM2	6.12488e-09	-0.0274526	0.506	0.416	0.000131636
PDLIM3	6.12239e-09	-0.0826427	0.629	0.507	0.000131582
HIST1H2AC	6.0656e-09	-0.00667937	0.305	0.234	0.000130362
ARHGEF19	6.06028e-09	-0.0241671	0.376	0.291	0.000130248
RCCD1	6.05153e-09	0.00530829	0.488	0.396	0.00013006
RP11-395G23.3	6.03436e-09	-0.0154545	0.359	0.282	0.000129691
RP11-115C21.2	6.02062e-09	0.0189172	0.26	0.196	0.000129395
PIBF1	5.96467e-09	0.00953435	0.408	0.328	0.000128193
TAF9B	5.92459e-09	0.00616554	0.441	0.357	0.000127331
RAB9A	5.91965e-09	-0.102005	0.667	0.54	0.000127225
FTH1	5.89203e-09	0.0740247	0.999	0.99	0.000126631
GPAT2	5.88507e-09	-0.00846964	0.178	0.119	0.000126482
NIPAL2	5.88086e-09	-0.00184669	0.191	0.135	0.000126391
CLIP4	5.818e-09	-0.00294725	0.377	0.298	0.00012504
DDX3Y	5.81587e-09	-0.0419814	0.69	0.549	0.000124995
ZNF628	5.78429e-09	-0.0209195	0.257	0.19	0.000124316
ELMOD2	5.72643e-09	-0.0127943	0.469	0.377	0.000123072
RAB26	5.7134e-09	0.0112575	0.064	0.03	0.000122792
FBXO25	5.70422e-09	0.0162966	0.34	0.269	0.000122595
EEF1E1	5.63819e-09	-0.203964	0.885	0.681	0.000121176
CYP1B1	5.5433e-09	-0.052637	0.157	0.101	0.000119137
GBE1	5.52698e-09	-0.111415	0.754	0.593	0.000118786
CLCN5	5.47718e-09	0.00313954	0.228	0.163	0.000117716
ZNF410	5.37607e-09	0.0159038	0.086	0.046	0.000115542
CCDC132	5.32276e-09	-0.00118592	0.331	0.26	0.000114397
HHIP-AS1	5.31763e-09	-0.0639912	0.412	0.319	0.000114286
SLC39A13	5.30597e-09	-0.0624549	0.742	0.581	0.000114036
KLF13	5.26549e-09	-0.0327776	0.545	0.444	0.000113166
ALKBH5	5.2314e-09	-0.0382007	0.75	0.595	0.000112433
ANAPC4	5.20545e-09	0.0130961	0.438	0.355	0.000111876
CDK15	5.19503e-09	-0.0138869	0.391	0.311	0.000111652
DIP2B	5.07565e-09	-0.00901716	0.391	0.31	0.000109086
MIR22HG	5.06621e-09	-0.0527484	0.497	0.404	0.000108883
YTHDF1	5.02175e-09	-0.0166468	0.62	0.506	0.000107927
RP11-640M9.1	5.00904e-09	0.0312713	0.354	0.276	0.000107654
TUBGCP3	4.98337e-09	0.00095408	0.471	0.378	0.000107103
TRIM3	4.96838e-09	-0.00395094	0.32	0.247	0.00010678
CCRN4L	4.95885e-09	0.0233774	0.189	0.131	0.000106576
EPAS1	4.94998e-09	0.0166251	0.26	0.194	0.000106385
RNF123	4.92389e-09	0.00816334	0.27	0.203	0.000105824
ZNF507	4.88815e-09	-0.0286769	0.384	0.31	0.000105056
TTC5	4.83744e-09	-0.0533506	0.538	0.437	0.000103966
RNF217	4.82334e-09	0.029115	0.409	0.326	0.000103663
EXOC6B	4.71993e-09	-0.00719634	0.308	0.235	0.000101441
ERO1L	4.64954e-09	-0.149738	0.859	0.652	9.9928e-05
SBF2	4.59961e-09	-0.00992893	0.495	0.399	9.88549e-05
UHRF1BP1L	4.54781e-09	0.00242022	0.484	0.393	9.77415e-05
KIAA1430	4.49735e-09	-0.0759925	0.843	0.641	9.6657e-05
AKR1E2	4.4855e-09	-0.000473968	0.109	0.064	9.64025e-05
TMTC1	4.47468e-09	-0.0019114	0.415	0.33	9.61697e-05
HMGB2	4.40798e-09	-0.210456	0.871	0.693	9.47363e-05
CPD	4.38548e-09	0.0167161	0.444	0.358	9.42528e-05
RAB6A	4.38216e-09	-0.0832279	0.722	0.569	9.41814e-05
MEGF8	4.32667e-09	0.0153812	0.322	0.25	9.29888e-05
ABHD6	4.32034e-09	0.0213784	0.168	0.113	9.28527e-05
AP4B1	4.31513e-09	-0.027795	0.309	0.238	9.27409e-05
NEK1	4.29426e-09	-0.0591921	0.508	0.417	9.22921e-05
NUBPL	4.22104e-09	-0.00464208	0.387	0.307	9.07186e-05
CABYR	4.20669e-09	-0.0215397	0.238	0.173	9.04102e-05
PBX1	4.16098e-09	-0.154677	0.78	0.602	8.94277e-05
LAMP2	4.12666e-09	-0.153296	0.804	0.626	8.86902e-05
C9orf156	4.12003e-09	-0.0272487	0.302	0.23	8.85477e-05
CEND1	4.10926e-09	0.0019654	0.204	0.145	8.83162e-05
NPAT	4.08643e-09	-0.00200242	0.425	0.339	8.78257e-05
ZNF668	4.04664e-09	-0.0605752	0.387	0.306	8.69705e-05
ANKRD27	4.02567e-09	0.0144055	0.331	0.261	8.65197e-05
RP11-680A11.5	3.99065e-09	-0.0840086	0.128	0.185	8.57671e-05
PRKAR2A	3.9629e-09	-0.097488	0.896	0.673	8.51705e-05
ZNF268	3.92784e-09	-0.0358093	0.281	0.214	8.44171e-05
TUSC1	3.88657e-09	-0.0606271	0.572	0.461	8.35303e-05
PGBD1	3.88398e-09	-0.0168055	0.39	0.31	8.34746e-05
PIK3R2	3.88175e-09	-0.00767113	0.022	0.053	8.34266e-05
FRMPD4	3.87381e-09	0.020786	0.192	0.132	8.32559e-05
SHROOM2	3.85577e-09	0.0236587	0.222	0.16	8.28683e-05
KHSRP	3.85388e-09	-0.326052	0.861	0.675	8.28276e-05
DGKA	3.84542e-09	0.00587185	0.25	0.184	8.26458e-05
ADPRM	3.77728e-09	0.00968739	0.241	0.176	8.11812e-05
DHTKD1	3.76836e-09	0.0471937	0.388	0.312	8.09895e-05
LRFN3	3.76444e-09	0.00674576	0.295	0.226	8.09053e-05
RP11-400F19.6	3.75224e-09	0.0055107	0.298	0.233	8.06432e-05
AL117190.3	3.73056e-09	0.0128514	0.099	0.056	8.01772e-05
FKTN	3.71837e-09	0.018392	0.417	0.331	7.99153e-05
PPARA	3.71547e-09	0.0331745	0.254	0.19	7.9853e-05
FCHO2	3.71406e-09	-0.0324751	0.343	0.269	7.98226e-05
RALGDS	3.71033e-09	0.00530717	0.264	0.195	7.97424e-05
WDR66	3.6845e-09	-0.0333444	0.255	0.19	7.91872e-05
ST7	3.66606e-09	-0.0104801	0.36	0.283	7.8791e-05
DIXDC1	3.61945e-09	-0.0265382	0.417	0.338	7.77893e-05
PAPSS1	3.59768e-09	-0.0755025	0.774	0.598	7.73212e-05
LMO3	3.58876e-09	-0.0269803	0.471	0.373	7.71296e-05
DIS3L2	3.58078e-09	0.00333579	0.391	0.312	7.69582e-05
IFT140	3.57682e-09	-0.0206027	0.119	0.071	7.68731e-05
NMT2	3.55566e-09	-0.0985955	0.54	0.436	7.64182e-05
NUAK1	3.54179e-09	0.00459713	0.263	0.193	7.61202e-05
GALNS	3.5368e-09	0.00601001	0.367	0.286	7.6013e-05
RRAGA	3.53557e-09	-0.159101	0.889	0.675	7.59865e-05
ARHGAP31	3.52532e-09	0.0131241	0.252	0.183	7.57662e-05
DGCR2	3.51219e-09	0.00927302	0.365	0.288	7.54841e-05
FOXK1	3.49119e-09	-0.0396924	0.482	0.387	7.50327e-05
AC005624.2	3.46775e-09	0.00534083	0.024	0.004	7.45288e-05
ZFAND6	3.43113e-09	-0.185349	0.815	0.629	7.37419e-05
RPP40	3.4079e-09	-0.0932232	0.617	0.501	7.32425e-05
TMEM184C	3.38737e-09	0.0140548	0.4	0.322	7.28013e-05
HYLS1	3.37376e-09	-0.0214178	0.42	0.342	7.25088e-05
COG3	3.3631e-09	-0.0290835	0.302	0.233	7.22797e-05
E2F4	3.35827e-09	-0.0872661	0.746	0.58	7.2176e-05
POGK	3.34976e-09	0.0120561	0.53	0.43	7.1993e-05
AP5B1	3.34875e-09	0.0135696	0.299	0.227	7.19713e-05
FASTKD1	3.28675e-09	-0.0294306	0.357	0.285	7.06389e-05
WDR90	3.25505e-09	0.0258775	0.231	0.165	6.99575e-05
CMTR1	3.25382e-09	-0.000292102	0.396	0.317	6.99311e-05
ZNF862	3.25341e-09	-0.00656024	0.051	0.02	6.99223e-05
PARP12	3.24153e-09	0.00131962	0.247	0.18	6.96669e-05
ASCC1	3.23586e-09	0.00438095	0.488	0.4	6.95451e-05
USP6NL	3.22932e-09	-0.0375005	0.374	0.296	6.94045e-05
LRP3	3.20412e-09	-0.0308064	0.444	0.356	6.8863e-05
RNU12	3.13215e-09	0.00702094	0.113	0.066	6.73161e-05
HDAC10	3.11503e-09	0.00610694	0.324	0.254	6.69482e-05
SETD4	3.10575e-09	0.0229049	0.307	0.24	6.67488e-05
CTD-2037K23.2	3.06937e-09	0.0328792	0.292	0.224	6.59668e-05
TXNRD1	3.02135e-09	-0.0235304	0.93	0.738	6.49348e-05
ABT1	2.99221e-09	-0.0814542	0.73	0.579	6.43085e-05
CDC14B	2.97554e-09	-0.0297542	0.25	0.183	6.39503e-05
LINS	2.92856e-09	-0.024105	0.236	0.169	6.29406e-05
PARP8	2.90984e-09	0.029875	0.213	0.152	6.25383e-05
ASTE1	2.90917e-09	-0.00186079	0.238	0.174	6.25239e-05
EGLN1	2.90257e-09	-0.0615128	0.632	0.519	6.2382e-05
CBR1	2.89695e-09	-0.144998	0.906	0.695	6.22612e-05
SC5D	2.8897e-09	0.0122647	0.521	0.421	6.21054e-05
LAMA1	2.84855e-09	0.0293145	0.161	0.106	6.12211e-05
CPT2	2.84795e-09	-0.00831711	0.41	0.33	6.12081e-05
MIR181A1HG	2.83919e-09	0.0323328	0.304	0.233	6.10199e-05
ELF4	2.76852e-09	0.0466407	0.319	0.248	5.9501e-05
CTD-2139B15.2	2.74716e-09	-0.00143997	0.023	0.004	5.90419e-05
ANXA2R	2.71726e-09	0.00491006	0.101	0.056	5.83993e-05
ATP6V0A2	2.68915e-09	0.01955	0.328	0.256	5.77953e-05
CDA	2.67943e-09	-0.069211	0.391	0.315	5.75864e-05
MRPL19	2.66872e-09	-0.123088	0.869	0.663	5.73562e-05
ARRB2	2.66801e-09	0.0139253	0.308	0.235	5.73409e-05
PTPRA	2.66792e-09	-0.0360398	0.725	0.574	5.7339e-05
CYB5D2	2.66047e-09	-0.0291361	0.298	0.227	5.71788e-05
ZMAT5	2.65522e-09	-0.0646065	0.615	0.501	5.7066e-05
UBA6-AS1	2.64474e-09	0.00723464	0.163	0.108	5.68407e-05
RP11-1055B8.6	2.63606e-09	-0.00424118	0.027	0.006	5.66541e-05
IFI6	2.60457e-09	-0.0305133	0.368	0.293	5.59775e-05
FLJ27365	2.56881e-09	0.0221535	0.213	0.153	5.52089e-05
ARID5A	2.55563e-09	-0.0161618	0.162	0.106	5.49256e-05
RP11-3D4.2	2.54335e-09	0.00327733	0.026	0.005	5.46617e-05
OLA1	2.536e-09	-0.0847664	0.914	0.697	5.45037e-05
SIAH2	2.53497e-09	-0.0108692	0.514	0.415	5.44816e-05
KIAA0100	2.53287e-09	-0.0512168	0.587	0.476	5.44365e-05
RNF114	2.52119e-09	-0.153019	0.756	0.592	5.41854e-05
HOXB7	2.48853e-09	-0.0619513	0.496	0.396	5.34834e-05
CCNL1	2.45106e-09	-0.0100864	0.8	0.606	5.26782e-05
LDLRAP1	2.42604e-09	-0.111879	0.437	0.349	5.21404e-05
TSPYL5	2.41001e-09	-0.0136284	0.396	0.314	5.17959e-05
ANO6	2.39451e-09	-0.0427638	0.563	0.458	5.14628e-05
SUSD1	2.3879e-09	0.0127186	0.24	0.175	5.13208e-05
ABCD1	2.37982e-09	0.0296428	0.197	0.136	5.11472e-05
ZNF431	2.36951e-09	-0.00722573	0.261	0.196	5.09254e-05
LIMS2	2.35413e-09	0.00217288	0.107	0.06	5.0595e-05
PLCD3	2.35395e-09	0.040617	0.417	0.338	5.05912e-05
SOAT1	2.34588e-09	-0.0297536	0.682	0.549	5.04175e-05
RERE	2.33196e-09	-0.0609594	0.666	0.529	5.01185e-05
RAB28	2.31425e-09	0.00849695	0.441	0.351	4.9738e-05
RP11-211N8.2	2.29181e-09	0.00631595	0.022	0.003	4.92556e-05
PGS1	2.28231e-09	-0.0329353	0.491	0.404	4.90514e-05
EBLN2	2.28112e-09	0.0289814	0.197	0.14	4.90259e-05
THSD4	2.27559e-09	-0.00230041	0.458	0.368	4.89069e-05
SMYD4	2.24025e-09	0.0146047	0.378	0.298	4.81475e-05
TMEM80	2.23337e-09	0.00765391	0.348	0.271	4.79997e-05
ZNF573	2.21916e-09	0.0130112	0.17	0.115	4.76941e-05
TBC1D14	2.21694e-09	0.0277499	0.414	0.336	4.76464e-05
DUSP11	2.19915e-09	-0.0608086	0.541	0.437	4.72642e-05
WDR27	2.1793e-09	0.00524259	0.208	0.148	4.68375e-05
DAK	2.16178e-09	0.021459	0.258	0.192	4.6461e-05
RNF149	2.16122e-09	-0.0484322	0.544	0.438	4.64489e-05
MRS2	2.15783e-09	0.0133964	0.498	0.4	4.63761e-05
MAPK8	2.14859e-09	-0.035397	0.5	0.408	4.61775e-05
PTRF	2.14785e-09	0.0302399	0.93	0.734	4.61616e-05
DIAPH2	2.13627e-09	-0.004574	0.424	0.34	4.59128e-05
KIF13A	2.1324e-09	0.0311287	0.488	0.399	4.58296e-05
MNS1	2.12855e-09	-0.0430147	0.359	0.282	4.57468e-05
HHIP	2.12519e-09	-0.0171407	0.478	0.374	4.56747e-05
LPXN	2.0861e-09	-0.15371	0.592	0.47	4.48345e-05
SLC38A6	2.08533e-09	0.0365145	0.386	0.309	4.4818e-05
MUM1	2.08499e-09	-0.00499106	0.626	0.508	4.48106e-05
CHD7	2.06761e-09	0.0158423	0.349	0.271	4.44371e-05
ZNF841	2.05762e-09	0.0120026	0.124	0.076	4.42224e-05
KIAA0922	2.04398e-09	0.0147476	0.246	0.18	4.39291e-05
DSN1	2.03623e-09	-0.0453239	0.543	0.43	4.37627e-05
LYPLA2	2.03011e-09	-0.0657558	0.698	0.557	4.36312e-05
BCOR	2.02835e-09	-0.00392097	0.282	0.208	4.35934e-05
KCNG2	2.00099e-09	0.000752634	0.203	0.142	4.30052e-05
STEAP1B	1.99681e-09	0.0150635	0.183	0.123	4.29155e-05
RBM26	1.99528e-09	-0.0226845	0.77	0.603	4.28826e-05
PDCL3	1.96213e-09	-0.113995	0.803	0.625	4.217e-05
FBXO34	1.93075e-09	-0.0216979	0.397	0.317	4.14956e-05
PSMD13	1.9166e-09	-0.122016	0.908	0.695	4.11916e-05
GLE1	1.90714e-09	-0.0118123	0.369	0.292	4.09882e-05
PRPF38B	1.90122e-09	-0.0417715	0.824	0.631	4.08611e-05
ACP6	1.88585e-09	0.00665634	0.2	0.141	4.05307e-05
TCN2	1.87971e-09	0.00470074	0.177	0.118	4.03987e-05
CEP44	1.87435e-09	-0.0757694	0.393	0.306	4.02835e-05
P4HB	1.87306e-09	-0.141182	0.926	0.728	4.02558e-05
ARMC5	1.86491e-09	0.0379474	0.284	0.215	4.00807e-05
FAM107B	1.86455e-09	-0.0178049	0.497	0.402	4.0073e-05
SLC2A1	1.85621e-09	-0.00416522	0.607	0.498	3.98936e-05
MTMR12	1.85422e-09	-0.00918717	0.332	0.256	3.98508e-05
CCDC173	1.83915e-09	0.00563441	0.023	0.004	3.9527e-05
KDM4B	1.83882e-09	-0.0235657	0.369	0.29	3.95198e-05
POLA1	1.82209e-09	0.0359311	0.343	0.265	3.91603e-05
VPS13C	1.81151e-09	-0.0168588	0.562	0.45	3.89329e-05
CREBZF	1.80844e-09	-0.0607061	0.581	0.466	3.88669e-05
POLR3F	1.79751e-09	-0.0142243	0.407	0.327	3.8632e-05
CTDSPL2	1.79659e-09	-0.00518751	0.489	0.394	3.86122e-05
NSL1	1.78092e-09	-0.121224	0.765	0.591	3.82755e-05
CCBE1	1.78e-09	-0.029342	0.548	0.426	3.82558e-05
LY96	1.77939e-09	-0.00827323	0.162	0.106	3.82427e-05
PA2G4	1.77705e-09	0.00148727	0.925	0.725	3.81923e-05
FUS	1.77608e-09	-0.0779985	0.925	0.725	3.81716e-05
C20ORF135	1.76413e-09	0.00841277	0.03	0.007	3.79146e-05
ADIPOR2	1.7592e-09	-0.0582869	0.648	0.524	3.78088e-05
LINC00909	1.74807e-09	-0.00310372	0.343	0.266	3.75696e-05
TAF2	1.73365e-09	-0.00166424	0.602	0.491	3.72597e-05
PAM	1.72777e-09	-0.0952836	0.619	0.507	3.71333e-05
EARS2	1.72742e-09	-0.0254872	0.373	0.293	3.71257e-05
CEP135	1.71388e-09	0.0198302	0.459	0.368	3.68348e-05
AGO3	1.70948e-09	-0.0101215	0.541	0.438	3.67402e-05
NCR3LG1	1.69978e-09	0.0204072	0.232	0.167	3.65316e-05
PLEKHO2	1.69478e-09	0.0457554	0.276	0.206	3.64243e-05
NLGN2	1.67504e-09	0.000386957	0.308	0.234	3.59999e-05
GRB10	1.66758e-09	-0.00147907	0.244	0.179	3.58396e-05
TARS2	1.66054e-09	-0.0268261	0.406	0.32	3.56883e-05
CHEK2	1.65018e-09	-0.0513114	0.339	0.261	3.54657e-05
PAG1	1.63131e-09	0.00605983	0.443	0.356	3.50602e-05
RGS10	1.62999e-09	-0.179474	0.85	0.648	3.50316e-05
PDS5B	1.61545e-09	-0.0601478	0.65	0.517	3.47192e-05
TRIM11	1.60113e-09	-0.0286627	0.492	0.393	3.44114e-05
SARM1	1.59159e-09	0.00959571	0.16	0.105	3.42064e-05
TMEM66	1.58953e-09	-0.0810402	0.872	0.654	3.41621e-05
ZNF770	1.58379e-09	-0.0505837	0.593	0.477	3.40388e-05
LINC00106	1.58271e-09	0.00762634	0.04	0.013	3.40155e-05
GNA12	1.57951e-09	-0.0767367	0.672	0.545	3.39468e-05
HMGN2	1.57672e-09	-0.216997	0.933	0.775	3.38869e-05
CEP70	1.5732e-09	-0.0426376	0.5	0.407	3.38113e-05
ZNF121	1.56199e-09	-0.00748203	0.45	0.361	3.35703e-05
RP11-545E17.3	1.56133e-09	0.0377072	0.292	0.22	3.35561e-05
PRMT10	1.56118e-09	0.00704168	0.24	0.174	3.35529e-05
XRCC4	1.55443e-09	-0.130109	0.501	0.406	3.34078e-05
APEX1	1.5523e-09	-0.0693953	0.915	0.703	3.33621e-05
DYRK2	1.53599e-09	-0.0489448	0.421	0.337	3.30115e-05
UGGT2	1.53496e-09	-0.0382081	0.456	0.374	3.29894e-05
CENPL	1.51825e-09	0.0147698	0.407	0.32	3.26303e-05
MAST4	1.50885e-09	0.00302034	0.222	0.156	3.24282e-05
GMEB2	1.49499e-09	0.00306113	0.278	0.207	3.21302e-05
IFT172	1.48784e-09	0.0205471	0.198	0.138	3.19766e-05
CTBS	1.47635e-09	-0.0789347	0.495	0.398	3.17297e-05
VDR	1.4587e-09	-0.0287024	0.315	0.242	3.13504e-05
DCAF16	1.45789e-09	-0.0120531	0.474	0.381	3.1333e-05
SRP72	1.45702e-09	-0.0391328	0.919	0.701	3.13142e-05
C10orf12	1.45384e-09	0.0223947	0.322	0.248	3.1246e-05
[truncated: 6,681 more rows]

## Sheet: Table S6
Table S6.Results of DEGs analysis between IL-15 lincensing and unlicensing UC-MSCs
[truncated: 8,994 more rows]

[truncated: 1 more sheets: Table S7]
